# Supplementary material for: Temporal trends in children pertussis burden in China and worldwide from 1990 to 2023: An analysis of the Global Burden of Disease Study 2023
Source: PLoS One. 2026 Jul 27;21(7):e0354164. doi: 10.1371/journal.pone.0354164 (PMC13405100; doi:10.1371/journal.pone.0354164)
Supplement: S1 File — (ZIP) [file pone.0354164.s011.zip]

Archive with 2 entries (2 files):
- IHME-GBD_2023_DATA-5a1a5254-1.csv
- citation.txt
