# Supplementary material for: Temporal trends in children pertussis burden in China and worldwide from 1990 to 2023: An analysis of the Global Burden of Disease Study 2023
Source: PLoS One. 2026 Jul 27;21(7):e0354164. doi: 10.1371/journal.pone.0354164 (PMC13405100; doi:10.1371/journal.pone.0354164)
Supplement: S1 File — (ZIP) [file pone.0354164.s011.zip › IHME-GBD_2023_DATA-5a1a5254-1.csv]

measure_id	measure_name	location_id	location_name	sex_id	sex_name	age_id	age_name	cause_id	cause_name	metric_id	metric_name	year	val	upper	lower
1	Deaths	6	People's Republic of China	1	Male	1	<5 years	339	Pertussis	1	Number	1990	7870.492786701942	21825.44200780608	714.1288865692592
1	Deaths	6	People's Republic of China	2	Female	1	<5 years	339	Pertussis	1	Number	1990	7619.140056683885	20389.65887257187	708.4216715220745
1	Deaths	6	People's Republic of China	1	Male	1	<5 years	339	Pertussis	2	Percent	1990	0.010539808918528078	0.0286224822769992	0.0009377561754984438
1	Deaths	6	People's Republic of China	2	Female	1	<5 years	339	Pertussis	2	Percent	1990	0.016561512123354296	0.04363799943296134	0.0015453147658557494
1	Deaths	6	People's Republic of China	1	Male	1	<5 years	339	Pertussis	3	Rate	1990	13.480861397327509	37.38339728101519	1.2231854854036572
1	Deaths	6	People's Republic of China	2	Female	1	<5 years	339	Pertussis	3	Rate	1990	14.52340125372428	38.86622309471045	1.3503744669089524
1	Deaths	6	People's Republic of China	1	Male	6	5-9 years	339	Pertussis	1	Number	1990	1219.5964910584098	3461.2357349825243	116.08034903606168
1	Deaths	6	People's Republic of China	2	Female	6	5-9 years	339	Pertussis	1	Number	1990	1433.2751481216817	3837.5199837053087	151.59469865428943
1	Deaths	6	People's Republic of China	1	Male	6	5-9 years	339	Pertussis	2	Percent	1990	0.018786132237991127	0.053015225491175814	0.001785834406423737
1	Deaths	6	People's Republic of China	2	Female	6	5-9 years	339	Pertussis	2	Percent	1990	0.032731895435456786	0.08746597222773164	0.0032544097033219174
1	Deaths	6	People's Republic of China	1	Male	6	5-9 years	339	Pertussis	3	Rate	1990	2.242637999705069	6.36464506262437	0.2134527310269474
1	Deaths	6	People's Republic of China	2	Female	6	5-9 years	339	Pertussis	3	Rate	1990	2.85656343470959	7.648300662846116	0.30213310657005693
1	Deaths	6	People's Republic of China	1	Male	7	10-14 years	339	Pertussis	1	Number	1990	266.6896694879014	767.694738965871	25.15656298432293
1	Deaths	6	People's Republic of China	2	Female	7	10-14 years	339	Pertussis	1	Number	1990	287.6916747549437	843.7195159970343	24.67098402961189
1	Deaths	6	People's Republic of China	1	Male	7	10-14 years	339	Pertussis	2	Percent	1990	0.005816673612311002	0.016733450028807224	0.0005066164888792517
1	Deaths	6	People's Republic of China	2	Female	7	10-14 years	339	Pertussis	2	Percent	1990	0.00868633274017107	0.023684001029925423	0.0007590823029628129
1	Deaths	6	People's Republic of China	1	Male	7	10-14 years	339	Pertussis	3	Rate	1990	0.5037590069478376	1.450124183974327	0.047519070429453386
1	Deaths	6	People's Republic of China	2	Female	7	10-14 years	339	Pertussis	3	Rate	1990	0.5798452290446039	1.7005244813546545	0.04972459629772531
1	Deaths	6	People's Republic of China	1	Male	8	15-19 years	339	Pertussis	1	Number	1990	72.49583353497013	196.74681683553476	6.002700099482902
1	Deaths	6	People's Republic of China	2	Female	8	15-19 years	339	Pertussis	1	Number	1990	73.68835235961065	211.21198532782694	6.4163498542294155
1	Deaths	6	People's Republic of China	1	Male	8	15-19 years	339	Pertussis	2	Percent	1990	0.0008245500364969925	0.002275856643331795	6.961557404804464e-05
1	Deaths	6	People's Republic of China	2	Female	8	15-19 years	339	Pertussis	2	Percent	1990	0.0011516120986028585	0.0033460280944926897	0.00010023483647810903
1	Deaths	6	People's Republic of China	1	Male	8	15-19 years	339	Pertussis	3	Rate	1990	0.11118103812552002	0.30173479325697494	0.009205859096643685
1	Deaths	6	People's Republic of China	2	Female	8	15-19 years	339	Pertussis	3	Rate	1990	0.11924402581826075	0.34178763162795495	0.010383070908450557
1	Deaths	6	People's Republic of China	1	Male	22	All ages	339	Pertussis	1	Number	1990	9672.375761196063	27065.642459955143	893.4022561592265
1	Deaths	6	People's Republic of China	2	Female	22	All ages	339	Pertussis	1	Number	1990	9665.854175181821	26136.829131162383	913.9558083479106
1	Deaths	6	People's Republic of China	1	Male	22	All ages	339	Pertussis	2	Percent	1990	0.001872426283012775	0.005255870272885859	0.0001693935815806088
1	Deaths	6	People's Republic of China	2	Female	22	All ages	339	Pertussis	2	Percent	1990	0.0024713347479512356	0.006569559152205154	0.000229953168619441
1	Deaths	6	People's Republic of China	1	Male	22	All ages	339	Pertussis	3	Rate	1990	1.591746676876437	4.454091477297198	0.1470238654354667
1	Deaths	6	People's Republic of China	2	Female	22	All ages	339	Pertussis	3	Rate	1990	1.69137242583459	4.573533936059684	0.15992788890195928
1	Deaths	6	People's Republic of China	1	Male	27	Age-standardized	339	Pertussis	3	Rate	1990	1.6706112752488762	4.677228593494406	0.15442994120228537
1	Deaths	6	People's Republic of China	2	Female	27	Age-standardized	339	Pertussis	3	Rate	1990	1.853716398585227	5.013024241628338	0.1751679583586483
1	Deaths	6	People's Republic of China	1	Male	28	<1 year	339	Pertussis	1	Number	1990	3800.4980006887868	10570.300613989853	349.5188369229559
1	Deaths	6	People's Republic of China	2	Female	28	<1 year	339	Pertussis	1	Number	1990	3375.095679322773	9892.113788838551	295.31150746620665
1	Deaths	6	People's Republic of China	1	Male	28	<1 year	339	Pertussis	2	Percent	1990	0.006045359878919726	0.01667562460227817	0.0005384122996845826
1	Deaths	6	People's Republic of China	2	Female	28	<1 year	339	Pertussis	2	Percent	1990	0.008998195507649456	0.026204190434064033	0.0007599502323602331
1	Deaths	6	People's Republic of China	1	Male	28	<1 year	339	Pertussis	3	Rate	1990	32.441815284485955	90.23021192443666	2.9835630866922855
1	Deaths	6	People's Republic of China	2	Female	28	<1 year	339	Pertussis	3	Rate	1990	32.53780283196626	95.36548845844493	2.846967469044966
1	Deaths	6	People's Republic of China	1	Male	34	2-4 years	339	Pertussis	1	Number	1990	2005.4250366730912	5689.525970059353	169.1579338265507
1	Deaths	6	People's Republic of China	2	Female	34	2-4 years	339	Pertussis	1	Number	1990	2246.019174631527	5717.250284201659	226.0775383051863
1	Deaths	6	People's Republic of China	1	Male	34	2-4 years	339	Pertussis	2	Percent	1990	0.028479174017128087	0.07856977032717832	0.0026971245017679284
1	Deaths	6	People's Republic of China	2	Female	34	2-4 years	339	Pertussis	2	Percent	1990	0.044511061177347204	0.11669191913924852	0.004433849821579127
1	Deaths	6	People's Republic of China	1	Male	34	2-4 years	339	Pertussis	3	Rate	1990	5.725982572422603	16.2449984188645	0.48298757787760577
1	Deaths	6	People's Republic of China	2	Female	34	2-4 years	339	Pertussis	3	Rate	1990	7.087908967469246	18.042299022361245	0.7134476095287954
1	Deaths	6	People's Republic of China	1	Male	238	12-23 months	339	Pertussis	1	Number	1990	2064.5697493400676	5510.9612988674235	185.15626052641952
1	Deaths	6	People's Republic of China	2	Female	238	12-23 months	339	Pertussis	1	Number	1990	1998.0252027295855	5085.88971649436	202.021005685073
1	Deaths	6	People's Republic of China	1	Male	238	12-23 months	339	Pertussis	2	Percent	1990	0.043249785668841814	0.11157331547959713	0.004291758307541178
1	Deaths	6	People's Republic of China	2	Female	238	12-23 months	339	Pertussis	2	Percent	1990	0.05775454597595755	0.15219818622868966	0.005859883743598548
1	Deaths	6	People's Republic of China	1	Male	238	12-23 months	339	Pertussis	3	Rate	1990	17.729764777425817	47.3261063510441	1.5900537859040702
1	Deaths	6	People's Republic of China	2	Female	238	12-23 months	339	Pertussis	3	Rate	1990	19.211325125953294	48.90162584777928	1.9424635971487616
1	Deaths	6	People's Republic of China	1	Male	388	1-5 months	339	Pertussis	1	Number	1990	1909.728838296786	5776.747555375352	165.54398640278805
1	Deaths	6	People's Republic of China	2	Female	388	1-5 months	339	Pertussis	1	Number	1990	1752.5487909740552	5189.42312478764	154.3719454032663
1	Deaths	6	People's Republic of China	1	Male	388	1-5 months	339	Pertussis	2	Percent	1990	0.008078939506768414	0.022833914132355318	0.000703417416832554
1	Deaths	6	People's Republic of China	2	Female	388	1-5 months	339	Pertussis	2	Percent	1990	0.013277702616874354	0.039607013549767124	0.0011573115109641487
1	Deaths	6	People's Republic of China	1	Male	388	1-5 months	339	Pertussis	3	Rate	1990	38.2071076737912	115.57285590837147	3.3119659641737065
1	Deaths	6	People's Republic of China	2	Female	388	1-5 months	339	Pertussis	3	Rate	1990	39.62843174337766	117.34263898801616	3.4906406788855726
1	Deaths	6	People's Republic of China	1	Male	389	6-11 months	339	Pertussis	1	Number	1990	1890.769162392001	5126.327068406114	179.5608716739549
1	Deaths	6	People's Republic of China	2	Female	389	6-11 months	339	Pertussis	1	Number	1990	1622.5468883487172	4281.708157711145	141.86021841013226
1	Deaths	6	People's Republic of China	1	Male	389	6-11 months	339	Pertussis	2	Percent	1990	0.019723225341038784	0.05395274553718264	0.0018964167136023041
1	Deaths	6	People's Republic of China	2	Female	389	6-11 months	339	Pertussis	2	Percent	1990	0.026169476383262658	0.07426445040063737	0.0024144417797067087
1	Deaths	6	People's Republic of China	1	Male	389	6-11 months	339	Pertussis	3	Rate	1990	32.57738844727084	88.32508565136071	3.0937802365322327
1	Deaths	6	People's Republic of China	2	Female	389	6-11 months	339	Pertussis	3	Rate	1990	31.541343375188703	83.2338517946662	2.757678001346979
1	Deaths	163	Republic of India	1	Male	1	<5 years	339	Pertussis	1	Number	1990	30234.859961038677	74877.63085336823	3863.7844518135225
1	Deaths	163	Republic of India	2	Female	1	<5 years	339	Pertussis	1	Number	1990	33916.05594995983	82490.63163175501	4107.339726765993
1	Deaths	163	Republic of India	1	Male	1	<5 years	339	Pertussis	2	Percent	1990	0.020126952524499243	0.050103660033765075	0.0025952833505500515
1	Deaths	163	Republic of India	2	Female	1	<5 years	339	Pertussis	2	Percent	1990	0.022608514181552908	0.05414224181696419	0.0027586330227922754
1	Deaths	163	Republic of India	1	Male	1	<5 years	339	Pertussis	3	Rate	1990	52.64616240927788	130.3799627254154	6.727777936684356
1	Deaths	163	Republic of India	2	Female	1	<5 years	339	Pertussis	3	Rate	1990	64.50787214969363	156.89604730867984	7.812103693911151
1	Deaths	163	Republic of India	1	Male	6	5-9 years	339	Pertussis	1	Number	1990	4384.210003506158	11312.600842545817	496.4001094339298
1	Deaths	163	Republic of India	2	Female	6	5-9 years	339	Pertussis	1	Number	1990	5780.823993674442	15038.53064412243	719.0422548287414
1	Deaths	163	Republic of India	1	Male	6	5-9 years	339	Pertussis	2	Percent	1990	0.02996642599090511	0.07251563779872928	0.00359438486988894
1	Deaths	163	Republic of India	2	Female	6	5-9 years	339	Pertussis	2	Percent	1990	0.03584650874686643	0.09034247110476344	0.004885969706279714
1	Deaths	163	Republic of India	1	Male	6	5-9 years	339	Pertussis	3	Rate	1990	7.487320848359123	19.319574580100152	0.8477483709767726
1	Deaths	163	Republic of India	2	Female	6	5-9 years	339	Pertussis	3	Rate	1990	10.746526908697463	27.9565637028863	1.3366964551183222
1	Deaths	163	Republic of India	1	Male	7	10-14 years	339	Pertussis	1	Number	1990	826.3263463971516	2079.761899069271	87.28324611450412
1	Deaths	163	Republic of India	2	Female	7	10-14 years	339	Pertussis	1	Number	1990	949.6711244279891	2543.775564382702	97.38121514386445
1	Deaths	163	Republic of India	1	Male	7	10-14 years	339	Pertussis	2	Percent	1990	0.012182171693730252	0.030672527743281046	0.0013691066020747608
1	Deaths	163	Republic of India	2	Female	7	10-14 years	339	Pertussis	2	Percent	1990	0.012964423879786392	0.03616025344781707	0.0014269104300220607
1	Deaths	163	Republic of India	1	Male	7	10-14 years	339	Pertussis	3	Rate	1990	1.6400935917973072	4.127914083824091	0.17323989879763899
1	Deaths	163	Republic of India	2	Female	7	10-14 years	339	Pertussis	3	Rate	1990	2.049815902841269	5.490607717773219	0.21019230584707171
1	Deaths	163	Republic of India	1	Male	8	15-19 years	339	Pertussis	1	Number	1990	195.87175149112932	520.051500688234	20.395106186188304
1	Deaths	163	Republic of India	2	Female	8	15-19 years	339	Pertussis	1	Number	1990	191.9894612665541	522.5282567996477	21.579031105216842
1	Deaths	163	Republic of India	1	Male	8	15-19 years	339	Pertussis	2	Percent	1990	0.0024286155313522914	0.006368434333779881	0.0002609548729119047
1	Deaths	163	Republic of India	2	Female	8	15-19 years	339	Pertussis	2	Percent	1990	0.001850154118074816	0.00520006317058221	0.00020702060336794023
1	Deaths	163	Republic of India	1	Male	8	15-19 years	339	Pertussis	3	Rate	1990	0.44822394570650814	1.1900620371979866	0.04667122695479926
1	Deaths	163	Republic of India	2	Female	8	15-19 years	339	Pertussis	3	Rate	1990	0.4790529512934826	1.303814813077542	0.053844093674785806
1	Deaths	163	Republic of India	1	Male	22	All ages	339	Pertussis	1	Number	1990	36308.164964688534	88619.14910232287	4641.435546301932
1	Deaths	163	Republic of India	2	Female	22	All ages	339	Pertussis	1	Number	1990	41497.3984522265	100872.64147218782	5164.627715252934
1	Deaths	163	Republic of India	1	Male	22	All ages	339	Pertussis	2	Percent	1990	0.008023345728537204	0.019548318217573624	0.0010293717568561624
1	Deaths	163	Republic of India	2	Female	22	All ages	339	Pertussis	2	Percent	1990	0.010207216521914064	0.024964576086166562	0.0012816699024408703
1	Deaths	163	Republic of India	1	Male	22	All ages	339	Pertussis	3	Rate	1990	8.25215876255956	20.141455468942873	1.0549104602648287
1	Deaths	163	Republic of India	2	Female	22	All ages	339	Pertussis	3	Rate	1990	10.236872783341637	24.88397915496348	1.2740470214110007
1	Deaths	163	Republic of India	1	Male	27	Age-standardized	339	Pertussis	3	Rate	1990	6.4147508690951875	15.688069661559501	0.8191699294493242
1	Deaths	163	Republic of India	2	Female	27	Age-standardized	339	Pertussis	3	Rate	1990	7.950904493475059	19.319252269983917	0.9870965869118735
1	Deaths	163	Republic of India	1	Male	28	<1 year	339	Pertussis	1	Number	1990	13745.044752578428	36135.913991846835	1612.7507338232763
1	Deaths	163	Republic of India	2	Female	28	<1 year	339	Pertussis	1	Number	1990	12988.60853143134	33683.6502263043	1579.35982875292
1	Deaths	163	Republic of India	1	Male	28	<1 year	339	Pertussis	2	Percent	1990	0.01228706772041952	0.032417741836673744	0.001489798499808751
1	Deaths	163	Republic of India	2	Female	28	<1 year	339	Pertussis	2	Percent	1990	0.012938432404008873	0.03318282757309606	0.001546260741094213
1	Deaths	163	Republic of India	1	Male	28	<1 year	339	Pertussis	3	Rate	1990	119.78325941952339	314.91185645175847	14.05455878871122
1	Deaths	163	Republic of India	2	Female	28	<1 year	339	Pertussis	3	Rate	1990	122.65827052047958	318.0924478228111	14.914726597199689
1	Deaths	163	Republic of India	1	Male	34	2-4 years	339	Pertussis	1	Number	1990	8485.288873778693	21358.218269035755	1056.8573111991614
1	Deaths	163	Republic of India	2	Female	34	2-4 years	339	Pertussis	1	Number	1990	11240.97910245547	28000.18247274779	1381.0984872515883
1	Deaths	163	Republic of India	1	Male	34	2-4 years	339	Pertussis	2	Percent	1990	0.03546290529242641	0.0849250162665471	0.004478038280720347
1	Deaths	163	Republic of India	2	Female	34	2-4 years	339	Pertussis	2	Percent	1990	0.03805433132928679	0.09127324889841919	0.005031435200232474
1	Deaths	163	Republic of India	1	Male	34	2-4 years	339	Pertussis	3	Rate	1990	24.49028133101774	61.64419172037379	3.0503066263298884
1	Deaths	163	Republic of India	2	Female	34	2-4 years	339	Pertussis	3	Rate	1990	35.564883648459485	88.58865608613962	4.369602199103523
1	Deaths	163	Republic of India	1	Male	238	12-23 months	339	Pertussis	1	Number	1990	8004.5263346815545	20900.905614883744	1058.9099509003393
1	Deaths	163	Republic of India	2	Female	238	12-23 months	339	Pertussis	1	Number	1990	9686.468316073002	23728.688065769908	1154.712897052739
1	Deaths	163	Republic of India	1	Male	238	12-23 months	339	Pertussis	2	Percent	1990	0.0554684157309927	0.1377932284789702	0.007450247934451551
1	Deaths	163	Republic of India	2	Female	238	12-23 months	339	Pertussis	2	Percent	1990	0.04822534707901611	0.11728233306654501	0.005938812409008081
1	Deaths	163	Republic of India	1	Male	238	12-23 months	339	Pertussis	3	Rate	1990	70.78756007048932	184.8359353046054	9.364408164143882
1	Deaths	163	Republic of India	2	Female	238	12-23 months	339	Pertussis	3	Rate	1990	93.31507436958368	228.59149684883832	11.123984134155279
1	Deaths	163	Republic of India	1	Male	388	1-5 months	339	Pertussis	1	Number	1990	7292.004795230112	20391.16268913042	828.8075538421928
1	Deaths	163	Republic of India	2	Female	388	1-5 months	339	Pertussis	1	Number	1990	6671.848682482638	17416.71025291954	791.749232095097
1	Deaths	163	Republic of India	1	Male	388	1-5 months	339	Pertussis	2	Percent	1990	0.029361885060981995	0.07877935277474626	0.003414248595098795
1	Deaths	163	Republic of India	2	Female	388	1-5 months	339	Pertussis	2	Percent	1990	0.0285769154837564	0.07237637444211067	0.0032555288621404456
1	Deaths	163	Republic of India	1	Male	388	1-5 months	339	Pertussis	3	Rate	1990	148.45501891809005	415.1355529492877	16.87336261292406
1	Deaths	163	Republic of India	2	Female	388	1-5 months	339	Pertussis	3	Rate	1990	147.18982852995592	384.23572201419216	17.46703788663224
1	Deaths	163	Republic of India	1	Male	389	6-11 months	339	Pertussis	1	Number	1990	6453.039957348335	16203.353601318986	758.1504739523185
1	Deaths	163	Republic of India	2	Female	389	6-11 months	339	Pertussis	1	Number	1990	6316.759848948707	15898.310020600418	756.4129066847893
1	Deaths	163	Republic of India	1	Male	389	6-11 months	339	Pertussis	2	Percent	1990	0.03787253672795042	0.09799199741731301	0.004973561149702001
1	Deaths	163	Republic of India	2	Female	389	6-11 months	339	Pertussis	2	Percent	1990	0.030383733633873602	0.07555033804976795	0.0037196352315819127
1	Deaths	163	Republic of India	1	Male	389	6-11 months	339	Pertussis	3	Rate	1990	114.21044218396712	286.7783543727288	13.418280600211784
1	Deaths	163	Republic of India	2	Female	389	6-11 months	339	Pertussis	3	Rate	1990	121.06681479972686	304.70649524740224	14.497385285427839
1	Deaths	1	Global	1	Male	1	<5 years	339	Pertussis	1	Number	1992	100619.16991958792	170343.55920152582	50756.6332460646
1	Deaths	1	Global	2	Female	1	<5 years	339	Pertussis	1	Number	1992	109917.73490450603	178546.48487232463	54404.564137231515
1	Deaths	1	Global	1	Male	1	<5 years	339	Pertussis	2	Percent	1992	0.016927335688284684	0.028542729111874457	0.008547828428047858
1	Deaths	1	Global	2	Female	1	<5 years	339	Pertussis	2	Percent	1992	0.02147959362244347	0.03496775139353946	0.010657317078584616
1	Deaths	1	Global	1	Male	1	<5 years	339	Pertussis	3	Rate	1992	31.606646235937816	53.50857712855207	15.943750603564654
1	Deaths	1	Global	2	Female	1	<5 years	339	Pertussis	3	Rate	1992	36.82700342593205	59.82048316219141	18.227787095583874
1	Deaths	1	Global	1	Male	6	5-9 years	339	Pertussis	1	Number	1992	15100.702803302218	26031.911406839197	7414.427312428357
1	Deaths	1	Global	2	Female	6	5-9 years	339	Pertussis	1	Number	1992	18282.862882122296	30850.38236914981	9012.330426526414
1	Deaths	1	Global	1	Male	6	5-9 years	339	Pertussis	2	Percent	1992	0.02607929851258957	0.04543129461459113	0.012977022413931623
1	Deaths	1	Global	2	Female	6	5-9 years	339	Pertussis	2	Percent	1992	0.03457639046808615	0.05849397208078099	0.017219692638684798
1	Deaths	1	Global	1	Male	6	5-9 years	339	Pertussis	3	Rate	1992	4.890027336040326	8.429856546874525	2.4009976695210553
1	Deaths	1	Global	2	Female	6	5-9 years	339	Pertussis	3	Rate	1992	6.277759528932519	10.593050067586582	3.094550540459288
1	Deaths	1	Global	1	Male	7	10-14 years	339	Pertussis	1	Number	1992	2920.738191470714	5098.618391933936	1438.118435479635
1	Deaths	1	Global	2	Female	7	10-14 years	339	Pertussis	1	Number	1992	3219.698161875579	5754.916188734922	1630.0306875599595
1	Deaths	1	Global	1	Male	7	10-14 years	339	Pertussis	2	Percent	1992	0.009403126079819002	0.01615356803883769	0.004666048119194531
1	Deaths	1	Global	2	Female	7	10-14 years	339	Pertussis	2	Percent	1992	0.011915471770578216	0.02165352102662057	0.00602443174093201
1	Deaths	1	Global	1	Male	7	10-14 years	339	Pertussis	3	Rate	1992	1.0332881088679218	1.8037706260100608	0.5087722969707833
1	Deaths	1	Global	2	Female	7	10-14 years	339	Pertussis	3	Rate	1992	1.198984457714717	2.1430751327709787	0.6070076639867178
1	Deaths	1	Global	1	Male	8	15-19 years	339	Pertussis	1	Number	1992	604.1093809374369	1086.7421893338133	285.4740059838273
1	Deaths	1	Global	2	Female	8	15-19 years	339	Pertussis	1	Number	1992	608.8210308884267	1087.0859822124714	292.0471999390869
1	Deaths	1	Global	1	Male	8	15-19 years	339	Pertussis	2	Percent	1992	0.0012682718072589499	0.0022541469616143184	0.0005998303738329975
1	Deaths	1	Global	2	Female	8	15-19 years	339	Pertussis	2	Percent	1992	0.0015329667300844293	0.0027456059854049308	0.0007403942019626028
1	Deaths	1	Global	1	Male	8	15-19 years	339	Pertussis	3	Rate	1992	0.2296801378005108	0.4131753349244355	0.10853615438165094
1	Deaths	1	Global	2	Female	8	15-19 years	339	Pertussis	3	Rate	1992	0.2384835207609489	0.4258264403737645	0.11439888068290807
1	Deaths	1	Global	1	Male	22	All ages	339	Pertussis	1	Number	1992	121080.7250684673	207673.28280653816	61198.20016906016
1	Deaths	1	Global	2	Female	22	All ages	339	Pertussis	1	Number	1992	133866.5133081577	219174.33013455223	66494.42943610623
1	Deaths	1	Global	1	Male	22	All ages	339	Pertussis	2	Percent	1992	0.004616122087917622	0.007882200030535493	0.0023440863898583943
1	Deaths	1	Global	2	Female	22	All ages	339	Pertussis	2	Percent	1992	0.006013529897554502	0.009816843806028585	0.002980234964684935
1	Deaths	1	Global	1	Male	22	All ages	339	Pertussis	3	Rate	1992	4.368610962429442	7.492883606035015	2.2080403630580236
1	Deaths	1	Global	2	Female	22	All ages	339	Pertussis	3	Rate	1992	4.9063281292436365	8.03293635258785	2.4370806523463338
1	Deaths	1	Global	1	Male	27	Age-standardized	339	Pertussis	3	Rate	1992	3.823872781056221	6.561388923738841	1.9317502048987685
1	Deaths	1	Global	2	Female	27	Age-standardized	339	Pertussis	3	Rate	1992	4.499357971823896	7.3665712697179915	2.234342592021513
1	Deaths	1	Global	1	Male	28	<1 year	339	Pertussis	1	Number	1992	47432.96297276688	81450.55319157973	23896.720745747727
1	Deaths	1	Global	2	Female	28	<1 year	339	Pertussis	1	Number	1992	47231.46366583349	74325.86905387379	24126.92004943742
1	Deaths	1	Global	1	Male	28	<1 year	339	Pertussis	2	Percent	1992	0.011186398262567981	0.019366559621043628	0.005616738364325854
1	Deaths	1	Global	2	Female	28	<1 year	339	Pertussis	2	Percent	1992	0.014013406244905562	0.022144707266176136	0.0072133859860384125
1	Deaths	1	Global	1	Male	28	<1 year	339	Pertussis	3	Rate	1992	73.24333028313364	125.77139177622045	36.899980531882754
1	Deaths	1	Global	2	Female	28	<1 year	339	Pertussis	3	Rate	1992	77.92448011257943	122.62598393977945	39.80562014490777
1	Deaths	1	Global	1	Male	34	2-4 years	339	Pertussis	1	Number	1992	26387.289682918567	45202.27496537516	12823.629349137987
1	Deaths	1	Global	2	Female	34	2-4 years	339	Pertussis	1	Number	1992	32581.668458229542	55056.45546090104	15649.074609195864
1	Deaths	1	Global	1	Male	34	2-4 years	339	Pertussis	2	Percent	1992	0.025830732095375102	0.043732825150363794	0.012695841762966944
1	Deaths	1	Global	2	Female	34	2-4 years	339	Pertussis	2	Percent	1992	0.0316111452580453	0.05333953725144347	0.015111360071155362
1	Deaths	1	Global	1	Male	34	2-4 years	339	Pertussis	3	Rate	1992	13.898083239921899	23.80786309058844	6.754155893759562
1	Deaths	1	Global	2	Female	34	2-4 years	339	Pertussis	3	Rate	1992	18.29057979074115	30.90739484056847	8.785021189375632
1	Deaths	1	Global	1	Male	238	12-23 months	339	Pertussis	1	Number	1992	26798.91726390247	44147.34219465599	13483.66577442945
1	Deaths	1	Global	2	Female	238	12-23 months	339	Pertussis	1	Number	1992	30104.602780443	49760.76954794362	15015.26141580982
1	Deaths	1	Global	1	Male	238	12-23 months	339	Pertussis	2	Percent	1992	0.039281179948214826	0.06457597887289943	0.019823571246405505
1	Deaths	1	Global	2	Female	238	12-23 months	339	Pertussis	2	Percent	1992	0.04203692606110592	0.06899120808324187	0.020625802425031477
1	Deaths	1	Global	1	Male	238	12-23 months	339	Pertussis	3	Rate	1992	42.05430889561138	69.27839461914007	21.1592968454303
1	Deaths	1	Global	2	Female	238	12-23 months	339	Pertussis	3	Rate	1992	50.405330134538254	83.31642955416098	25.140647569413016
1	Deaths	1	Global	1	Male	388	1-5 months	339	Pertussis	1	Number	1992	26327.08342479842	45971.19883833902	12963.402004075675
1	Deaths	1	Global	2	Female	388	1-5 months	339	Pertussis	1	Number	1992	26254.52753619925	42057.50555583814	13291.508066856299
1	Deaths	1	Global	1	Male	388	1-5 months	339	Pertussis	2	Percent	1992	0.021825765711779965	0.03893224765772241	0.010749719446120947
1	Deaths	1	Global	2	Female	388	1-5 months	339	Pertussis	2	Percent	1992	0.027258825675449537	0.043674418412929614	0.014006147193044615
1	Deaths	1	Global	1	Male	388	1-5 months	339	Pertussis	3	Rate	1992	95.21183766798923	166.25473663656692	46.8821140314516
1	Deaths	1	Global	2	Female	388	1-5 months	339	Pertussis	3	Rate	1992	101.49176745391456	162.58112311027233	51.38080066279094
1	Deaths	1	Global	1	Male	389	6-11 months	339	Pertussis	1	Number	1992	21105.879547968416	34983.55094086678	10974.782626830922
1	Deaths	1	Global	2	Female	389	6-11 months	339	Pertussis	1	Number	1992	20976.936129634243	33535.40841617032	10415.153126289895
1	Deaths	1	Global	1	Male	389	6-11 months	339	Pertussis	2	Percent	1992	0.02797943665523998	0.04653129389117638	0.014411756547750489
1	Deaths	1	Global	2	Female	389	6-11 months	339	Pertussis	2	Percent	1992	0.02932443562655595	0.046924098053437835	0.014588590983302122
1	Deaths	1	Global	1	Male	389	6-11 months	339	Pertussis	3	Rate	1992	65.90010638955474	109.23116109176512	34.26719749189564
1	Deaths	1	Global	2	Female	389	6-11 months	339	Pertussis	3	Rate	1992	69.91914485977273	111.77833905254583	34.71520319619124
1	Deaths	1	Global	1	Male	1	<5 years	339	Pertussis	1	Number	1991	106817.36596815154	183555.24594771268	56537.51406061282
1	Deaths	1	Global	2	Female	1	<5 years	339	Pertussis	1	Number	1991	116265.83004196164	193124.7330656918	63464.95622922949
1	Deaths	1	Global	1	Male	1	<5 years	339	Pertussis	2	Percent	1991	0.017433337384090523	0.030056554899002216	0.009321918810143546
1	Deaths	1	Global	2	Female	1	<5 years	339	Pertussis	2	Percent	1991	0.0220007675259992	0.03644896867143321	0.012021862387306115
1	Deaths	1	Global	1	Male	1	<5 years	339	Pertussis	3	Rate	1991	33.60463065874468	57.74628675441272	17.786642285646277
1	Deaths	1	Global	2	Female	1	<5 years	339	Pertussis	3	Rate	1991	38.957694135519965	64.71113893103217	21.265477158767528
1	Deaths	1	Global	1	Male	6	5-9 years	339	Pertussis	1	Number	1991	15783.652222985445	27663.693722549317	8501.643827425374
1	Deaths	1	Global	2	Female	6	5-9 years	339	Pertussis	1	Number	1991	19046.0410037634	34144.33994590654	10217.171558929109
1	Deaths	1	Global	1	Male	6	5-9 years	339	Pertussis	2	Percent	1991	0.026453886951781008	0.046062135485847554	0.014624693969055292
1	Deaths	1	Global	2	Female	6	5-9 years	339	Pertussis	2	Percent	1991	0.03472530897693229	0.06228941369495923	0.01857513012161039
1	Deaths	1	Global	1	Male	6	5-9 years	339	Pertussis	3	Rate	1991	5.188339733158025	9.093499988399307	2.7946267342835256
1	Deaths	1	Global	2	Female	6	5-9 years	339	Pertussis	3	Rate	1991	6.6240595207742174	11.87512617737948	3.5534499021048456
1	Deaths	1	Global	1	Male	7	10-14 years	339	Pertussis	1	Number	1991	3027.9644053814854	5371.511218190583	1632.5877663444826
1	Deaths	1	Global	2	Female	7	10-14 years	339	Pertussis	1	Number	1991	3339.51577326803	6138.26688523405	1779.0112765633446
1	Deaths	1	Global	1	Male	7	10-14 years	339	Pertussis	2	Percent	1991	0.009588954058397192	0.01692746335456765	0.005119959628080053
1	Deaths	1	Global	2	Female	7	10-14 years	339	Pertussis	2	Percent	1991	0.01185070588091856	0.021433929059734267	0.006265523507836507
1	Deaths	1	Global	1	Male	7	10-14 years	339	Pertussis	3	Rate	1991	1.087404934599323	1.9290212905194857	0.5862961896561044
1	Deaths	1	Global	2	Female	7	10-14 years	339	Pertussis	3	Rate	1991	1.2602789659020701	2.3164821392603736	0.6713699362950803
1	Deaths	1	Global	1	Male	8	15-19 years	339	Pertussis	1	Number	1991	637.7766871330775	1150.7138742613322	334.8578741332969
1	Deaths	1	Global	2	Female	8	15-19 years	339	Pertussis	1	Number	1991	647.4356274012263	1242.2542849176614	350.7377476192424
1	Deaths	1	Global	1	Male	8	15-19 years	339	Pertussis	2	Percent	1991	0.0013148285672208045	0.002407946529174357	0.0006919910687927607
1	Deaths	1	Global	2	Female	8	15-19 years	339	Pertussis	2	Percent	1991	0.0015729494755113314	0.00299383982786221	0.0008462448240167541
1	Deaths	1	Global	1	Male	8	15-19 years	339	Pertussis	3	Rate	1991	0.24175275405685145	0.4361844103844768	0.12692971524758087
1	Deaths	1	Global	2	Female	8	15-19 years	339	Pertussis	3	Rate	1991	0.25318975574944697	0.48580282836688843	0.13716144261056304
1	Deaths	1	Global	1	Male	22	All ages	339	Pertussis	1	Number	1991	128199.49126634437	222152.47816602318	67946.72639733706
1	Deaths	1	Global	2	Female	22	All ages	339	Pertussis	1	Number	1991	141232.0767730009	230978.08656330273	77415.28239823125
1	Deaths	1	Global	1	Male	22	All ages	339	Pertussis	2	Percent	1991	0.004909683460438207	0.008561630586815238	0.002620652431249054
1	Deaths	1	Global	2	Female	22	All ages	339	Pertussis	2	Percent	1991	0.006338936767370678	0.010396535420068508	0.003471694905291019
1	Deaths	1	Global	1	Male	22	All ages	339	Pertussis	3	Rate	1991	4.696201463521269	8.137885593638392	2.4890232620792245
1	Deaths	1	Global	2	Female	22	All ages	339	Pertussis	3	Rate	1991	5.251674389824503	8.588854101216864	2.8786651392606584
1	Deaths	1	Global	1	Male	27	Age-standardized	339	Pertussis	3	Rate	1991	4.05613213738199	7.032013136119187	2.150450829357868
1	Deaths	1	Global	2	Female	27	Age-standardized	339	Pertussis	3	Rate	1991	4.75133494430231	7.769739536902879	2.604558306272877
1	Deaths	1	Global	1	Male	28	<1 year	339	Pertussis	1	Number	1991	50501.11977169394	85836.02699525275	26318.938230636853
1	Deaths	1	Global	2	Female	28	<1 year	339	Pertussis	1	Number	1991	49869.44126871649	82580.25133350711	27467.29066368676
1	Deaths	1	Global	1	Male	28	<1 year	339	Pertussis	2	Percent	1991	0.011566426076831914	0.019433531609191475	0.006079857370738819
1	Deaths	1	Global	2	Female	28	<1 year	339	Pertussis	2	Percent	1991	0.01436314367598011	0.02383561877132717	0.0078942318089515
1	Deaths	1	Global	1	Male	28	<1 year	339	Pertussis	3	Rate	1991	77.75270542092892	132.15515520520356	40.52125300368741
1	Deaths	1	Global	2	Female	28	<1 year	339	Pertussis	3	Rate	1991	81.97010051647652	135.73666217772114	45.147820375322006
1	Deaths	1	Global	1	Male	34	2-4 years	339	Pertussis	1	Number	1991	27978.599184489092	50272.4374312502	14723.001522070968
1	Deaths	1	Global	2	Female	34	2-4 years	339	Pertussis	1	Number	1991	34609.78416122022	58763.539077970185	18527.75303774534
1	Deaths	1	Global	1	Male	34	2-4 years	339	Pertussis	2	Percent	1991	0.02646900262904554	0.04701083115261445	0.013972312586190435
1	Deaths	1	Global	2	Female	34	2-4 years	339	Pertussis	2	Percent	1991	0.03231148347528057	0.0544134892825744	0.01755568805317686
1	Deaths	1	Global	1	Male	34	2-4 years	339	Pertussis	3	Rate	1991	14.800185725959969	26.59323313411951	7.788208249219413
1	Deaths	1	Global	2	Female	34	2-4 years	339	Pertussis	3	Rate	1991	19.478769692027285	33.07277036621284	10.427624531024419
1	Deaths	1	Global	1	Male	238	12-23 months	339	Pertussis	1	Number	1991	28337.647011968493	48107.182247821125	15338.698597536108
1	Deaths	1	Global	2	Female	238	12-23 months	339	Pertussis	1	Number	1991	31786.604612025018	54364.65547153422	17248.84173446545
1	Deaths	1	Global	1	Male	238	12-23 months	339	Pertussis	2	Percent	1991	0.04026461887722953	0.0695059864210031	0.021791519330334897
1	Deaths	1	Global	2	Female	238	12-23 months	339	Pertussis	2	Percent	1991	0.04287044500983702	0.07274054350717359	0.023037621902585508
1	Deaths	1	Global	1	Male	238	12-23 months	339	Pertussis	3	Rate	1991	44.36640708072775	75.31827996206405	24.014800727084136
1	Deaths	1	Global	2	Female	238	12-23 months	339	Pertussis	3	Rate	1991	53.0456096536592	90.72394891802043	28.784934307770023
1	Deaths	1	Global	1	Male	388	1-5 months	339	Pertussis	1	Number	1991	27981.69251156304	49184.00408288765	14270.463708234729
1	Deaths	1	Global	2	Female	388	1-5 months	339	Pertussis	1	Number	1991	27669.26326249452	46898.18187982278	14914.833460836002
1	Deaths	1	Global	1	Male	388	1-5 months	339	Pertussis	2	Percent	1991	0.02235787717481908	0.039008784318522685	0.01155899612311338
1	Deaths	1	Global	2	Female	388	1-5 months	339	Pertussis	2	Percent	1991	0.027715281797054462	0.04642638471922671	0.015090133236986904
1	Deaths	1	Global	1	Male	388	1-5 months	339	Pertussis	3	Rate	1991	100.9025028167077	177.35843206981582	51.459557134395965
1	Deaths	1	Global	2	Female	388	1-5 months	339	Pertussis	3	Rate	1991	106.56428597992185	180.62176858008834	57.442388804686395
1	Deaths	1	Global	1	Male	389	6-11 months	339	Pertussis	1	Number	1991	22519.4272601309	38753.303232543556	11937.685806743864
1	Deaths	1	Global	2	Female	389	6-11 months	339	Pertussis	1	Number	1991	22200.17800622197	36824.89207512028	12054.912224257616
1	Deaths	1	Global	1	Male	389	6-11 months	339	Pertussis	2	Percent	1991	0.02875998849675956	0.04967129604224095	0.015461275984905308
1	Deaths	1	Global	2	Female	389	6-11 months	339	Pertussis	2	Percent	1991	0.029814256996881595	0.049388508660697626	0.016272186958683283
1	Deaths	1	Global	1	Male	389	6-11 months	339	Pertussis	3	Rate	1991	70.10681607324803	120.64563945481741	37.16405100032508
1	Deaths	1	Global	2	Female	389	6-11 months	339	Pertussis	3	Rate	1991	73.72036986228062	122.2848151557876	40.03087667047214
1	Deaths	1	Global	1	Male	1	<5 years	339	Pertussis	1	Number	1990	111986.73241119256	202155.813340008	58324.75090701127
1	Deaths	1	Global	2	Female	1	<5 years	339	Pertussis	1	Number	1990	121703.7543504159	206807.01279811768	63151.1909934269
1	Deaths	1	Global	1	Male	1	<5 years	339	Pertussis	2	Percent	1990	0.0179520314874527	0.03207334414749118	0.009363148391053967
1	Deaths	1	Global	2	Female	1	<5 years	339	Pertussis	2	Percent	1990	0.02259063305598334	0.03798671611921099	0.011749718039395125
1	Deaths	1	Global	1	Male	1	<5 years	339	Pertussis	3	Rate	1990	35.372322953190064	63.85328478083974	18.422556679946254
1	Deaths	1	Global	2	Female	1	<5 years	339	Pertussis	3	Rate	1990	40.8808178700248	69.46737074438362	21.212758398924546
1	Deaths	1	Global	1	Male	6	5-9 years	339	Pertussis	1	Number	1990	16403.802804019975	28659.218940637616	8327.528849457245
1	Deaths	1	Global	2	Female	6	5-9 years	339	Pertussis	1	Number	1990	19644.087734030927	35225.42582740281	9687.806178441946
1	Deaths	1	Global	1	Male	6	5-9 years	339	Pertussis	2	Percent	1990	0.027227138704866337	0.04731587676786552	0.014015822635387013
1	Deaths	1	Global	2	Female	6	5-9 years	339	Pertussis	2	Percent	1990	0.03575488273406792	0.06416418325778812	0.017684478784512427
1	Deaths	1	Global	1	Male	6	5-9 years	339	Pertussis	3	Rate	1990	5.479594494895735	9.573444658615658	2.7817623623461722
1	Deaths	1	Global	2	Female	6	5-9 years	339	Pertussis	3	Rate	1990	6.9279012357261385	12.422988250855628	3.4166088699977095
1	Deaths	1	Global	1	Male	7	10-14 years	339	Pertussis	1	Number	1990	3096.43463432603	5357.436351427103	1567.519768678721
1	Deaths	1	Global	2	Female	7	10-14 years	339	Pertussis	1	Number	1990	3422.125941657852	5969.989549495736	1799.449992411552
1	Deaths	1	Global	1	Male	7	10-14 years	339	Pertussis	2	Percent	1990	0.009911689130085298	0.017421366913157505	0.004886706031839141
1	Deaths	1	Global	2	Female	7	10-14 years	339	Pertussis	2	Percent	1990	0.012458227989560576	0.02202388436950613	0.006653398840595961
1	Deaths	1	Global	1	Male	7	10-14 years	339	Pertussis	3	Rate	1990	1.126439276406855	1.9489598327693614	0.5702415980010579
1	Deaths	1	Global	2	Female	7	10-14 years	339	Pertussis	3	Rate	1990	1.3064197678430376	2.2790839654192245	0.6869522283544566
1	Deaths	1	Global	1	Male	8	15-19 years	339	Pertussis	1	Number	1990	666.2563541478827	1194.9138486234658	326.531065047397
1	Deaths	1	Global	2	Female	8	15-19 years	339	Pertussis	1	Number	1990	674.7618768211133	1261.9437662370206	348.7088665374802
1	Deaths	1	Global	1	Male	8	15-19 years	339	Pertussis	2	Percent	1990	0.001334425467700489	0.0024178058430613233	0.0006526293533455611
1	Deaths	1	Global	2	Female	8	15-19 years	339	Pertussis	2	Percent	1990	0.0016447909943339133	0.0030199372098462488	0.0008535724748294746
1	Deaths	1	Global	1	Male	8	15-19 years	339	Pertussis	3	Rate	1990	0.25166247469438074	0.4513502562775128	0.12333933535165957
1	Deaths	1	Global	2	Female	8	15-19 years	339	Pertussis	3	Rate	1990	0.2635687659295387	0.49292790918557483	0.13620918546104804
1	Deaths	1	Global	1	Male	22	All ages	339	Pertussis	1	Number	1990	134125.96537116784	240104.1487718987	70222.63797708461
1	Deaths	1	Global	2	Female	22	All ages	339	Pertussis	1	Number	1990	147429.11290094856	251766.3345888963	76557.87097892318
1	Deaths	1	Global	1	Male	22	All ages	339	Pertussis	2	Percent	1990	0.00518357051049604	0.009213611898644215	0.0027158969329363295
1	Deaths	1	Global	2	Female	22	All ages	339	Pertussis	2	Percent	1990	0.006679551865215335	0.01141668232006419	0.003456809769259473
1	Deaths	1	Global	1	Male	22	All ages	339	Pertussis	3	Rate	1990	4.991846646541085	8.93610037810957	2.6135181128212164
1	Deaths	1	Global	2	Female	22	All ages	339	Pertussis	3	Rate	1990	5.565050799961946	9.50349909958937	2.889852843521374
1	Deaths	1	Global	1	Male	27	Age-standardized	339	Pertussis	3	Rate	1990	4.26140781862082	7.627906646665578	2.2298629287158036
1	Deaths	1	Global	2	Female	27	Age-standardized	339	Pertussis	3	Rate	1990	4.975424575101387	8.498258194877362	2.5851435426633746
1	Deaths	1	Global	1	Male	28	<1 year	339	Pertussis	1	Number	1990	52933.054061975294	95316.65131239659	28085.43711494858
1	Deaths	1	Global	2	Female	28	<1 year	339	Pertussis	1	Number	1990	52213.931221122555	86306.68541680268	26936.790451962854
1	Deaths	1	Global	1	Male	28	<1 year	339	Pertussis	2	Percent	1990	0.011903530579595542	0.0212273894021449	0.006340040738602885
1	Deaths	1	Global	2	Female	28	<1 year	339	Pertussis	2	Percent	1990	0.014752186994805709	0.024289173098451713	0.00763394344972023
1	Deaths	1	Global	1	Male	28	<1 year	339	Pertussis	3	Rate	1990	81.39477252972975	146.56772199058284	43.18677253522452
1	Deaths	1	Global	2	Female	28	<1 year	339	Pertussis	3	Rate	1990	85.63118201315912	141.5435175064722	44.17650906755011
1	Deaths	1	Global	1	Male	34	2-4 years	339	Pertussis	1	Number	1990	29482.09858471167	51016.985351037896	14426.755753333573
1	Deaths	1	Global	2	Female	34	2-4 years	339	Pertussis	1	Number	1990	36338.758048359865	62374.2581571616	18151.847831120554
1	Deaths	1	Global	1	Male	34	2-4 years	339	Pertussis	2	Percent	1990	0.027356146810907363	0.04710277145146441	0.013328714709200455
1	Deaths	1	Global	2	Female	34	2-4 years	339	Pertussis	2	Percent	1990	0.033206742458502095	0.05719567637047449	0.016675327256347062
1	Deaths	1	Global	1	Male	34	2-4 years	339	Pertussis	3	Rate	1990	15.68849030091991	27.14798193765553	7.6769981980618915
1	Deaths	1	Global	2	Female	34	2-4 years	339	Pertussis	3	Rate	1990	20.538040708712476	35.25285733493432	10.259112025726887
1	Deaths	1	Global	1	Male	238	12-23 months	339	Pertussis	1	Number	1990	29571.57976450558	51894.56596001862	14801.03872333972
1	Deaths	1	Global	2	Female	238	12-23 months	339	Pertussis	1	Number	1990	33151.06508093354	55754.365351131295	16634.249383986087
1	Deaths	1	Global	1	Male	238	12-23 months	339	Pertussis	2	Percent	1990	0.041443630456052975	0.07183661376716817	0.020998638352462358
1	Deaths	1	Global	2	Female	238	12-23 months	339	Pertussis	2	Percent	1990	0.04399729671190964	0.07312007090599693	0.022067292564662666
1	Deaths	1	Global	1	Male	238	12-23 months	339	Pertussis	3	Rate	1990	46.46704646564603	81.54407802971276	23.257484367567127
1	Deaths	1	Global	2	Female	238	12-23 months	339	Pertussis	3	Rate	1990	55.4416298709291	93.24324512468816	27.81901261018903
1	Deaths	1	Global	1	Male	388	1-5 months	339	Pertussis	1	Number	1990	29304.807978187204	51806.02383688938	15667.21910469294
1	Deaths	1	Global	2	Female	388	1-5 months	339	Pertussis	1	Number	1990	28905.44419991413	47712.889765800515	14598.499319900948
1	Deaths	1	Global	1	Male	388	1-5 months	339	Pertussis	2	Percent	1990	0.022951975764919367	0.04008464952668103	0.012345561598145408
1	Deaths	1	Global	2	Female	388	1-5 months	339	Pertussis	2	Percent	1990	0.028366516704169727	0.047547768500016324	0.014850204423337985
1	Deaths	1	Global	1	Male	388	1-5 months	339	Pertussis	3	Rate	1990	105.41335428141807	186.35326833380032	56.35710424435832
1	Deaths	1	Global	2	Female	388	1-5 months	339	Pertussis	3	Rate	1990	110.94900417640868	183.1384278090441	56.03404503355809
1	Deaths	1	Global	1	Male	389	6-11 months	339	Pertussis	1	Number	1990	23628.246083788086	43068.89191369696	11719.087137768733
1	Deaths	1	Global	2	Female	389	6-11 months	339	Pertussis	1	Number	1990	23308.48702120842	38761.31738391046	11851.926616313338
1	Deaths	1	Global	1	Male	389	6-11 months	339	Pertussis	2	Percent	1990	0.02953372208330566	0.054063291422148455	0.014513138972899759
1	Deaths	1	Global	2	Female	389	6-11 months	339	Pertussis	2	Percent	1990	0.030504346209015112	0.05031820045358434	0.015633790393759128
1	Deaths	1	Global	1	Male	389	6-11 months	339	Pertussis	3	Rate	1990	73.5772482329073	134.11450601170887	36.492686775862595
1	Deaths	1	Global	2	Female	389	6-11 months	339	Pertussis	3	Rate	1990	77.3360297402149	128.60750640933688	39.32391443700548
1	Deaths	67	Japan	1	Male	1	<5 years	339	Pertussis	1	Number	1990	1.7918020788253943	3.1521661103504797	0.8773861417071995
1	Deaths	67	Japan	2	Female	1	<5 years	339	Pertussis	1	Number	1990	1.3464468347002079	2.5097906483932597	0.6979266675365383
1	Deaths	67	Japan	1	Male	1	<5 years	339	Pertussis	2	Percent	1990	0.00040101778114510193	0.0007087438852902362	0.00019577082352510868
1	Deaths	67	Japan	2	Female	1	<5 years	339	Pertussis	2	Percent	1990	0.0003804209900557495	0.0007080731542606391	0.00019664606907644425
1	Deaths	67	Japan	1	Male	1	<5 years	339	Pertussis	3	Rate	1990	0.053725868991510065	0.09451538508939887	0.026307778889970206
1	Deaths	67	Japan	2	Female	1	<5 years	339	Pertussis	3	Rate	1990	0.042443159985621357	0.07911448359852209	0.0220002843373169
1	Deaths	67	Japan	1	Male	6	5-9 years	339	Pertussis	1	Number	1990	0.09073878838259833	0.12741699603598813	0.0656733472507662
1	Deaths	67	Japan	2	Female	6	5-9 years	339	Pertussis	1	Number	1990	0.07142448992711725	0.11572437220989244	0.0449009670013752
1	Deaths	67	Japan	1	Male	6	5-9 years	339	Pertussis	2	Percent	1990	0.00010694830161173745	0.00015091481074863895	7.683896214961393e-05
1	Deaths	67	Japan	2	Female	6	5-9 years	339	Pertussis	2	Percent	1990	0.00013085030041646824	0.00021767495281776826	8.282364279002652e-05
1	Deaths	67	Japan	1	Male	6	5-9 years	339	Pertussis	3	Rate	1990	0.002366604100753685	0.0033232269319381324	0.0017128596897122636
1	Deaths	67	Japan	2	Female	6	5-9 years	339	Pertussis	3	Rate	1990	0.001956120556796341	0.0031693726288156126	0.0012297141311201402
1	Deaths	67	Japan	1	Male	7	10-14 years	339	Pertussis	1	Number	1990	0.008693704693837286	0.014642104425617754	0.0045404473390971345
1	Deaths	67	Japan	2	Female	7	10-14 years	339	Pertussis	1	Number	1990	0.05093662773424869	0.08938726618321728	0.027266070825847387
1	Deaths	67	Japan	1	Male	7	10-14 years	339	Pertussis	2	Percent	1990	1.1412000767566549e-05	1.937783714019783e-05	5.864564977260146e-06
1	Deaths	67	Japan	2	Female	7	10-14 years	339	Pertussis	2	Percent	1990	0.00010278161415835199	0.00017891867487471384	5.571618498997715e-05
1	Deaths	67	Japan	1	Male	7	10-14 years	339	Pertussis	3	Rate	1990	0.00019843055155286632	0.0003342005461871254	0.00010363400892055325
1	Deaths	67	Japan	2	Female	7	10-14 years	339	Pertussis	3	Rate	1990	0.0012240192461103498	0.002147997208144203	0.0006552101491831784
1	Deaths	67	Japan	1	Male	8	15-19 years	339	Pertussis	1	Number	1990	0.012419223324805813	0.021712851874760186	0.005528294379457561
1	Deaths	67	Japan	2	Female	8	15-19 years	339	Pertussis	1	Number	1990	0.011641872316596292	0.020695009434435595	0.006212609410309823
1	Deaths	67	Japan	1	Male	8	15-19 years	339	Pertussis	2	Percent	1990	3.84386864103022e-06	6.918306522294883e-06	1.6961483637883966e-06
1	Deaths	67	Japan	2	Female	8	15-19 years	339	Pertussis	2	Percent	1990	1.0205517025812566e-05	1.816457893504708e-05	5.482511326135167e-06
1	Deaths	67	Japan	1	Male	8	15-19 years	339	Pertussis	3	Rate	1990	0.00024139818189851823	0.0004220427340194317	0.00010745601212720914
1	Deaths	67	Japan	2	Female	8	15-19 years	339	Pertussis	3	Rate	1990	0.00023772033181758355	0.0004225801809137508	0.00012685790827361343
1	Deaths	67	Japan	1	Male	22	All ages	339	Pertussis	1	Number	1990	2.016050552563094	3.4920828678193323	1.0197819042141443
1	Deaths	67	Japan	2	Female	22	All ages	339	Pertussis	1	Number	1990	1.5721675909541493	2.885769436280195	0.8154982454517805
1	Deaths	67	Japan	1	Male	22	All ages	339	Pertussis	2	Percent	1990	4.521403920438023e-06	7.853210569008374e-06	2.2833937001637823e-06
1	Deaths	67	Japan	2	Female	22	All ages	339	Pertussis	2	Percent	1990	4.154677817635841e-06	7.607953456475423e-06	2.1522376512455767e-06
1	Deaths	67	Japan	1	Male	22	All ages	339	Pertussis	3	Rate	1990	0.003320516248500338	0.005751600766638446	0.0016796217627403508
1	Deaths	67	Japan	2	Female	22	All ages	339	Pertussis	3	Rate	1990	0.002496597564788361	0.004582593477063942	0.001295008843458263
1	Deaths	67	Japan	1	Male	27	Age-standardized	339	Pertussis	3	Rate	1990	0.006110542949831959	0.010665596431816618	0.003046864387153517
1	Deaths	67	Japan	2	Female	27	Age-standardized	339	Pertussis	3	Rate	1990	0.004936997169745493	0.009137066896596532	0.0025591939881465207
1	Deaths	67	Japan	1	Male	28	<1 year	339	Pertussis	1	Number	1990	1.2671539314218472	2.364140361287931	0.5630408155829303
1	Deaths	67	Japan	2	Female	28	<1 year	339	Pertussis	1	Number	1990	0.9768420362832382	1.9580551495569165	0.42205522864855227
1	Deaths	67	Japan	1	Male	28	<1 year	339	Pertussis	2	Percent	1990	0.00040678183937973504	0.0007580094455443394	0.0001797557613917103
1	Deaths	67	Japan	2	Female	28	<1 year	339	Pertussis	2	Percent	1990	0.00038224487664720964	0.000763108249828668	0.00016524354320226177
1	Deaths	67	Japan	1	Male	28	<1 year	339	Pertussis	3	Rate	1990	0.20181782760339945	0.37653331614516133	0.08967472020190123
1	Deaths	67	Japan	2	Female	28	<1 year	339	Pertussis	3	Rate	1990	0.16347185061866334	0.3276751890503846	0.07062979143790335
1	Deaths	67	Japan	1	Male	34	2-4 years	339	Pertussis	1	Number	1990	0.22976822577272987	0.3492876861911295	0.14009269199695898
1	Deaths	67	Japan	2	Female	34	2-4 years	339	Pertussis	1	Number	1990	0.1857855103998995	0.298390720296258	0.11762582591175393
1	Deaths	67	Japan	1	Male	34	2-4 years	339	Pertussis	2	Percent	1990	0.00028153019248212187	0.00042804835412543936	0.000170205399474256
1	Deaths	67	Japan	2	Female	34	2-4 years	339	Pertussis	2	Percent	1990	0.00033124303186855185	0.0005341077891601164	0.00021061156494981128
1	Deaths	67	Japan	1	Male	34	2-4 years	339	Pertussis	3	Rate	1990	0.011127780207111216	0.016916162310579276	0.006784753113368508
1	Deaths	67	Japan	2	Female	34	2-4 years	339	Pertussis	3	Rate	1990	0.009464490890538628	0.015200949998664256	0.005992224880388081
1	Deaths	67	Japan	1	Male	238	12-23 months	339	Pertussis	1	Number	1990	0.29487992163081866	0.44367000202985973	0.1770893469439276
1	Deaths	67	Japan	2	Female	238	12-23 months	339	Pertussis	1	Number	1990	0.18381928801706998	0.2689075970457142	0.13751300512227302
1	Deaths	67	Japan	1	Male	238	12-23 months	339	Pertussis	2	Percent	1990	0.0005492335996593846	0.000832623619948759	0.00033641485881961
1	Deaths	67	Japan	2	Female	238	12-23 months	339	Pertussis	2	Percent	1990	0.0004347782671481684	0.0006250732078827549	0.00032307372450632093
1	Deaths	67	Japan	1	Male	238	12-23 months	339	Pertussis	3	Rate	1990	0.04590313632363975	0.0690648738417112	0.02756700554339087
1	Deaths	67	Japan	2	Female	238	12-23 months	339	Pertussis	3	Rate	1990	0.030044717105748714	0.043952148699840904	0.022476092589785227
1	Deaths	67	Japan	1	Male	388	1-5 months	339	Pertussis	1	Number	1990	0.6956229661092223	1.3052486003982902	0.3192524256473093
1	Deaths	67	Japan	2	Female	388	1-5 months	339	Pertussis	1	Number	1990	0.5523378720911685	1.0761684465347905	0.24669185948102676
1	Deaths	67	Japan	1	Male	388	1-5 months	339	Pertussis	2	Percent	1990	0.0006810770050998114	0.0012706530730615738	0.0003064256545306521
1	Deaths	67	Japan	2	Female	388	1-5 months	339	Pertussis	2	Percent	1990	0.0006840028845165987	0.0013191322606871695	0.00030880148403378347
1	Deaths	67	Japan	1	Male	388	1-5 months	339	Pertussis	3	Rate	1990	0.26142324828385577	0.4905276932453969	0.11997879627527341
1	Deaths	67	Japan	2	Female	388	1-5 months	339	Pertussis	3	Rate	1990	0.21812926775726935	0.42500043376957697	0.09742354705199999
1	Deaths	67	Japan	1	Male	389	6-11 months	339	Pertussis	1	Number	1990	0.5715309653126236	1.060287692227729	0.24765151160123394
1	Deaths	67	Japan	2	Female	389	6-11 months	339	Pertussis	1	Number	1990	0.42450416419206916	0.8706309089583026	0.17666427669399215
1	Deaths	67	Japan	1	Male	389	6-11 months	339	Pertussis	2	Percent	1990	0.0015209560561652649	0.0027719442872473866	0.0006581985273373654
1	Deaths	67	Japan	2	Female	389	6-11 months	339	Pertussis	2	Percent	1990	0.00133694059199938	0.0027695443084273874	0.000559735653596237
1	Deaths	67	Japan	1	Male	389	6-11 months	339	Pertussis	3	Rate	1990	0.18215026231008574	0.3379198905833464	0.07892798559913411
1	Deaths	67	Japan	2	Female	389	6-11 months	339	Pertussis	3	Rate	1990	0.14213004151671602	0.29149963103775745	0.059149716537708376
1	Deaths	44637	Low SDI	1	Male	1	<5 years	339	Pertussis	1	Number	1990	57058.2819027077	94972.9809077223	27254.46004207148
1	Deaths	44637	Low SDI	2	Female	1	<5 years	339	Pertussis	1	Number	1990	62653.01034152051	103137.19231285327	30267.71514759115
1	Deaths	44637	Low SDI	1	Male	1	<5 years	339	Pertussis	2	Percent	1990	0.02039040575822882	0.034077099643303105	0.009790368773646679
1	Deaths	44637	Low SDI	2	Female	1	<5 years	339	Pertussis	2	Percent	1990	0.02463365517745291	0.040190369205823605	0.011963918246944785
1	Deaths	44637	Low SDI	1	Male	1	<5 years	339	Pertussis	3	Rate	1990	79.85712253588748	132.9214396409397	38.14455470181039
1	Deaths	44637	Low SDI	2	Female	1	<5 years	339	Pertussis	3	Rate	1990	91.83756350771642	151.1797820632755	44.36679414042837
1	Deaths	44637	Low SDI	1	Male	6	5-9 years	339	Pertussis	1	Number	1990	8362.770598608473	14490.216619739776	4080.113421996581
1	Deaths	44637	Low SDI	2	Female	6	5-9 years	339	Pertussis	1	Number	1990	9804.257831532597	16677.93957890621	4675.644828234039
1	Deaths	44637	Low SDI	1	Male	6	5-9 years	339	Pertussis	2	Percent	1990	0.029190305682976116	0.04941264037582858	0.014297499604147626
1	Deaths	44637	Low SDI	2	Female	6	5-9 years	339	Pertussis	2	Percent	1990	0.03681122408842539	0.06306191042473437	0.017713631079309625
1	Deaths	44637	Low SDI	1	Male	6	5-9 years	339	Pertussis	3	Rate	1990	13.694526839646734	23.728578713415928	6.6814247870953745
1	Deaths	44637	Low SDI	2	Female	6	5-9 years	339	Pertussis	3	Rate	1990	16.768079303367987	28.524037033832577	7.996687217063427
1	Deaths	44637	Low SDI	1	Male	7	10-14 years	339	Pertussis	1	Number	1990	1492.6331408236808	2611.58664858987	729.4167824216445
1	Deaths	44637	Low SDI	2	Female	7	10-14 years	339	Pertussis	1	Number	1990	1651.8792112325964	2883.983267664997	783.0464047106717
1	Deaths	44637	Low SDI	1	Male	7	10-14 years	339	Pertussis	2	Percent	1990	0.012660222091944484	0.02174919085325971	0.006187590307036501
1	Deaths	44637	Low SDI	2	Female	7	10-14 years	339	Pertussis	2	Percent	1990	0.014836050424734631	0.025297241834689663	0.007106457488529246
1	Deaths	44637	Low SDI	1	Male	7	10-14 years	339	Pertussis	3	Rate	1990	2.9455629558412904	5.153706344621976	1.439431428197093
1	Deaths	44637	Low SDI	2	Female	7	10-14 years	339	Pertussis	3	Rate	1990	3.3954950276004108	5.928127661181894	1.6095790512379555
1	Deaths	44637	Low SDI	1	Male	8	15-19 years	339	Pertussis	1	Number	1990	302.86382535116707	537.5650460635777	143.57487992169473
1	Deaths	44637	Low SDI	2	Female	8	15-19 years	339	Pertussis	1	Number	1990	291.1948403505957	510.44558443087493	139.79201224410016
1	Deaths	44637	Low SDI	1	Male	8	15-19 years	339	Pertussis	2	Percent	1990	0.0018635551749416916	0.0032914245504084534	0.0008831403099692715
1	Deaths	44637	Low SDI	2	Female	8	15-19 years	339	Pertussis	2	Percent	1990	0.0018622691204329776	0.003280777734539365	0.0008938666340353522
1	Deaths	44637	Low SDI	1	Male	8	15-19 years	339	Pertussis	3	Rate	1990	0.7350628964196577	1.3046923623687825	0.3484621082295886
1	Deaths	44637	Low SDI	2	Female	8	15-19 years	339	Pertussis	3	Rate	1990	0.7140803047294301	1.2517362534285892	0.3428038854734568
1	Deaths	44637	Low SDI	1	Male	22	All ages	339	Pertussis	1	Number	1990	68032.28089820861	114019.35122700699	32847.684336223065
1	Deaths	44637	Low SDI	2	Female	22	All ages	339	Pertussis	1	Number	1990	75181.80759570713	122210.56757971687	36375.88642947433
1	Deaths	44637	Low SDI	1	Male	22	All ages	339	Pertussis	2	Percent	1990	0.011499262620243596	0.019333736848480377	0.005554336721604556
1	Deaths	44637	Low SDI	2	Female	22	All ages	339	Pertussis	2	Percent	1990	0.014404924947110934	0.02331750534881086	0.0069888389931578076
1	Deaths	44637	Low SDI	1	Male	22	All ages	339	Pertussis	3	Rate	1990	16.74007917025229	28.055695638614953	8.082528309914546
1	Deaths	44637	Low SDI	2	Female	22	All ages	339	Pertussis	3	Rate	1990	18.955261254361027	30.812417399891707	9.171293597216238
1	Deaths	44637	Low SDI	1	Male	27	Age-standardized	339	Pertussis	3	Rate	1990	9.68497700608835	16.265175475498427	4.6928848144583535
1	Deaths	44637	Low SDI	2	Female	27	Age-standardized	339	Pertussis	3	Rate	1990	11.192662061569772	18.409158478601086	5.392537067963211
1	Deaths	44637	Low SDI	1	Male	28	<1 year	339	Pertussis	1	Number	1990	26579.687112243213	43247.89342578831	12858.643066257404
1	Deaths	44637	Low SDI	2	Female	28	<1 year	339	Pertussis	1	Number	1990	27252.134476472565	45041.597797785565	12805.501516472124
1	Deaths	44637	Low SDI	1	Male	28	<1 year	339	Pertussis	2	Percent	1990	0.014866431236188134	0.024141681486437205	0.007254213055600162
1	Deaths	44637	Low SDI	2	Female	28	<1 year	339	Pertussis	2	Percent	1990	0.018105140583525282	0.029889733090785853	0.008525545421553014
1	Deaths	44637	Low SDI	1	Male	28	<1 year	339	Pertussis	3	Rate	1990	169.79358001171042	276.27167399374935	82.14224009081425
1	Deaths	44637	Low SDI	2	Female	28	<1 year	339	Pertussis	3	Rate	1990	182.3419211711827	301.36984250383745	85.68061889206759
1	Deaths	44637	Low SDI	1	Male	34	2-4 years	339	Pertussis	1	Number	1990	15272.529144894812	25420.461350979436	7081.158350684115
1	Deaths	44637	Low SDI	2	Female	34	2-4 years	339	Pertussis	1	Number	1990	18826.312109922073	31322.404405994777	8699.389337532031
1	Deaths	44637	Low SDI	1	Male	34	2-4 years	339	Pertussis	2	Percent	1990	0.024646536551156305	0.041406262608574516	0.011332672098035247
1	Deaths	44637	Low SDI	2	Female	34	2-4 years	339	Pertussis	2	Percent	1990	0.029556885483272743	0.048725035643769773	0.013418297929453735
1	Deaths	44637	Low SDI	1	Male	34	2-4 years	339	Pertussis	3	Rate	1990	37.17620330279943	61.878175531317765	17.236868888369166
1	Deaths	44637	Low SDI	2	Female	34	2-4 years	339	Pertussis	3	Rate	1990	48.006827173689814	79.87168417284009	22.18331864494243
1	Deaths	44637	Low SDI	1	Male	238	12-23 months	339	Pertussis	1	Number	1990	15206.065645569677	25167.19517394013	7464.262043760909
1	Deaths	44637	Low SDI	2	Female	238	12-23 months	339	Pertussis	1	Number	1990	16574.5637551259	27134.751290231558	7871.507255497353
1	Deaths	44637	Low SDI	1	Male	238	12-23 months	339	Pertussis	2	Percent	1990	0.038922947986803805	0.06399581702715532	0.019196491718802024
1	Deaths	44637	Low SDI	2	Female	238	12-23 months	339	Pertussis	2	Percent	1990	0.04131642952018861	0.06773874871569617	0.019566431630542787
1	Deaths	44637	Low SDI	1	Male	238	12-23 months	339	Pertussis	3	Rate	1990	103.33803930000774	171.0323146417114	50.72595518147415
1	Deaths	44637	Low SDI	2	Female	238	12-23 months	339	Pertussis	3	Rate	1990	117.88432681896684	192.99222208848676	55.98502304942691
1	Deaths	44637	Low SDI	1	Male	388	1-5 months	339	Pertussis	1	Number	1990	14940.361857529917	25368.324845237956	6995.190429901879
1	Deaths	44637	Low SDI	2	Female	388	1-5 months	339	Pertussis	1	Number	1990	15523.130663374617	26212.668983048876	7412.828121631775
1	Deaths	44637	Low SDI	1	Male	388	1-5 months	339	Pertussis	2	Percent	1990	0.030763630094000495	0.051962143689928755	0.014676757345989798
1	Deaths	44637	Low SDI	2	Female	388	1-5 months	339	Pertussis	2	Percent	1990	0.03613266712097184	0.060537829093123545	0.017322253913274886
1	Deaths	44637	Low SDI	1	Male	388	1-5 months	339	Pertussis	3	Rate	1990	221.54050136204938	376.16969779730096	103.72693845982162
1	Deaths	44637	Low SDI	2	Female	388	1-5 months	339	Pertussis	3	Rate	1990	241.20300313537538	407.30021643265655	115.1827194808427
1	Deaths	44637	Low SDI	1	Male	389	6-11 months	339	Pertussis	1	Number	1990	11639.3252547133	19012.374920663064	5633.004644856061
1	Deaths	44637	Low SDI	2	Female	389	6-11 months	339	Pertussis	1	Number	1990	11729.00381309794	19513.577205214224	5753.131398543081
1	Deaths	44637	Low SDI	1	Male	389	6-11 months	339	Pertussis	2	Percent	1990	0.0310310694061661	0.051196118150841956	0.015101839747518934
1	Deaths	44637	Low SDI	2	Female	389	6-11 months	339	Pertussis	2	Percent	1990	0.03208468195694146	0.05316617119992515	0.015813148502952522
1	Deaths	44637	Low SDI	1	Male	389	6-11 months	339	Pertussis	3	Rate	1990	152.18726912768653	248.59185180307063	73.65303186600687
1	Deaths	44637	Low SDI	2	Female	389	6-11 months	339	Pertussis	3	Rate	1990	160.44573606416367	266.93403018926426	78.69938629249108
1	Deaths	44639	Middle SDI	1	Male	1	<5 years	339	Pertussis	1	Number	1990	12292.517224437857	23387.06934522336	5317.083602884389
1	Deaths	44639	Middle SDI	2	Female	1	<5 years	339	Pertussis	1	Number	1990	13113.529860305858	24269.500833547165	6063.1827370056435
1	Deaths	44639	Middle SDI	1	Male	1	<5 years	339	Pertussis	2	Percent	1990	0.018259569652346496	0.03490282707225544	0.007931603206986076
1	Deaths	44639	Middle SDI	2	Female	1	<5 years	339	Pertussis	2	Percent	1990	0.02483019803016042	0.0455892762833523	0.01152560380030355
1	Deaths	44639	Middle SDI	1	Male	1	<5 years	339	Pertussis	3	Rate	1990	29.939297975333158	56.96086693329345	12.95013441429558
1	Deaths	44639	Middle SDI	2	Female	1	<5 years	339	Pertussis	3	Rate	1990	33.69450710214121	62.3591723138307	15.579020749555202
1	Deaths	44639	Middle SDI	1	Male	6	5-9 years	339	Pertussis	1	Number	1990	1875.5259852109314	3404.80996568475	831.0501320395898
1	Deaths	44639	Middle SDI	2	Female	6	5-9 years	339	Pertussis	1	Number	1990	2152.445176167548	4104.48949906475	1040.1991364791966
1	Deaths	44639	Middle SDI	1	Male	6	5-9 years	339	Pertussis	2	Percent	1990	0.030806134064658038	0.05673865936851026	0.014020307459457527
1	Deaths	44639	Middle SDI	2	Female	6	5-9 years	339	Pertussis	2	Percent	1990	0.04213327614887044	0.07952101615248616	0.020186639249287628
1	Deaths	44639	Middle SDI	1	Male	6	5-9 years	339	Pertussis	3	Rate	1990	4.797352341921866	8.709062519781417	2.1257185070385582
1	Deaths	44639	Middle SDI	2	Female	6	5-9 years	339	Pertussis	3	Rate	1990	5.767542396240849	10.998104603496126	2.7872452625524606
1	Deaths	44639	Middle SDI	1	Male	7	10-14 years	339	Pertussis	1	Number	1990	370.2444904765607	703.4389365936248	159.78182332237552
1	Deaths	44639	Middle SDI	2	Female	7	10-14 years	339	Pertussis	1	Number	1990	407.33720234168607	794.8454295583686	184.84217601060303
1	Deaths	44639	Middle SDI	1	Male	7	10-14 years	339	Pertussis	2	Percent	1990	0.010065734010080003	0.01887164421828149	0.004415963973517628
1	Deaths	44639	Middle SDI	2	Female	7	10-14 years	339	Pertussis	2	Percent	1990	0.01334581441630655	0.02590758528447877	0.006051527042626325
1	Deaths	44639	Middle SDI	1	Male	7	10-14 years	339	Pertussis	3	Rate	1990	1.0154632910915427	1.9293100532457985	0.43823089969199314
1	Deaths	44639	Middle SDI	2	Female	7	10-14 years	339	Pertussis	3	Rate	1990	1.162663720992253	2.268729542578892	0.5275955422714392
1	Deaths	44639	Middle SDI	1	Male	8	15-19 years	339	Pertussis	1	Number	1990	75.76588948794023	146.2900753812232	33.035021736175786
1	Deaths	44639	Middle SDI	2	Female	8	15-19 years	339	Pertussis	1	Number	1990	80.17011370632717	162.53712150562376	34.52916802096046
1	Deaths	44639	Middle SDI	1	Male	8	15-19 years	339	Pertussis	2	Percent	1990	0.0013807519553242075	0.002677634748401374	0.0005966696845991765
1	Deaths	44639	Middle SDI	2	Female	8	15-19 years	339	Pertussis	2	Percent	1990	0.0020001439554981877	0.004049994711663632	0.0008656402016781816
1	Deaths	44639	Middle SDI	1	Male	8	15-19 years	339	Pertussis	3	Rate	1990	0.22664907866430692	0.43761791786479065	0.09882227069150117
1	Deaths	44639	Middle SDI	2	Female	8	15-19 years	339	Pertussis	3	Rate	1990	0.24464602100095267	0.4959960539280235	0.10536873623187379
1	Deaths	44639	Middle SDI	1	Male	22	All ages	339	Pertussis	1	Number	1990	14850.202361184738	28101.960218406828	6511.1722839476715
1	Deaths	44639	Middle SDI	2	Female	22	All ages	339	Pertussis	1	Number	1990	15994.02428209851	29512.587847737308	7482.993126331229
1	Deaths	44639	Middle SDI	1	Male	22	All ages	339	Pertussis	2	Percent	1990	0.006216127458459653	0.011713297654227926	0.002737189391588391
1	Deaths	44639	Middle SDI	2	Female	22	All ages	339	Pertussis	2	Percent	1990	0.008457009622021207	0.0155445507173896	0.003961786083508137
1	Deaths	44639	Middle SDI	1	Male	22	All ages	339	Pertussis	3	Rate	1990	4.853410245232498	9.184409634149292	2.1280107504787127
1	Deaths	44639	Middle SDI	2	Female	22	All ages	339	Pertussis	3	Rate	1990	5.285360521960937	9.752684125028026	2.472818332549568
1	Deaths	44639	Middle SDI	1	Male	27	Age-standardized	339	Pertussis	3	Rate	1990	3.6560603892249395	6.917978315239877	1.6033672381877417
1	Deaths	44639	Middle SDI	2	Female	27	Age-standardized	339	Pertussis	3	Rate	1990	4.145077287810213	7.65168776410442	1.938284397880006
1	Deaths	44639	Middle SDI	1	Male	28	<1 year	339	Pertussis	1	Number	1990	6009.23060891051	11577.250262921387	2473.3544572974433
1	Deaths	44639	Middle SDI	2	Female	28	<1 year	339	Pertussis	1	Number	1990	5740.053575482776	10932.241100367666	2458.797938961933
1	Deaths	44639	Middle SDI	1	Male	28	<1 year	339	Pertussis	2	Percent	1990	0.011797026511647142	0.02302307889869247	0.0049132070929363844
1	Deaths	44639	Middle SDI	2	Female	28	<1 year	339	Pertussis	2	Percent	1990	0.015401939369803932	0.028913653436491993	0.006626462889072178
1	Deaths	44639	Middle SDI	1	Male	28	<1 year	339	Pertussis	3	Rate	1990	71.37354498290307	137.50668699478618	29.37681828266341
1	Deaths	44639	Middle SDI	2	Female	28	<1 year	339	Pertussis	3	Rate	1990	72.26906780959112	137.64033087911034	30.957034223496326
1	Deaths	44639	Middle SDI	1	Male	34	2-4 years	339	Pertussis	1	Number	1990	3119.2809679106117	5884.093447867354	1389.86087553027
1	Deaths	44639	Middle SDI	2	Female	34	2-4 years	339	Pertussis	1	Number	1990	3787.3715239572716	7173.092301971816	1759.3574475726746
1	Deaths	44639	Middle SDI	1	Male	34	2-4 years	339	Pertussis	2	Percent	1990	0.033162295105243496	0.06259736136889439	0.015370717173860566
1	Deaths	44639	Middle SDI	2	Female	34	2-4 years	339	Pertussis	2	Percent	1990	0.04432790883058279	0.08295357357820082	0.021528533293677665
1	Deaths	44639	Middle SDI	1	Male	34	2-4 years	339	Pertussis	3	Rate	1990	12.79488527703171	24.135786868608303	5.701028742324648
1	Deaths	44639	Middle SDI	2	Female	34	2-4 years	339	Pertussis	3	Rate	1990	16.35876495329814	30.982682901323166	7.599179212184583
1	Deaths	44639	Middle SDI	1	Male	238	12-23 months	339	Pertussis	1	Number	1990	3164.005647616728	6041.01762283556	1472.0608631746716
1	Deaths	44639	Middle SDI	2	Female	238	12-23 months	339	Pertussis	1	Number	1990	3586.1047608658105	6746.880059154585	1724.2784352964727
1	Deaths	44639	Middle SDI	1	Male	238	12-23 months	339	Pertussis	2	Percent	1990	0.04532390858414738	0.0856246339778192	0.02111538622823655
1	Deaths	44639	Middle SDI	2	Female	238	12-23 months	339	Pertussis	2	Percent	1990	0.05121102230904096	0.09655998614152803	0.024636943361316967
1	Deaths	44639	Middle SDI	1	Male	238	12-23 months	339	Pertussis	3	Rate	1990	38.30700167474453	73.13933600890827	17.822420131719348
1	Deaths	44639	Middle SDI	2	Female	238	12-23 months	339	Pertussis	3	Rate	1990	45.83268102117706	86.22938320539033	22.037366107943097
1	Deaths	44639	Middle SDI	1	Male	388	1-5 months	339	Pertussis	1	Number	1990	3329.9190839072658	6719.045913921244	1329.1342518020306
1	Deaths	44639	Middle SDI	2	Female	388	1-5 months	339	Pertussis	1	Number	1990	3142.23707933352	6059.287203018336	1324.8862991050446
1	Deaths	44639	Middle SDI	1	Male	388	1-5 months	339	Pertussis	2	Percent	1990	0.020645592538612256	0.04092383414192587	0.008309416997091703
1	Deaths	44639	Middle SDI	2	Female	388	1-5 months	339	Pertussis	2	Percent	1990	0.0271533858082063	0.05181343993949202	0.01143182696289535
1	Deaths	44639	Middle SDI	1	Male	388	1-5 months	339	Pertussis	3	Rate	1990	92.54288494748604	186.73123199116344	36.93841052736636
1	Deaths	44639	Middle SDI	2	Female	388	1-5 months	339	Pertussis	3	Rate	1990	92.64557911764597	178.65175599125791	39.06288906490028
1	Deaths	44639	Middle SDI	1	Male	389	6-11 months	339	Pertussis	1	Number	1990	2679.311525003246	5145.486015528924	1154.4890453107323
1	Deaths	44639	Middle SDI	2	Female	389	6-11 months	339	Pertussis	1	Number	1990	2597.8164961492557	4901.016504409336	1187.0992990808254
1	Deaths	44639	Middle SDI	1	Male	389	6-11 months	339	Pertussis	2	Percent	1990	0.029570022337074797	0.05848935802533964	0.012456505276138228
1	Deaths	44639	Middle SDI	2	Female	389	6-11 months	339	Pertussis	2	Percent	1990	0.034034749481323796	0.06395491646161536	0.01492865146782013
1	Deaths	44639	Middle SDI	1	Male	389	6-11 months	339	Pertussis	3	Rate	1990	64.41074603658647	123.69767005001005	27.75395843506502
1	Deaths	44639	Middle SDI	2	Female	389	6-11 months	339	Pertussis	3	Rate	1990	66.1096922374716	124.72193214476182	30.209512270739978
1	Deaths	67	Japan	1	Male	1	<5 years	339	Pertussis	1	Number	1991	1.6932478415811218	3.0241310111638318	0.8162671888787731
1	Deaths	67	Japan	2	Female	1	<5 years	339	Pertussis	1	Number	1991	1.1184380364615873	2.0158447923895886	0.5909280397640937
1	Deaths	67	Japan	1	Male	1	<5 years	339	Pertussis	2	Percent	1991	0.00039089781377343126	0.0007046757258673883	0.00018876235090957349
1	Deaths	67	Japan	2	Female	1	<5 years	339	Pertussis	2	Percent	1991	0.0003253909633266614	0.0005904957305507151	0.00017104634355280025
1	Deaths	67	Japan	1	Male	1	<5 years	339	Pertussis	3	Rate	1991	0.0521595086658563	0.09315658571056719	0.02514463297482772
1	Deaths	67	Japan	2	Female	1	<5 years	339	Pertussis	3	Rate	1991	0.03620797991258944	0.06526035897407276	0.01913052837621283
1	Deaths	67	Japan	1	Male	6	5-9 years	339	Pertussis	1	Number	1991	0.08411074314446362	0.11988889336497616	0.06075573254494413
1	Deaths	67	Japan	2	Female	6	5-9 years	339	Pertussis	1	Number	1991	0.05920836291886381	0.09686215328515341	0.037224738412420195
1	Deaths	67	Japan	1	Male	6	5-9 years	339	Pertussis	2	Percent	1991	0.00010290459566083088	0.00014596573188674922	7.442017810457935e-05
1	Deaths	67	Japan	2	Female	6	5-9 years	339	Pertussis	2	Percent	1991	0.00011106195917862391	0.00018053915230706674	6.945619594634711e-05
1	Deaths	67	Japan	1	Male	6	5-9 years	339	Pertussis	3	Rate	1991	0.0022387603847317506	0.0031910609156531357	0.0016171243063845344
1	Deaths	67	Japan	2	Female	6	5-9 years	339	Pertussis	3	Rate	1991	0.0016550532498748865	0.00270759084834276	0.001040544295569265
1	Deaths	67	Japan	1	Male	7	10-14 years	339	Pertussis	1	Number	1991	0.007988813145565495	0.013753046229548569	0.003995643264384214
1	Deaths	67	Japan	2	Female	7	10-14 years	339	Pertussis	1	Number	1991	0.04138251644653938	0.07304922274368979	0.022637962905020622
1	Deaths	67	Japan	1	Male	7	10-14 years	339	Pertussis	2	Percent	1991	1.101164704522673e-05	1.8822746024179437e-05	5.483345237035274e-06
1	Deaths	67	Japan	2	Female	7	10-14 years	339	Pertussis	2	Percent	1991	8.750810632275433e-05	0.0001550020587110896	4.771363294938488e-05
1	Deaths	67	Japan	1	Male	7	10-14 years	339	Pertussis	3	Rate	1991	0.00018919788541250766	0.00032571136878516437	9.462823109135456e-05
1	Deaths	67	Japan	2	Female	7	10-14 years	339	Pertussis	3	Rate	1991	0.0010317397456238032	0.0018212470618831514	0.0005644046832976069
1	Deaths	67	Japan	1	Male	8	15-19 years	339	Pertussis	1	Number	1991	0.011676623864450616	0.020868798946514947	0.0053051196414948855
1	Deaths	67	Japan	2	Female	8	15-19 years	339	Pertussis	1	Number	1991	0.009616500717837264	0.016885285392183993	0.005003097864004095
1	Deaths	67	Japan	1	Male	8	15-19 years	339	Pertussis	2	Percent	1991	3.756462502403276e-06	6.751045284267527e-06	1.6954909820066761e-06
1	Deaths	67	Japan	2	Female	8	15-19 years	339	Pertussis	2	Percent	1991	8.76983569041055e-06	1.541226292927447e-05	4.5116639657562174e-06
1	Deaths	67	Japan	1	Male	8	15-19 years	339	Pertussis	3	Rate	1991	0.00023005171523748807	0.0004111550606000386	0.00010452095462127903
1	Deaths	67	Japan	2	Female	8	15-19 years	339	Pertussis	3	Rate	1991	0.0001991155473711202	0.0003496201936683717	0.00010359221082307588
1	Deaths	67	Japan	1	Male	22	All ages	339	Pertussis	1	Number	1991	1.9056259555136517	3.352959462373505	0.953863367754614
1	Deaths	67	Japan	2	Female	22	All ages	339	Pertussis	1	Number	1991	1.3071876015620112	2.3352278877355723	0.6989403923233016
1	Deaths	67	Japan	1	Male	22	All ages	339	Pertussis	2	Percent	1991	4.204168649637829e-06	7.396396637958106e-06	2.107702608998569e-06
1	Deaths	67	Japan	2	Female	22	All ages	339	Pertussis	2	Percent	1991	3.424126534680269e-06	6.101023788390215e-06	1.8282191190518136e-06
1	Deaths	67	Japan	1	Male	22	All ages	339	Pertussis	3	Rate	1991	0.003129067790951331	0.0055056121731142495	0.0015662586523727412
1	Deaths	67	Japan	2	Female	22	All ages	339	Pertussis	3	Rate	1991	0.0020687272870414945	0.0036956819717737176	0.0011061281945199883
1	Deaths	67	Japan	1	Male	27	Age-standardized	339	Pertussis	3	Rate	1991	0.005869709080835624	0.01039985170017708	0.0028943575175502984
1	Deaths	67	Japan	2	Female	27	Age-standardized	339	Pertussis	3	Rate	1991	0.004173859309303693	0.007484114300879919	0.002205994225047654
1	Deaths	67	Japan	1	Male	28	<1 year	339	Pertussis	1	Number	1991	1.2170498370853298	2.288298885506829	0.5346551290298113
1	Deaths	67	Japan	2	Female	28	<1 year	339	Pertussis	1	Number	1991	0.8150980990214196	1.5805375651986344	0.35799261998561516
1	Deaths	67	Japan	1	Male	28	<1 year	339	Pertussis	2	Percent	1991	0.0003990202088023096	0.0007483158524153815	0.0001746782244509706
1	Deaths	67	Japan	2	Female	28	<1 year	339	Pertussis	2	Percent	1991	0.00032834453874946404	0.0006423500826237019	0.0001450629052725343
1	Deaths	67	Japan	1	Male	28	<1 year	339	Pertussis	3	Rate	1991	0.196227142325792	0.36894656028684675	0.08620341164549347
1	Deaths	67	Japan	2	Female	28	<1 year	339	Pertussis	3	Rate	1991	0.13831232571352683	0.2681981798051938	0.06074703390663668
1	Deaths	67	Japan	1	Male	34	2-4 years	339	Pertussis	1	Number	1991	0.20812302731423687	0.3246311757142916	0.12583172539554793
1	Deaths	67	Japan	2	Female	34	2-4 years	339	Pertussis	1	Number	1991	0.1524653310943308	0.25152342200303746	0.09439915481527078
1	Deaths	67	Japan	1	Male	34	2-4 years	339	Pertussis	2	Percent	1991	0.0002699420789574578	0.00041682248384940636	0.0001636832835858829
1	Deaths	67	Japan	2	Female	34	2-4 years	339	Pertussis	2	Percent	1991	0.0002800765317793797	0.00045919790799000594	0.00017609271289855256
1	Deaths	67	Japan	1	Male	34	2-4 years	339	Pertussis	3	Rate	1991	0.01041166188382063	0.016240154115099974	0.006294917943405254
1	Deaths	67	Japan	2	Female	34	2-4 years	339	Pertussis	3	Rate	1991	0.0080157388327315	0.01322363613170436	0.004962957582544713
1	Deaths	67	Japan	1	Male	238	12-23 months	339	Pertussis	1	Number	1991	0.26807497718155526	0.4322332517041451	0.1559186760264211
1	Deaths	67	Japan	2	Female	238	12-23 months	339	Pertussis	1	Number	1991	0.1508746063458371	0.21455704203904086	0.10750051206253827
1	Deaths	67	Japan	1	Male	238	12-23 months	339	Pertussis	2	Percent	1991	0.0005252052516861325	0.0008384999090412285	0.00030381745304845705
1	Deaths	67	Japan	2	Female	238	12-23 months	339	Pertussis	2	Percent	1991	0.00036794286432035526	0.0005238150416869465	0.00026443420805988076
1	Deaths	67	Japan	1	Male	238	12-23 months	339	Pertussis	3	Rate	1991	0.04274689968880276	0.06892337228568976	0.024862596553345676
1	Deaths	67	Japan	2	Female	238	12-23 months	339	Pertussis	3	Rate	1991	0.025249488717722667	0.03590700743804914	0.017990654837240355
1	Deaths	67	Japan	1	Male	388	1-5 months	339	Pertussis	1	Number	1991	0.668405929965853	1.2596320212685013	0.29030734322224366
1	Deaths	67	Japan	2	Female	388	1-5 months	339	Pertussis	1	Number	1991	0.4561269736030676	0.8654931094466486	0.20537466010185712
1	Deaths	67	Japan	1	Male	388	1-5 months	339	Pertussis	2	Percent	1991	0.0006544972524102522	0.0012285244423043775	0.00028784842080632376
1	Deaths	67	Japan	2	Female	388	1-5 months	339	Pertussis	2	Percent	1991	0.0005706818618186881	0.0010718291722769961	0.00025839271445850524
1	Deaths	67	Japan	1	Male	388	1-5 months	339	Pertussis	3	Rate	1991	0.25435552145896223	0.4793409891389264	0.1104736992271029
1	Deaths	67	Japan	2	Female	388	1-5 months	339	Pertussis	3	Rate	1991	0.18280514660299954	0.3468696304155962	0.08230941606433576
1	Deaths	67	Japan	1	Male	389	6-11 months	339	Pertussis	1	Number	1991	0.5486439071194763	1.0256457277786293	0.2437417368794648
1	Deaths	67	Japan	2	Female	389	6-11 months	339	Pertussis	1	Number	1991	0.3589711254183516	0.7129098011633607	0.14977014091559
1	Deaths	67	Japan	1	Male	389	6-11 months	339	Pertussis	2	Percent	1991	0.0014670650080465196	0.0027125984939125342	0.000643900114595311
1	Deaths	67	Japan	2	Female	389	6-11 months	339	Pertussis	2	Percent	1991	0.00113636003914004	0.002234467663306718	0.00047095586658108256
1	Deaths	67	Japan	1	Male	389	6-11 months	339	Pertussis	3	Rate	1991	0.17695723910093358	0.3308073486795331	0.07861540837719286
1	Deaths	67	Japan	2	Female	389	6-11 months	339	Pertussis	3	Rate	1991	0.12174905917523765	0.2417913069394958	0.05079621300394332
1	Deaths	44634	High-middle SDI	1	Male	1	<5 years	339	Pertussis	1	Number	1990	12060.464609799074	25461.737806106852	4997.253999245039
1	Deaths	44634	High-middle SDI	2	Female	1	<5 years	339	Pertussis	1	Number	1990	12816.133526717818	25194.18223881667	5372.967631344042
1	Deaths	44634	High-middle SDI	1	Male	1	<5 years	339	Pertussis	2	Percent	1990	0.014109096584487299	0.029762413572195435	0.005965774610438631
1	Deaths	44634	High-middle SDI	2	Female	1	<5 years	339	Pertussis	2	Percent	1990	0.01990849550632476	0.03934999623796288	0.008404376776679682
1	Deaths	44634	High-middle SDI	1	Male	1	<5 years	339	Pertussis	3	Rate	1990	18.454572539354665	38.960811421729844	7.646652878672497
1	Deaths	44634	High-middle SDI	2	Female	1	<5 years	339	Pertussis	3	Rate	1990	21.171394308832493	41.61910184179964	8.87578270736934
1	Deaths	44634	High-middle SDI	1	Male	6	5-9 years	339	Pertussis	1	Number	1990	1867.1589534922684	3860.757191431638	701.6259048901358
1	Deaths	44634	High-middle SDI	2	Female	6	5-9 years	339	Pertussis	1	Number	1990	2159.1164183810965	4544.638987535017	924.7727015988428
1	Deaths	44634	High-middle SDI	1	Male	6	5-9 years	339	Pertussis	2	Percent	1990	0.02284134689818583	0.045977174026752415	0.00892143655714221
1	Deaths	44634	High-middle SDI	2	Female	6	5-9 years	339	Pertussis	2	Percent	1990	0.03163965166030705	0.06426664224928606	0.012967960832708262
1	Deaths	44634	High-middle SDI	1	Male	6	5-9 years	339	Pertussis	3	Rate	1990	2.9338459088590576	6.066364446366243	1.1024569101422157
1	Deaths	44634	High-middle SDI	2	Female	6	5-9 years	339	Pertussis	3	Rate	1990	3.6191337556862377	7.617771893712035	1.5501137744128752
1	Deaths	44634	High-middle SDI	1	Male	7	10-14 years	339	Pertussis	1	Number	1990	391.4489975696956	858.7293075936111	146.01819423503235
1	Deaths	44634	High-middle SDI	2	Female	7	10-14 years	339	Pertussis	1	Number	1990	425.88667210737674	887.6211340092962	165.69286788089698
1	Deaths	44634	High-middle SDI	1	Male	7	10-14 years	339	Pertussis	2	Percent	1990	0.0072064310078032625	0.014993922359389492	0.002689402877602169
1	Deaths	44634	High-middle SDI	2	Female	7	10-14 years	339	Pertussis	2	Percent	1990	0.00937608377839075	0.019787193317779752	0.0036005018626142984
1	Deaths	44634	High-middle SDI	1	Male	7	10-14 years	339	Pertussis	3	Rate	1990	0.6491039993111333	1.4239521146952216	0.24212859002985182
1	Deaths	44634	High-middle SDI	2	Female	7	10-14 years	339	Pertussis	3	Rate	1990	0.744959629101672	1.5526240995108085	0.2898294440409828
1	Deaths	44634	High-middle SDI	1	Male	8	15-19 years	339	Pertussis	1	Number	1990	98.16586159319041	224.52208219296335	34.21279922749305
1	Deaths	44634	High-middle SDI	2	Female	8	15-19 years	339	Pertussis	1	Number	1990	98.03717058860566	228.4991120880554	34.03124212059133
1	Deaths	44634	High-middle SDI	1	Male	8	15-19 years	339	Pertussis	2	Percent	1990	0.0009917873301862254	0.0023186702647363324	0.00035240630180040947
1	Deaths	44634	High-middle SDI	2	Female	8	15-19 years	339	Pertussis	2	Percent	1990	0.0013564967079657902	0.003073023952067077	0.00048317244351680556
1	Deaths	44634	High-middle SDI	1	Male	8	15-19 years	339	Pertussis	3	Rate	1990	0.15395233317548918	0.3521152653482481	0.053655519139277824
1	Deaths	44634	High-middle SDI	2	Female	8	15-19 years	339	Pertussis	3	Rate	1990	0.16010244194702916	0.3731570955014635	0.05557570596218853
1	Deaths	44634	High-middle SDI	1	Male	22	All ages	339	Pertussis	1	Number	1990	14738.920067070256	30955.571464839897	6081.7695227312015
1	Deaths	44634	High-middle SDI	2	Female	22	All ages	339	Pertussis	1	Number	1990	15819.003051704756	31055.80007439008	6842.495614493924
1	Deaths	44634	High-middle SDI	1	Male	22	All ages	339	Pertussis	2	Percent	1990	0.0032186468566260786	0.006758010693363289	0.001342231810159178
1	Deaths	44634	High-middle SDI	2	Female	22	All ages	339	Pertussis	2	Percent	1990	0.004472894149934256	0.00879975607267267	0.0018984728216141183
1	Deaths	44634	High-middle SDI	1	Male	22	All ages	339	Pertussis	3	Rate	1990	2.520288207458416	5.293261742580316	1.0399548907836813
1	Deaths	44634	High-middle SDI	2	Female	22	All ages	339	Pertussis	3	Rate	1990	2.8381490650175376	5.57184227453596	1.2276388383760848
1	Deaths	44634	High-middle SDI	1	Male	27	Age-standardized	339	Pertussis	3	Rate	1990	2.2798931858272398	4.793615934468147	0.9408258616412372
1	Deaths	44634	High-middle SDI	2	Female	27	Age-standardized	339	Pertussis	3	Rate	1990	2.6341597987403014	5.173420823765482	1.1388253492329323
1	Deaths	44634	High-middle SDI	1	Male	28	<1 year	339	Pertussis	1	Number	1990	5709.291091775787	12699.754808201293	2303.775184684083
1	Deaths	44634	High-middle SDI	2	Female	28	<1 year	339	Pertussis	1	Number	1990	5364.100861684336	11111.790579744884	2249.1441382214657
1	Deaths	44634	High-middle SDI	1	Male	28	<1 year	339	Pertussis	2	Percent	1990	0.008411992451123451	0.018580159944573103	0.0033952299099259064
1	Deaths	44634	High-middle SDI	2	Female	28	<1 year	339	Pertussis	2	Percent	1990	0.0112233431935647	0.023177339922061134	0.0046858277571898204
1	Deaths	44634	High-middle SDI	1	Male	28	<1 year	339	Pertussis	3	Rate	1990	43.750773236333075	97.31927902065107	17.65402115120651
1	Deaths	44634	High-middle SDI	2	Female	28	<1 year	339	Pertussis	3	Rate	1990	44.6653295395564	92.52469347919767	18.72797822151298
1	Deaths	44634	High-middle SDI	1	Male	34	2-4 years	339	Pertussis	1	Number	1990	3158.962386646442	6827.608329457811	1249.889117441451
1	Deaths	44634	High-middle SDI	2	Female	34	2-4 years	339	Pertussis	1	Number	1990	3815.725781226978	7472.5013805396875	1597.9000560156492
1	Deaths	44634	High-middle SDI	1	Male	34	2-4 years	339	Pertussis	2	Percent	1990	0.030617560916493616	0.06489547593278867	0.012402336093263853
1	Deaths	44634	High-middle SDI	2	Female	34	2-4 years	339	Pertussis	2	Percent	1990	0.0408075235458992	0.08165851693904168	0.016920669375082263
1	Deaths	44634	High-middle SDI	1	Male	34	2-4 years	339	Pertussis	3	Rate	1990	8.035129735582007	17.366689436645693	3.179215192997544
1	Deaths	44634	High-middle SDI	2	Female	34	2-4 years	339	Pertussis	3	Rate	1990	10.445768822338223	20.456402378218396	4.374343321121348
1	Deaths	44634	High-middle SDI	1	Male	238	12-23 months	339	Pertussis	1	Number	1990	3192.211131376837	6511.190046807547	1356.9228048617078
1	Deaths	44634	High-middle SDI	2	Female	238	12-23 months	339	Pertussis	1	Number	1990	3636.3068838065024	6937.822574522017	1532.137736037954
1	Deaths	44634	High-middle SDI	1	Male	238	12-23 months	339	Pertussis	2	Percent	1990	0.043757130628656944	0.08870130595980102	0.018522735690856152
1	Deaths	44634	High-middle SDI	2	Female	238	12-23 months	339	Pertussis	2	Percent	1990	0.05028610746525205	0.09645266458294065	0.02168786013527846
1	Deaths	44634	High-middle SDI	1	Male	238	12-23 months	339	Pertussis	3	Rate	1990	24.577767969199904	50.13155821707093	10.447345892069075
1	Deaths	44634	High-middle SDI	2	Female	238	12-23 months	339	Pertussis	3	Rate	1990	30.31092242700222	57.83114808189878	12.77133903943638
1	Deaths	44634	High-middle SDI	1	Male	388	1-5 months	339	Pertussis	1	Number	1990	2952.4022612205945	6399.234638836761	1208.3418906476652
1	Deaths	44634	High-middle SDI	2	Female	388	1-5 months	339	Pertussis	1	Number	1990	2766.431511412152	5699.900280554365	1139.826706895148
1	Deaths	44634	High-middle SDI	1	Male	388	1-5 months	339	Pertussis	2	Percent	1990	0.013675078166538778	0.02947302854274312	0.005671652082853413
1	Deaths	44634	High-middle SDI	2	Female	388	1-5 months	339	Pertussis	2	Percent	1990	0.01857049393645849	0.038760205017924605	0.007715794508649768
1	Deaths	44634	High-middle SDI	1	Male	388	1-5 months	339	Pertussis	3	Rate	1990	53.031404885502546	114.94382305112609	21.704382524269462
1	Deaths	44634	High-middle SDI	2	Female	388	1-5 months	339	Pertussis	3	Rate	1990	54.027815100707656	111.31783208074629	22.260571538799553
1	Deaths	44634	High-middle SDI	1	Male	389	6-11 months	339	Pertussis	1	Number	1990	2756.888830555191	6036.279375077159	1085.9938659558468
1	Deaths	44634	High-middle SDI	2	Female	389	6-11 months	339	Pertussis	1	Number	1990	2597.669350272182	5270.723330013144	1083.7767266066342
1	Deaths	44634	High-middle SDI	1	Male	389	6-11 months	339	Pertussis	2	Percent	1990	0.02559179275904291	0.05649075160333078	0.010264804705200326
1	Deaths	44634	High-middle SDI	2	Female	389	6-11 months	339	Pertussis	2	Percent	1990	0.027915760823059275	0.057506325767180684	0.011353665878182755
1	Deaths	44634	High-middle SDI	1	Male	389	6-11 months	339	Pertussis	3	Rate	1990	42.65562897927486	93.3956025302218	16.802908737764433
1	Deaths	44634	High-middle SDI	2	Female	389	6-11 months	339	Pertussis	3	Rate	1990	43.62733845886391	88.52074672914765	18.20181389157668
1	Deaths	1	Global	1	Male	1	<5 years	339	Pertussis	1	Number	1993	96642.82745514231	164778.7794908328	48783.18883788571
1	Deaths	1	Global	2	Female	1	<5 years	339	Pertussis	1	Number	1993	104822.1652483354	181579.24860124962	55114.258257450994
1	Deaths	1	Global	1	Male	1	<5 years	339	Pertussis	2	Percent	1993	0.016566837317742607	0.028149916413017066	0.00830954547270583
1	Deaths	1	Global	2	Female	1	<5 years	339	Pertussis	2	Percent	1993	0.0210021899649408	0.03657612697062959	0.01108083014161497
1	Deaths	1	Global	1	Male	1	<5 years	339	Pertussis	3	Rate	1993	30.36483891929577	51.772917124964174	15.327507586836107
1	Deaths	1	Global	2	Female	1	<5 years	339	Pertussis	3	Rate	1993	35.17008456849912	60.9237322474779	18.49201568439679
1	Deaths	1	Global	1	Male	6	5-9 years	339	Pertussis	1	Number	1993	14599.26636408974	25263.26345200052	7394.797918948524
1	Deaths	1	Global	2	Female	6	5-9 years	339	Pertussis	1	Number	1993	17644.43244763085	32129.863950531868	8904.493420692037
1	Deaths	1	Global	1	Male	6	5-9 years	339	Pertussis	2	Percent	1993	0.025577167334312402	0.04413177070895266	0.012942959362023042
1	Deaths	1	Global	2	Female	6	5-9 years	339	Pertussis	2	Percent	1993	0.03404885953211932	0.06192794123037321	0.017101964695300603
1	Deaths	1	Global	1	Male	6	5-9 years	339	Pertussis	3	Rate	1993	4.668107772404045	8.07791525515657	2.364482760976953
1	Deaths	1	Global	2	Female	6	5-9 years	339	Pertussis	3	Rate	1993	5.995180752490336	10.91700413193091	3.0255463146720665
1	Deaths	1	Global	1	Male	7	10-14 years	339	Pertussis	1	Number	1993	2868.347175573813	5347.151981096694	1419.8571255644845
1	Deaths	1	Global	2	Female	7	10-14 years	339	Pertussis	1	Number	1993	3150.080214342481	6085.963918234074	1576.9899286262846
1	Deaths	1	Global	1	Male	7	10-14 years	339	Pertussis	2	Percent	1993	0.00918826837615841	0.01672712448813746	0.004555955690620126
1	Deaths	1	Global	2	Female	7	10-14 years	339	Pertussis	2	Percent	1993	0.011671787518414566	0.022526565009543757	0.005796394410655534
1	Deaths	1	Global	1	Male	7	10-14 years	339	Pertussis	3	Rate	1993	0.9975872747723354	1.8596949553530355	0.4938144909793213
1	Deaths	1	Global	2	Female	7	10-14 years	339	Pertussis	3	Rate	1993	1.1555319014804548	2.232490914599254	0.5784811963023042
1	Deaths	1	Global	1	Male	8	15-19 years	339	Pertussis	1	Number	1993	584.7460089395813	1148.7436457376434	285.9430437206653
1	Deaths	1	Global	2	Female	8	15-19 years	339	Pertussis	1	Number	1993	584.5816097178085	1151.0569084142146	297.61947459093466
1	Deaths	1	Global	1	Male	8	15-19 years	339	Pertussis	2	Percent	1993	0.0012228512329711951	0.0024266659982297408	0.0005946585857561281
1	Deaths	1	Global	2	Female	8	15-19 years	339	Pertussis	2	Percent	1993	0.0014915543506232372	0.0028713720232803387	0.0007590301934926411
1	Deaths	1	Global	1	Male	8	15-19 years	339	Pertussis	3	Rate	1993	0.22231377883035877	0.4367392626662384	0.10871229150426544
1	Deaths	1	Global	2	Female	8	15-19 years	339	Pertussis	3	Rate	1993	0.22893812021719254	0.4507853146502015	0.11655591267362686
1	Deaths	1	Global	1	Male	22	All ages	339	Pertussis	1	Number	1993	116495.77247061096	198414.8370497817	58252.64312616623
1	Deaths	1	Global	2	Female	22	All ages	339	Pertussis	1	Number	1993	127988.72856023091	224929.527897975	66806.12408059875
1	Deaths	1	Global	1	Male	22	All ages	339	Pertussis	2	Percent	1993	0.0043693275943852816	0.007446834791867658	0.0021839255959070565
1	Deaths	1	Global	2	Female	22	All ages	339	Pertussis	2	Percent	1993	0.005682606857579991	0.010037442210227652	0.00293644113733614
1	Deaths	1	Global	1	Male	22	All ages	339	Pertussis	3	Rate	1993	4.141952709369002	7.0545467399229285	2.0711454837144294
1	Deaths	1	Global	2	Female	22	All ages	339	Pertussis	3	Rate	1993	4.624682152429109	8.127493607646429	2.4139398303587005
1	Deaths	1	Global	1	Male	27	Age-standardized	339	Pertussis	3	Rate	1993	3.6736174155722803	6.256646112844352	1.8364232794783253
1	Deaths	1	Global	2	Female	27	Age-standardized	339	Pertussis	3	Rate	1993	4.299578374988923	7.556772719505603	2.2442752262778045
1	Deaths	1	Global	1	Male	28	<1 year	339	Pertussis	1	Number	1993	45671.80298237222	78686.99396180948	22869.235918322458
1	Deaths	1	Global	2	Female	28	<1 year	339	Pertussis	1	Number	1993	45234.847027985204	76234.95977842995	23998.873417784554
1	Deaths	1	Global	1	Male	28	<1 year	339	Pertussis	2	Percent	1993	0.01097083104942092	0.018804476325905883	0.005546148624275779
1	Deaths	1	Global	2	Female	28	<1 year	339	Pertussis	2	Percent	1993	0.013731098443207041	0.023007937047604645	0.007276539597425788
1	Deaths	1	Global	1	Male	28	<1 year	339	Pertussis	3	Rate	1993	70.58168296469361	121.60370510007682	35.34235685538465
1	Deaths	1	Global	2	Female	28	<1 year	339	Pertussis	3	Rate	1993	74.75070566393747	125.97847487301088	39.65820249174408
1	Deaths	1	Global	1	Male	34	2-4 years	339	Pertussis	1	Number	1993	25232.294549086742	44988.24367905284	12122.437716691858
1	Deaths	1	Global	2	Female	34	2-4 years	339	Pertussis	1	Number	1993	30942.553908497917	55220.68422228987	16091.62942648383
1	Deaths	1	Global	1	Male	34	2-4 years	339	Pertussis	2	Percent	1993	0.025248944141739595	0.04385864008036802	0.012175183366338735
1	Deaths	1	Global	2	Female	34	2-4 years	339	Pertussis	2	Percent	1993	0.030941171740657015	0.05558161600615072	0.01574027349175398
1	Deaths	1	Global	1	Male	34	2-4 years	339	Pertussis	3	Rate	1993	13.277231476528659	23.672810409185796	6.378825806396791
1	Deaths	1	Global	2	Female	34	2-4 years	339	Pertussis	3	Rate	1993	17.379794917859815	31.01632043189949	9.038336659395144
1	Deaths	1	Global	1	Male	238	12-23 months	339	Pertussis	1	Number	1993	25738.7299236834	43917.2817095066	12733.177553308984
1	Deaths	1	Global	2	Female	238	12-23 months	339	Pertussis	1	Number	1993	28644.764311852294	48662.4882796258	14774.6277174547
1	Deaths	1	Global	1	Male	238	12-23 months	339	Pertussis	2	Percent	1993	0.038353604856905026	0.0649714799162786	0.018975455119555125
1	Deaths	1	Global	2	Female	238	12-23 months	339	Pertussis	2	Percent	1993	0.04111575864969904	0.07036107557577219	0.02137893955272343
1	Deaths	1	Global	1	Male	238	12-23 months	339	Pertussis	3	Rate	1993	40.51901718095603	69.13647632982074	20.04511650654349
1	Deaths	1	Global	2	Female	238	12-23 months	339	Pertussis	3	Rate	1993	48.14913114025662	81.7970259513506	24.834747452324052
1	Deaths	1	Global	1	Male	388	1-5 months	339	Pertussis	1	Number	1993	25376.753233212945	44877.87010339223	12627.818816486442
1	Deaths	1	Global	2	Female	388	1-5 months	339	Pertussis	1	Number	1993	25172.96937786134	42302.501227005756	13618.637642335072
1	Deaths	1	Global	1	Male	388	1-5 months	339	Pertussis	2	Percent	1993	0.02151818209297679	0.03862433102137399	0.010823220513580208
1	Deaths	1	Global	2	Female	388	1-5 months	339	Pertussis	2	Percent	1993	0.026832982171467814	0.044736659667538335	0.014178286339587691
1	Deaths	1	Global	1	Male	388	1-5 months	339	Pertussis	3	Rate	1993	91.83862704655006	162.41328972197795	45.700154469755724
1	Deaths	1	Global	2	Female	388	1-5 months	339	Pertussis	3	Rate	1993	97.45626743411972	163.7726487816315	52.72407765001362
1	Deaths	1	Global	1	Male	389	6-11 months	339	Pertussis	1	Number	1993	20295.04974915925	35072.994320235506	10159.16071226067
1	Deaths	1	Global	2	Female	389	6-11 months	339	Pertussis	1	Number	1993	20061.877650123894	33455.22451387477	10446.109213506134
1	Deaths	1	Global	1	Male	389	6-11 months	339	Pertussis	2	Percent	1993	0.027566278957494302	0.0477943251750551	0.013666339874984888
1	Deaths	1	Global	2	Female	389	6-11 months	339	Pertussis	2	Percent	1993	0.0289731792504096	0.04904275646109624	0.015192764372764742
1	Deaths	1	Global	1	Male	389	6-11 months	339	Pertussis	3	Rate	1993	63.42810421149284	109.61360362495064	31.75041758078312
1	Deaths	1	Global	2	Female	389	6-11 months	339	Pertussis	3	Rate	1993	66.98518751738332	111.70462339472105	34.878818259040315
1	Deaths	1	Global	1	Male	1	<5 years	339	Pertussis	1	Number	1994	94226.32585534242	161449.26930709268	48945.04232611609
1	Deaths	1	Global	2	Female	1	<5 years	339	Pertussis	1	Number	1994	102240.6833721964	176099.21823587886	55435.042141826045
1	Deaths	1	Global	1	Male	1	<5 years	339	Pertussis	2	Percent	1994	0.01636690795065044	0.0278598883277615	0.008496326007735106
1	Deaths	1	Global	2	Female	1	<5 years	339	Pertussis	2	Percent	1994	0.020809620671668576	0.03554222709460726	0.011249489717060912
1	Deaths	1	Global	1	Male	1	<5 years	339	Pertussis	3	Rate	1994	29.669566325822334	50.836427723141924	15.411597198900507
1	Deaths	1	Global	2	Female	1	<5 years	339	Pertussis	3	Rate	1994	34.41014313348905	59.26798516333052	18.657227942883328
1	Deaths	1	Global	1	Male	6	5-9 years	339	Pertussis	1	Number	1994	14248.636531217051	24351.053226406922	7410.643365659518
1	Deaths	1	Global	2	Female	6	5-9 years	339	Pertussis	1	Number	1994	17153.394171657612	29753.385272817446	8854.445166684553
1	Deaths	1	Global	1	Male	6	5-9 years	339	Pertussis	2	Percent	1994	0.023563622393722356	0.03936672171223676	0.012457248887320945
1	Deaths	1	Global	2	Female	6	5-9 years	339	Pertussis	2	Percent	1994	0.03213296544153709	0.05491761376017362	0.01656154235784001
1	Deaths	1	Global	1	Male	6	5-9 years	339	Pertussis	3	Rate	1994	4.514069834859295	7.7145876081230575	2.3477447544215275
1	Deaths	1	Global	2	Female	6	5-9 years	339	Pertussis	3	Rate	1994	5.7866808031239865	10.037275518955024	2.9870384458970403
1	Deaths	1	Global	1	Male	7	10-14 years	339	Pertussis	1	Number	1994	2827.5492891685794	4654.623292458091	1471.3930425408018
1	Deaths	1	Global	2	Female	7	10-14 years	339	Pertussis	1	Number	1994	3082.5522781492587	5282.816648759358	1623.049674996257
1	Deaths	1	Global	1	Male	7	10-14 years	339	Pertussis	2	Percent	1994	0.008744721275738984	0.014349955519144076	0.004553501739327156
1	Deaths	1	Global	2	Female	7	10-14 years	339	Pertussis	2	Percent	1994	0.010658617953943413	0.018293860849344614	0.005474576094341976
1	Deaths	1	Global	1	Male	7	10-14 years	339	Pertussis	3	Rate	1994	0.9654541171468161	1.589300401830488	0.5024006040509745
1	Deaths	1	Global	2	Female	7	10-14 years	339	Pertussis	3	Rate	1994	1.1126878030471103	1.9069021772885961	0.5858611352382928
1	Deaths	1	Global	1	Male	8	15-19 years	339	Pertussis	1	Number	1994	565.5157637199354	944.7032755193098	284.8435861491525
1	Deaths	1	Global	2	Female	8	15-19 years	339	Pertussis	1	Number	1994	561.3988046600092	938.5109848627992	297.69550531006814
1	Deaths	1	Global	1	Male	8	15-19 years	339	Pertussis	2	Percent	1994	0.0007832950518127363	0.0013942616664879752	0.0003816070790769132
1	Deaths	1	Global	2	Female	8	15-19 years	339	Pertussis	2	Percent	1994	0.0013463141451996623	0.0022564318813529313	0.0007003082255062737
1	Deaths	1	Global	1	Male	8	15-19 years	339	Pertussis	3	Rate	1994	0.2140957995232515	0.35765051314238266	0.10783751617200628
1	Deaths	1	Global	2	Female	8	15-19 years	339	Pertussis	3	Rate	1994	0.2189986719941918	0.3661081171367785	0.11612942489435422
1	Deaths	1	Global	1	Male	22	All ages	339	Pertussis	1	Number	1994	113620.94195470797	195236.04673012704	58831.81952150115
1	Deaths	1	Global	2	Female	22	All ages	339	Pertussis	1	Number	1994	124770.17527647209	211602.73927079386	67134.73129283209
1	Deaths	1	Global	1	Male	22	All ages	339	Pertussis	2	Percent	1994	0.004131786853628275	0.007079021079718632	0.002140404324525091
1	Deaths	1	Global	2	Female	22	All ages	339	Pertussis	2	Percent	1994	0.005474022604233152	0.009245684276789113	0.002927825446264055
1	Deaths	1	Global	1	Male	22	All ages	339	Pertussis	3	Rate	1994	3.984157418895918	6.8460191460639015	2.0629579915573144
1	Deaths	1	Global	2	Female	22	All ages	339	Pertussis	3	Rate	1994	4.447240647667939	7.5422535967248026	2.392914053492141
1	Deaths	1	Global	1	Male	27	Age-standardized	339	Pertussis	3	Rate	1994	3.580646744107278	6.154457661166337	1.8536181534894325
1	Deaths	1	Global	2	Female	27	Age-standardized	339	Pertussis	3	Rate	1994	4.192968137905482	7.112843663816297	2.2565443410927317
1	Deaths	1	Global	1	Male	28	<1 year	339	Pertussis	1	Number	1994	44501.10898148447	75546.23879994317	22301.475658380394
1	Deaths	1	Global	2	Female	28	<1 year	339	Pertussis	1	Number	1994	44267.189942092	74260.46011741467	24875.9030894162
1	Deaths	1	Global	1	Male	28	<1 year	339	Pertussis	2	Percent	1994	0.01085801550477119	0.018373414998059816	0.005460038007698657
1	Deaths	1	Global	2	Female	28	<1 year	339	Pertussis	2	Percent	1994	0.0136602235479613	0.022957630970800398	0.007713805351739003
1	Deaths	1	Global	1	Male	28	<1 year	339	Pertussis	3	Rate	1994	68.83971576258739	116.86409001817088	34.498628922886546
1	Deaths	1	Global	2	Female	28	<1 year	339	Pertussis	3	Rate	1994	73.27564224715016	122.92361263027314	41.17717383324595
1	Deaths	1	Global	1	Male	34	2-4 years	339	Pertussis	1	Number	1994	24495.556315552716	43931.312319595214	12746.697121247496
1	Deaths	1	Global	2	Female	34	2-4 years	339	Pertussis	1	Number	1994	29943.11280635137	53066.942270404725	15856.623164320614
1	Deaths	1	Global	1	Male	34	2-4 years	339	Pertussis	2	Percent	1994	0.024786846784204158	0.04352529147561203	0.012962315982507541
1	Deaths	1	Global	2	Female	34	2-4 years	339	Pertussis	2	Percent	1994	0.03047692823268287	0.053580929203290974	0.015924085077462034
1	Deaths	1	Global	1	Male	34	2-4 years	339	Pertussis	3	Rate	1994	12.926135552827086	23.18224949625349	6.72634386080316
1	Deaths	1	Global	2	Female	34	2-4 years	339	Pertussis	3	Rate	1994	16.88432050254975	29.923383957387486	8.941231639008311
1	Deaths	1	Global	1	Male	238	12-23 months	339	Pertussis	1	Number	1994	25229.660558305237	43903.67083369827	12959.527424898732
1	Deaths	1	Global	2	Female	238	12-23 months	339	Pertussis	1	Number	1994	28030.380623753124	49844.5699574539	14592.114444192395
1	Deaths	1	Global	1	Male	238	12-23 months	339	Pertussis	2	Percent	1994	0.03763899202972118	0.06453126948027815	0.019438864154926128
1	Deaths	1	Global	2	Female	238	12-23 months	339	Pertussis	2	Percent	1994	0.04062499542934532	0.07151980143921287	0.021001921703325016
1	Deaths	1	Global	1	Male	238	12-23 months	339	Pertussis	3	Rate	1994	39.771104097103965	69.20812346788433	20.428919884744698
1	Deaths	1	Global	2	Female	238	12-23 months	339	Pertussis	3	Rate	1994	47.2137646290278	83.95711159241613	24.57864079890936
1	Deaths	1	Global	1	Male	388	1-5 months	339	Pertussis	1	Number	1994	24733.61831853625	42321.915033120546	12200.778326759375
1	Deaths	1	Global	2	Female	388	1-5 months	339	Pertussis	1	Number	1994	24683.987517080513	40468.96348020965	13723.37043090971
1	Deaths	1	Global	1	Male	388	1-5 months	339	Pertussis	2	Percent	1994	0.02132194232101251	0.03690049012441964	0.010491139612871974
1	Deaths	1	Global	2	Female	388	1-5 months	339	Pertussis	2	Percent	1994	0.02670674717278041	0.04356605532086021	0.01493605431151627
1	Deaths	1	Global	1	Male	388	1-5 months	339	Pertussis	3	Rate	1994	89.62721546841838	153.3619282410788	44.21196178786939
1	Deaths	1	Global	2	Female	388	1-5 months	339	Pertussis	3	Rate	1994	95.75318451805617	156.98566225143307	53.23517604970629
1	Deaths	1	Global	1	Male	389	6-11 months	339	Pertussis	1	Number	1994	19767.49066294825	34020.33027781988	10103.383274281541
1	Deaths	1	Global	2	Female	389	6-11 months	339	Pertussis	1	Number	1994	19583.202425011466	33881.25346349534	10658.701448677868
1	Deaths	1	Global	1	Male	389	6-11 months	339	Pertussis	2	Percent	1994	0.027212798277370456	0.04692252823565049	0.013879572978417144
1	Deaths	1	Global	2	Female	389	6-11 months	339	Pertussis	2	Percent	1994	0.028753987034783567	0.04952586693941363	0.015682785775785628
1	Deaths	1	Global	1	Male	389	6-11 months	339	Pertussis	3	Rate	1994	61.8139312502029	106.3832730597436	31.593784449408876
1	Deaths	1	Global	2	Female	389	6-11 months	339	Pertussis	3	Rate	1994	65.47330970933709	113.27655984001714	35.63566601126206
1	Deaths	44637	Low SDI	1	Male	1	<5 years	339	Pertussis	1	Number	1991	55353.34739699969	103639.54040086933	29182.396570482717
1	Deaths	44637	Low SDI	2	Female	1	<5 years	339	Pertussis	1	Number	1991	60668.933589669155	102710.34373034978	32325.88755647615
1	Deaths	44637	Low SDI	1	Male	1	<5 years	339	Pertussis	2	Percent	1991	0.019588621589291654	0.03675224414110355	0.010334895121784763
1	Deaths	44637	Low SDI	2	Female	1	<5 years	339	Pertussis	2	Percent	1991	0.023683053438884254	0.0399366070400459	0.012645783702420005
1	Deaths	44637	Low SDI	1	Male	1	<5 years	339	Pertussis	3	Rate	1991	76.20462901389348	142.67994798534554	40.17523436189683
1	Deaths	44637	Low SDI	2	Female	1	<5 years	339	Pertussis	3	Rate	1991	87.52192267329522	148.17149782975557	46.63381509552871
1	Deaths	44637	Low SDI	1	Male	6	5-9 years	339	Pertussis	1	Number	1991	8166.911970012484	14973.98604621591	4271.341178524733
1	Deaths	44637	Low SDI	2	Female	6	5-9 years	339	Pertussis	1	Number	1991	9611.040103849225	17500.191774279894	5025.688713634809
1	Deaths	44637	Low SDI	1	Male	6	5-9 years	339	Pertussis	2	Percent	1991	0.02812643712755642	0.05168515456297965	0.014630433381336313
1	Deaths	44637	Low SDI	2	Female	6	5-9 years	339	Pertussis	2	Percent	1991	0.034827543694593135	0.06466324462885505	0.018444101168985306
1	Deaths	44637	Low SDI	1	Male	6	5-9 years	339	Pertussis	3	Rate	1991	13.074903283728034	23.972759844240944	6.83824841091441
1	Deaths	44637	Low SDI	2	Female	6	5-9 years	339	Pertussis	3	Rate	1991	16.10609009912652	29.326655848169885	8.422001610371746
1	Deaths	44637	Low SDI	1	Male	7	10-14 years	339	Pertussis	1	Number	1991	1475.8716997276235	2704.541561169697	773.5216269665424
1	Deaths	44637	Low SDI	2	Female	7	10-14 years	339	Pertussis	1	Number	1991	1636.9841570174058	3071.5119786822884	839.7630653504414
1	Deaths	44637	Low SDI	1	Male	7	10-14 years	339	Pertussis	2	Percent	1991	0.011879423637416208	0.021755004207680995	0.006077552381829295
1	Deaths	44637	Low SDI	2	Female	7	10-14 years	339	Pertussis	2	Percent	1991	0.013280162951835754	0.025183121388321413	0.006907725851965929
1	Deaths	44637	Low SDI	1	Male	7	10-14 years	339	Pertussis	3	Rate	1991	2.8327627061632072	5.191050464050406	1.4846840803884944
1	Deaths	44637	Low SDI	2	Female	7	10-14 years	339	Pertussis	3	Rate	1991	3.2757162390566323	6.146303630304199	1.6804228057652286
1	Deaths	44637	Low SDI	1	Male	8	15-19 years	339	Pertussis	1	Number	1991	293.5347695701428	543.8073302173983	147.5731200572279
1	Deaths	44637	Low SDI	2	Female	8	15-19 years	339	Pertussis	1	Number	1991	284.83159051646845	530.8300994169994	149.7530744182702
1	Deaths	44637	Low SDI	1	Male	8	15-19 years	339	Pertussis	2	Percent	1991	0.0018994332634290293	0.0035154760142436696	0.0009434312117386348
1	Deaths	44637	Low SDI	2	Female	8	15-19 years	339	Pertussis	2	Percent	1991	0.0017121596426801112	0.0031739775085129463	0.0009151846037913099
1	Deaths	44637	Low SDI	1	Male	8	15-19 years	339	Pertussis	3	Rate	1991	0.6960231742373422	1.2894639524501086	0.3499221288324948
1	Deaths	44637	Low SDI	2	Female	8	15-19 years	339	Pertussis	3	Rate	1991	0.6803395694750165	1.2679236900896396	0.35769537358039444
1	Deaths	44637	Low SDI	1	Male	22	All ages	339	Pertussis	1	Number	1991	66086.87640031496	123061.59568654651	34784.931136653395
1	Deaths	44637	Low SDI	2	Female	22	All ages	339	Pertussis	1	Number	1991	72965.50695833581	126274.37817362926	38931.80946208735
1	Deaths	44637	Low SDI	1	Male	22	All ages	339	Pertussis	2	Percent	1991	0.01096333580337551	0.02044607475906902	0.005736950775697323
1	Deaths	44637	Low SDI	2	Female	22	All ages	339	Pertussis	2	Percent	1991	0.013592950864646373	0.023528377754926298	0.0073129711902846645
1	Deaths	44637	Low SDI	1	Male	22	All ages	339	Pertussis	3	Rate	1991	15.889117322768952	29.58741944386067	8.363261845616456
1	Deaths	44637	Low SDI	2	Female	22	All ages	339	Pertussis	3	Rate	1991	17.98135803016471	31.11860519619189	9.59421559422156
1	Deaths	44637	Low SDI	1	Male	27	Age-standardized	339	Pertussis	3	Rate	1991	9.239723455287637	17.2090736655768	4.854352171100402
1	Deaths	44637	Low SDI	2	Female	27	Age-standardized	339	Pertussis	3	Rate	1991	10.677531859669479	18.59640997396341	5.684574772453914
1	Deaths	44637	Low SDI	1	Male	28	<1 year	339	Pertussis	1	Number	1991	25799.867771650293	48614.31843433656	13711.249031241772
1	Deaths	44637	Low SDI	2	Female	28	<1 year	339	Pertussis	1	Number	1991	26334.44770336039	44040.202025756305	14053.711982299275
1	Deaths	44637	Low SDI	1	Male	28	<1 year	339	Pertussis	2	Percent	1991	0.014286043096492848	0.02708695776411089	0.007592059586627818
1	Deaths	44637	Low SDI	2	Female	28	<1 year	339	Pertussis	2	Percent	1991	0.017378080501896556	0.02905673865861136	0.009255008655105236
1	Deaths	44637	Low SDI	1	Male	28	<1 year	339	Pertussis	3	Rate	1991	161.9800542248891	305.21667807742267	86.08373039849252
1	Deaths	44637	Low SDI	2	Female	28	<1 year	339	Pertussis	3	Rate	1991	173.21165588863116	289.66912101132453	92.43659678214294
1	Deaths	44637	Low SDI	1	Male	34	2-4 years	339	Pertussis	1	Number	1991	14753.36180055604	27746.735929951028	7739.896733495937
1	Deaths	44637	Low SDI	2	Female	34	2-4 years	339	Pertussis	1	Number	1991	18202.565411125375	32650.23793181707	9647.450949904756
1	Deaths	44637	Low SDI	1	Male	34	2-4 years	339	Pertussis	2	Percent	1991	0.023627954656820202	0.044420278040842746	0.012731982555718674
1	Deaths	44637	Low SDI	2	Female	34	2-4 years	339	Pertussis	2	Percent	1991	0.02841736971390874	0.05065000159652846	0.015105006631626911
1	Deaths	44637	Low SDI	1	Male	34	2-4 years	339	Pertussis	3	Rate	1991	35.35497001139133	66.4923039222451	18.54789576798024
1	Deaths	44637	Low SDI	2	Female	34	2-4 years	339	Pertussis	3	Rate	1991	45.72859929343535	82.02413305471964	24.236386944756024
1	Deaths	44637	Low SDI	1	Male	238	12-23 months	339	Pertussis	1	Number	1991	14800.117824793384	27546.02357239753	7803.5358071244655
1	Deaths	44637	Low SDI	2	Female	238	12-23 months	339	Pertussis	1	Number	1991	16131.920475183391	28062.356202497343	8886.507218050176
1	Deaths	44637	Low SDI	1	Male	238	12-23 months	339	Pertussis	2	Percent	1991	0.037439600657386024	0.0700568032739137	0.02011214208742251
1	Deaths	44637	Low SDI	2	Female	238	12-23 months	339	Pertussis	2	Percent	1991	0.03975314364448377	0.06894086424098018	0.021658017677938693
1	Deaths	44637	Low SDI	1	Male	238	12-23 months	339	Pertussis	3	Rate	1991	98.79439688064848	183.87642703331878	52.090505138405476
1	Deaths	44637	Low SDI	2	Female	238	12-23 months	339	Pertussis	3	Rate	1991	112.73743164878637	196.11291595131513	62.10308324000023
1	Deaths	44637	Low SDI	1	Male	388	1-5 months	339	Pertussis	1	Number	1991	14522.92950412292	27529.325229903847	7442.340794034561
1	Deaths	44637	Low SDI	2	Female	388	1-5 months	339	Pertussis	1	Number	1991	15032.228920797801	24821.222838119844	7684.333943451279
1	Deaths	44637	Low SDI	1	Male	388	1-5 months	339	Pertussis	2	Percent	1991	0.029407161947501155	0.0559104421490239	0.015157089174491599
1	Deaths	44637	Low SDI	2	Female	388	1-5 months	339	Pertussis	2	Percent	1991	0.034613645774635986	0.05780857937919513	0.018019854260174998
1	Deaths	44637	Low SDI	1	Male	388	1-5 months	339	Pertussis	3	Rate	1991	211.67965148848992	401.25499257742695	108.47619311878972
1	Deaths	44637	Low SDI	2	Female	388	1-5 months	339	Pertussis	3	Rate	1991	229.6428934836275	379.18644416474353	117.39128578777331
1	Deaths	44637	Low SDI	1	Male	389	6-11 months	339	Pertussis	1	Number	1991	11276.938267527352	21306.99038386525	5759.7903874989415
1	Deaths	44637	Low SDI	2	Female	389	6-11 months	339	Pertussis	1	Number	1991	11302.218782562599	19337.60834982732	6048.000326539531
1	Deaths	44637	Low SDI	1	Male	389	6-11 months	339	Pertussis	2	Percent	1991	0.029750500951133192	0.05602901971221578	0.015048689060162195
1	Deaths	44637	Low SDI	2	Female	389	6-11 months	339	Pertussis	2	Percent	1991	0.03073782972484821	0.05273216006517326	0.016507984680587773
1	Deaths	44637	Low SDI	1	Male	389	6-11 months	339	Pertussis	3	Rate	1991	144.87477487678174	273.73080901338227	73.99600103595554
1	Deaths	44637	Low SDI	2	Female	389	6-11 months	339	Pertussis	3	Rate	1991	151.94450162331606	259.97048188755616	81.30796378243016
1	Deaths	44634	High-middle SDI	1	Male	1	<5 years	339	Pertussis	1	Number	1991	11353.055958032806	23649.64476719982	4300.104593779987
1	Deaths	44634	High-middle SDI	2	Female	1	<5 years	339	Pertussis	1	Number	1991	12033.534945083542	24252.19130836356	5294.668060626371
1	Deaths	44634	High-middle SDI	1	Male	1	<5 years	339	Pertussis	2	Percent	1991	0.013973280005288524	0.029054814846587868	0.005254049964519441
1	Deaths	44634	High-middle SDI	2	Female	1	<5 years	339	Pertussis	2	Percent	1991	0.019809695997160315	0.039710879500771776	0.008722641065083626
1	Deaths	44634	High-middle SDI	1	Male	1	<5 years	339	Pertussis	3	Rate	1991	17.33004941223788	36.10036926731245	6.563961752982577
1	Deaths	44634	High-middle SDI	2	Female	1	<5 years	339	Pertussis	3	Rate	1991	19.89668372527926	40.09945392684662	8.754396468982808
1	Deaths	44634	High-middle SDI	1	Male	6	5-9 years	339	Pertussis	1	Number	1991	1789.3490281735253	3803.4108056186355	672.0365012285951
1	Deaths	44634	High-middle SDI	2	Female	6	5-9 years	339	Pertussis	1	Number	1991	2094.9074095912056	4288.260316243929	819.8396034042406
1	Deaths	44634	High-middle SDI	1	Male	6	5-9 years	339	Pertussis	2	Percent	1991	0.022913240746305834	0.049900322124608175	0.008764917957867852
1	Deaths	44634	High-middle SDI	2	Female	6	5-9 years	339	Pertussis	2	Percent	1991	0.033061738438709076	0.06660206122769564	0.012724188192384578
1	Deaths	44634	High-middle SDI	1	Male	6	5-9 years	339	Pertussis	3	Rate	1991	2.7461278526085713	5.8371241070184565	1.0313796385925036
1	Deaths	44634	High-middle SDI	2	Female	6	5-9 years	339	Pertussis	3	Rate	1991	3.441221195699083	7.044154899339189	1.3467179539255785
1	Deaths	44634	High-middle SDI	1	Male	7	10-14 years	339	Pertussis	1	Number	1991	380.65824142174915	882.5540052171801	136.71878826901732
1	Deaths	44634	High-middle SDI	2	Female	7	10-14 years	339	Pertussis	1	Number	1991	409.59021652462894	913.7533417693695	148.84355802730934
1	Deaths	44634	High-middle SDI	1	Male	7	10-14 years	339	Pertussis	2	Percent	1991	0.007322403641322492	0.016152667080085135	0.002538068586833318
1	Deaths	44634	High-middle SDI	2	Female	7	10-14 years	339	Pertussis	2	Percent	1991	0.00990840359269746	0.02214234550366946	0.0036060294370090095
1	Deaths	44634	High-middle SDI	1	Male	7	10-14 years	339	Pertussis	3	Rate	1991	0.6276550693222109	1.4552147702260003	0.22543119047713808
1	Deaths	44634	High-middle SDI	2	Female	7	10-14 years	339	Pertussis	3	Rate	1991	0.7147770288879952	1.5945935044742785	0.25974730812321717
1	Deaths	44634	High-middle SDI	1	Male	8	15-19 years	339	Pertussis	1	Number	1991	93.64218281889492	220.65650775484932	31.032473743750028
1	Deaths	44634	High-middle SDI	2	Female	8	15-19 years	339	Pertussis	1	Number	1991	93.63923444708655	216.7445057493717	33.99623773353275
1	Deaths	44634	High-middle SDI	1	Male	8	15-19 years	339	Pertussis	2	Percent	1991	0.000981562780704781	0.0023268254239638088	0.000334328690961961
1	Deaths	44634	High-middle SDI	2	Female	8	15-19 years	339	Pertussis	2	Percent	1991	0.0013993528290918078	0.0032731848563122786	0.0005003055550738009
1	Deaths	44634	High-middle SDI	1	Male	8	15-19 years	339	Pertussis	3	Rate	1991	0.14946906126666457	0.3522058124198587	0.04953317596442025
1	Deaths	44634	High-middle SDI	2	Female	8	15-19 years	339	Pertussis	3	Rate	1991	0.15527929231031012	0.35942127959118025	0.056374998873565334
1	Deaths	44634	High-middle SDI	1	Male	22	All ages	339	Pertussis	1	Number	1991	13936.923502736354	29069.723445665233	5188.992646834956
1	Deaths	44634	High-middle SDI	2	Female	22	All ages	339	Pertussis	1	Number	1991	14948.20566235109	30401.90235739948	6421.888151729662
1	Deaths	44634	High-middle SDI	1	Male	22	All ages	339	Pertussis	2	Percent	1991	0.00302719851064183	0.006323113763530173	0.0011340732972386508
1	Deaths	44634	High-middle SDI	2	Female	22	All ages	339	Pertussis	2	Percent	1991	0.004235222615453387	0.008616820447886935	0.0017969340025903037
1	Deaths	44634	High-middle SDI	1	Male	22	All ages	339	Pertussis	3	Rate	1991	2.341061451056129	4.8830008242599465	0.8716235439574566
1	Deaths	44634	High-middle SDI	2	Female	22	All ages	339	Pertussis	3	Rate	1991	2.637213975830158	5.363608422293231	1.1329716467318014
1	Deaths	44634	High-middle SDI	1	Male	27	Age-standardized	339	Pertussis	3	Rate	1991	2.1524739164614926	4.491086760028547	0.8011722282006226
1	Deaths	44634	High-middle SDI	2	Female	27	Age-standardized	339	Pertussis	3	Rate	1991	2.4898425623737697	5.061968888133373	1.0711680971599151
1	Deaths	44634	High-middle SDI	1	Male	28	<1 year	339	Pertussis	1	Number	1991	5378.246993204645	11633.421557972211	1985.7601670813622
1	Deaths	44634	High-middle SDI	2	Female	28	<1 year	339	Pertussis	1	Number	1991	5030.37093721301	10225.483154609068	2170.0385608072115
1	Deaths	44634	High-middle SDI	1	Male	28	<1 year	339	Pertussis	2	Percent	1991	0.008289566337208936	0.017902247561750396	0.00306843516456334
1	Deaths	44634	High-middle SDI	2	Female	28	<1 year	339	Pertussis	2	Percent	1991	0.011056312891695997	0.022251842003833636	0.004714499098686102
1	Deaths	44634	High-middle SDI	1	Male	28	<1 year	339	Pertussis	3	Rate	1991	41.5788947605452	89.937262322675	15.35178899576004
1	Deaths	44634	High-middle SDI	2	Female	28	<1 year	339	Pertussis	3	Rate	1991	42.336342528263906	86.05917192865455	18.263364065309794
1	Deaths	44634	High-middle SDI	1	Male	34	2-4 years	339	Pertussis	1	Number	1991	2970.1647466557665	6445.073721248598	1106.4526294689808
1	Deaths	44634	High-middle SDI	2	Female	34	2-4 years	339	Pertussis	1	Number	1991	3599.228215741077	7492.362725820232	1507.622778725432
1	Deaths	44634	High-middle SDI	1	Male	34	2-4 years	339	Pertussis	2	Percent	1991	0.031162890264372165	0.0672088086752224	0.01146393127500185
1	Deaths	44634	High-middle SDI	2	Female	34	2-4 years	339	Pertussis	2	Percent	1991	0.04226361876648012	0.0873943043818467	0.017506115568320088
1	Deaths	44634	High-middle SDI	1	Male	34	2-4 years	339	Pertussis	3	Rate	1991	7.501692284866542	16.278208090822172	2.7945477312002205
1	Deaths	44634	High-middle SDI	2	Female	34	2-4 years	339	Pertussis	3	Rate	1991	9.821400717891771	20.444798785543302	4.113928474034037
1	Deaths	44634	High-middle SDI	1	Male	238	12-23 months	339	Pertussis	1	Number	1991	3004.6442181723855	5954.030288084737	1140.8405131187867
1	Deaths	44634	High-middle SDI	2	Female	238	12-23 months	339	Pertussis	1	Number	1991	3403.935792129454	6553.523200043958	1504.6526890241148
1	Deaths	44634	High-middle SDI	1	Male	238	12-23 months	339	Pertussis	2	Percent	1991	0.04392472105413561	0.08640608542802398	0.01741183402198593
1	Deaths	44634	High-middle SDI	2	Female	238	12-23 months	339	Pertussis	2	Percent	1991	0.05055988231898373	0.09979762458059956	0.02175877894431188
1	Deaths	44634	High-middle SDI	1	Male	238	12-23 months	339	Pertussis	3	Rate	1991	23.14378943779154	45.861943474121034	8.787520485132003
1	Deaths	44634	High-middle SDI	2	Female	238	12-23 months	339	Pertussis	3	Rate	1991	28.4815028795812	54.83481513518385	12.589770345932582
1	Deaths	44634	High-middle SDI	1	Male	388	1-5 months	339	Pertussis	1	Number	1991	2782.4147813078516	6002.913009513696	1070.8503519215772
1	Deaths	44634	High-middle SDI	2	Female	388	1-5 months	339	Pertussis	1	Number	1991	2599.195122438909	5522.375158837694	1154.1929079707397
1	Deaths	44634	High-middle SDI	1	Male	388	1-5 months	339	Pertussis	2	Percent	1991	0.013495650350184279	0.02954425850116398	0.0050632324040961445
1	Deaths	44634	High-middle SDI	2	Female	388	1-5 months	339	Pertussis	2	Percent	1991	0.018353071936696504	0.037302923933598686	0.007861669768509971
1	Deaths	44634	High-middle SDI	1	Male	388	1-5 months	339	Pertussis	3	Rate	1991	50.531106915753185	109.01819567933816	19.447587033837774
1	Deaths	44634	High-middle SDI	2	Female	388	1-5 months	339	Pertussis	3	Rate	1991	51.409617003792405	109.22734865734422	22.828842219275835
1	Deaths	44634	High-middle SDI	1	Male	389	6-11 months	339	Pertussis	1	Number	1991	2595.832211896795	5554.888391066496	926.4846811605426
1	Deaths	44634	High-middle SDI	2	Female	389	6-11 months	339	Pertussis	1	Number	1991	2431.175814774105	4994.269227402696	1015.7516800654088
1	Deaths	44634	High-middle SDI	1	Male	389	6-11 months	339	Pertussis	2	Percent	1991	0.025453144831527937	0.05461993115635613	0.009482032359651485
1	Deaths	44634	High-middle SDI	2	Female	389	6-11 months	339	Pertussis	2	Percent	1991	0.027911338726635714	0.056200506970261334	0.011725960512636403
1	Deaths	44634	High-middle SDI	1	Male	389	6-11 months	339	Pertussis	3	Rate	1991	40.411839126232586	86.4783382358617	14.4234861237893
1	Deaths	44634	High-middle SDI	2	Female	389	6-11 months	339	Pertussis	3	Rate	1991	41.1696853132596	84.57327158832796	17.200803319357284
1	Deaths	1	Global	1	Male	1	<5 years	339	Pertussis	1	Number	1995	92766.79368145845	163203.73180114405	49089.516461907675
1	Deaths	1	Global	2	Female	1	<5 years	339	Pertussis	1	Number	1995	101582.47686943447	183456.81682320117	51870.104057503384
1	Deaths	1	Global	1	Male	1	<5 years	339	Pertussis	2	Percent	1995	0.016441317265064558	0.02894586805569177	0.008677886779219603
1	Deaths	1	Global	2	Female	1	<5 years	339	Pertussis	2	Percent	1995	0.020934187197228744	0.037694956532009535	0.010705746516390226
1	Deaths	1	Global	1	Male	1	<5 years	339	Pertussis	3	Rate	1995	29.31754360039264	51.57807371521954	15.514000021775285
1	Deaths	1	Global	2	Female	1	<5 years	339	Pertussis	3	Rate	1995	34.34086237362358	62.01921327559475	17.535151333568535
1	Deaths	1	Global	1	Male	6	5-9 years	339	Pertussis	1	Number	1995	14044.873801579623	24334.77466620582	7392.948179313368
1	Deaths	1	Global	2	Female	6	5-9 years	339	Pertussis	1	Number	1995	17007.22699288869	29762.813491656492	9015.414529012302
1	Deaths	1	Global	1	Male	6	5-9 years	339	Pertussis	2	Percent	1995	0.025437816944628544	0.04392594496110811	0.013330620051302939
1	Deaths	1	Global	2	Female	6	5-9 years	339	Pertussis	2	Percent	1995	0.034156834397064545	0.05925178432478464	0.017650678154551295
1	Deaths	1	Global	1	Male	6	5-9 years	339	Pertussis	3	Rate	1995	4.425924951640326	7.668554941062683	2.329720741907049
1	Deaths	1	Global	2	Female	6	5-9 years	339	Pertussis	3	Rate	1995	5.718654463557369	10.007701213916583	3.0314195582097865
1	Deaths	1	Global	1	Male	7	10-14 years	339	Pertussis	1	Number	1995	2851.1444804514963	5156.795360814705	1403.2019620174065
1	Deaths	1	Global	2	Female	7	10-14 years	339	Pertussis	1	Number	1995	3080.413659929799	5473.726761720338	1574.3477557031233
1	Deaths	1	Global	1	Male	7	10-14 years	339	Pertussis	2	Percent	1995	0.009021226999577069	0.01655742307064021	0.004420234373605982
1	Deaths	1	Global	2	Female	7	10-14 years	339	Pertussis	2	Percent	1995	0.011533030136253255	0.02013835287465341	0.005843031263462853
1	Deaths	1	Global	1	Male	7	10-14 years	339	Pertussis	3	Rate	1995	0.9552379298746073	1.7277155047826847	0.4701241015962952
1	Deaths	1	Global	2	Female	7	10-14 years	339	Pertussis	3	Rate	1995	1.0935688223301345	1.9432120453289585	0.5589046833345069
1	Deaths	1	Global	1	Male	8	15-19 years	339	Pertussis	1	Number	1995	561.3767066870882	1031.6831263829488	272.18489177892013
1	Deaths	1	Global	2	Female	8	15-19 years	339	Pertussis	1	Number	1995	553.1799826986855	1001.7439764133991	279.49486402863056
1	Deaths	1	Global	1	Male	8	15-19 years	339	Pertussis	2	Percent	1995	0.0011883456642147996	0.0022013847683662003	0.0005720684956338444
1	Deaths	1	Global	2	Female	8	15-19 years	339	Pertussis	2	Percent	1995	0.0014430954264556277	0.0025643613050681125	0.0007205625719814344
1	Deaths	1	Global	1	Male	8	15-19 years	339	Pertussis	3	Rate	1995	0.21059776687110768	0.38703095434267515	0.10210885079819632
1	Deaths	1	Global	2	Female	8	15-19 years	339	Pertussis	3	Rate	1995	0.2140613740993458	0.3876400064960349	0.10815477153710945
1	Deaths	1	Global	1	Male	22	All ages	339	Pertussis	1	Number	1995	111975.62502183495	197428.91189745083	59047.8808015643
1	Deaths	1	Global	2	Female	22	All ages	339	Pertussis	1	Number	1995	123944.91662741634	222670.91495225517	63568.14403288153
1	Deaths	1	Global	1	Male	22	All ages	339	Pertussis	2	Percent	1995	0.004138319668082423	0.007302624399555629	0.0021711854296017834
1	Deaths	1	Global	2	Female	22	All ages	339	Pertussis	2	Percent	1995	0.0054318941122851756	0.009751664045892196	0.0027810860729283048
1	Deaths	1	Global	1	Male	22	All ages	339	Pertussis	3	Rate	1995	3.8751975953678843	6.832523100379316	2.0435001425459496
1	Deaths	1	Global	2	Female	22	All ages	339	Pertussis	3	Rate	1995	4.360089890538653	7.833037704311669	2.2361774060588098
1	Deaths	1	Global	1	Male	27	Age-standardized	339	Pertussis	3	Rate	1995	3.531425608141719	6.228592950388444	1.8621877453351952
1	Deaths	1	Global	2	Female	27	Age-standardized	339	Pertussis	3	Rate	1995	4.172666371377356	7.498048370400051	2.1383912179043394
1	Deaths	1	Global	1	Male	28	<1 year	339	Pertussis	1	Number	1995	43732.59791115556	78157.20677376154	23099.794247767204
1	Deaths	1	Global	2	Female	28	<1 year	339	Pertussis	1	Number	1995	43882.187875008975	76306.09686622118	23295.828950141902
1	Deaths	1	Global	1	Male	28	<1 year	339	Pertussis	2	Percent	1995	0.010889838052244766	0.019336955930524317	0.005752098488473097
1	Deaths	1	Global	2	Female	28	<1 year	339	Pertussis	2	Percent	1995	0.01371977729348346	0.023890309794252274	0.007304901423605196
1	Deaths	1	Global	1	Male	28	<1 year	339	Pertussis	3	Rate	1995	67.78096985287387	121.13552656714741	35.80227409989068
1	Deaths	1	Global	2	Female	28	<1 year	339	Pertussis	3	Rate	1995	72.83474170092067	126.6512706997866	38.66593181555375
1	Deaths	1	Global	1	Male	34	2-4 years	339	Pertussis	1	Number	1995	24078.43633371346	42099.836750103175	12541.67045391292
1	Deaths	1	Global	2	Female	34	2-4 years	339	Pertussis	1	Number	1995	29749.38836262952	53877.98609743467	14652.8228595215
1	Deaths	1	Global	1	Male	34	2-4 years	339	Pertussis	2	Percent	1995	0.024923017477166545	0.04315563089839641	0.012729572185163917
1	Deaths	1	Global	2	Female	34	2-4 years	339	Pertussis	2	Percent	1995	0.030708990393401744	0.05609114861683969	0.015227376505353633
1	Deaths	1	Global	1	Male	34	2-4 years	339	Pertussis	3	Rate	1995	12.769299231374509	22.326425420797936	6.651110589896184
1	Deaths	1	Global	2	Female	34	2-4 years	339	Pertussis	3	Rate	1995	16.871473245921248	30.555283688751437	8.309908958067368
1	Deaths	1	Global	1	Male	238	12-23 months	339	Pertussis	1	Number	1995	24955.75943658944	43742.933366290345	13033.619905884305
1	Deaths	1	Global	2	Female	238	12-23 months	339	Pertussis	1	Number	1995	27950.9006317959	48553.010036034466	14103.53366606771
1	Deaths	1	Global	1	Male	238	12-23 months	339	Pertussis	2	Percent	1995	0.037798534835112356	0.06665272974253635	0.020046392618564925
1	Deaths	1	Global	2	Female	238	12-23 months	339	Pertussis	2	Percent	1995	0.04079514544828575	0.07074893454643374	0.02035717852764926
1	Deaths	1	Global	1	Male	238	12-23 months	339	Pertussis	3	Rate	1995	39.40264766641997	69.06571590045654	20.57878199517466
1	Deaths	1	Global	2	Female	238	12-23 months	339	Pertussis	3	Rate	1995	47.192100888268165	81.97655518273766	23.812305457271016
1	Deaths	1	Global	1	Male	388	1-5 months	339	Pertussis	1	Number	1995	24285.775162972648	45613.3001529818	12726.424890449418
1	Deaths	1	Global	2	Female	388	1-5 months	339	Pertussis	1	Number	1995	24427.18617284311	42042.53147040079	13087.358477799073
1	Deaths	1	Global	1	Male	388	1-5 months	339	Pertussis	2	Percent	1995	0.021409047878033428	0.04023344158630796	0.011278724390647941
1	Deaths	1	Global	2	Female	388	1-5 months	339	Pertussis	2	Percent	1995	0.026666405614769774	0.0459333824226884	0.014330692876753846
1	Deaths	1	Global	1	Male	388	1-5 months	339	Pertussis	3	Rate	1995	88.18967632300219	165.63696853491876	46.21385499561528
1	Deaths	1	Global	2	Female	388	1-5 months	339	Pertussis	3	Rate	1995	95.02646798698339	163.55356047129925	50.912349978622174
1	Deaths	1	Global	1	Male	389	6-11 months	339	Pertussis	1	Number	1995	19446.822748182945	33873.88017129033	10165.661820702306
1	Deaths	1	Global	2	Female	389	6-11 months	339	Pertussis	1	Number	1995	19455.00170216588	34009.295496726794	10068.865683115595
1	Deaths	1	Global	1	Male	389	6-11 months	339	Pertussis	2	Percent	1995	0.027365360494018536	0.048185285407191684	0.014305276854814001
1	Deaths	1	Global	2	Female	389	6-11 months	339	Pertussis	2	Percent	1995	0.02882745789439953	0.050062859753796755	0.01506418394023643
1	Deaths	1	Global	1	Male	389	6-11 months	339	Pertussis	3	Rate	1995	60.91313577010934	106.10289858928321	31.841825613148778
1	Deaths	1	Global	2	Female	389	6-11 months	339	Pertussis	3	Rate	1995	65.20768316088684	113.98957446653169	33.7480002986088
1	Deaths	44639	Middle SDI	1	Male	1	<5 years	339	Pertussis	1	Number	1992	10580.20673278398	19571.3345882223	5274.911973488292
1	Deaths	44639	Middle SDI	2	Female	1	<5 years	339	Pertussis	1	Number	1992	11430.082236767064	20242.431495353685	5401.137081960565
1	Deaths	44639	Middle SDI	1	Male	1	<5 years	339	Pertussis	2	Percent	1992	0.017048122030580908	0.03131456437593328	0.008384618649260003
1	Deaths	44639	Middle SDI	2	Female	1	<5 years	339	Pertussis	2	Percent	1992	0.02373365957471551	0.04244220536025913	0.011256491361475175
1	Deaths	44639	Middle SDI	1	Male	1	<5 years	339	Pertussis	3	Rate	1992	25.649758357730942	47.44708828521276	12.78805045075662
1	Deaths	44639	Middle SDI	2	Female	1	<5 years	339	Pertussis	3	Rate	1992	29.29650494544422	51.88348448656313	13.843683357210523
1	Deaths	44639	Middle SDI	1	Male	6	5-9 years	339	Pertussis	1	Number	1992	1628.0368656968974	3113.3580218868187	723.0617451426546
1	Deaths	44639	Middle SDI	2	Female	6	5-9 years	339	Pertussis	1	Number	1992	1883.3769975086202	3360.0403326650007	905.7752881682148
1	Deaths	44639	Middle SDI	1	Male	6	5-9 years	339	Pertussis	2	Percent	1992	0.02850271760094917	0.05362909345125335	0.012774238533232452
1	Deaths	44639	Middle SDI	2	Female	6	5-9 years	339	Pertussis	2	Percent	1992	0.04012787205631687	0.07251719492335802	0.01904397497823473
1	Deaths	44639	Middle SDI	1	Male	6	5-9 years	339	Pertussis	3	Rate	1992	4.075241836987899	7.793242973575999	1.8099414924916217
1	Deaths	44639	Middle SDI	2	Female	6	5-9 years	339	Pertussis	3	Rate	1992	4.955583247597389	8.841012503514992	2.3832959891045706
1	Deaths	44639	Middle SDI	1	Male	7	10-14 years	339	Pertussis	1	Number	1992	330.82997559721355	651.8220979635197	143.69693387161504
1	Deaths	44639	Middle SDI	2	Female	7	10-14 years	339	Pertussis	1	Number	1992	359.5260438967183	667.166250114514	162.4511446793907
1	Deaths	44639	Middle SDI	1	Male	7	10-14 years	339	Pertussis	2	Percent	1992	0.009306653957849124	0.018660046021529236	0.004159195140233001
1	Deaths	44639	Middle SDI	2	Female	7	10-14 years	339	Pertussis	2	Percent	1992	0.012478082899253125	0.023220779498880937	0.005815584179172952
1	Deaths	44639	Middle SDI	1	Male	7	10-14 years	339	Pertussis	3	Rate	1992	0.8872007531520953	1.7480189187526696	0.3853581518010953
1	Deaths	44639	Middle SDI	2	Female	7	10-14 years	339	Pertussis	3	Rate	1992	1.0064274172728433	1.8676099197621625	0.454752273856588
1	Deaths	44639	Middle SDI	1	Male	8	15-19 years	339	Pertussis	1	Number	1992	66.48108980807461	132.8270223175267	29.118910624978945
1	Deaths	44639	Middle SDI	2	Female	8	15-19 years	339	Pertussis	1	Number	1992	69.30083536718953	137.554637276412	30.752150030692984
1	Deaths	44639	Middle SDI	1	Male	8	15-19 years	339	Pertussis	2	Percent	1992	0.0012659321719056414	0.00252829760942531	0.0005494505875473137
1	Deaths	44639	Middle SDI	2	Female	8	15-19 years	339	Pertussis	2	Percent	1992	0.001825896541944789	0.003550807999249667	0.0007953132274544901
1	Deaths	44639	Middle SDI	1	Male	8	15-19 years	339	Pertussis	3	Rate	1992	0.1952841100124764	0.39017120377793635	0.08553500796013122
1	Deaths	44639	Middle SDI	2	Female	8	15-19 years	339	Pertussis	3	Rate	1992	0.20765494937685927	0.4121725385969759	0.09214659713721879
1	Deaths	44639	Middle SDI	1	Male	22	All ages	339	Pertussis	1	Number	1992	12822.279262862181	24088.184246574212	6296.9767163166725
1	Deaths	44639	Middle SDI	2	Female	22	All ages	339	Pertussis	1	Number	1992	13961.152458655373	25055.420693526827	6688.97017262286
1	Deaths	44639	Middle SDI	1	Male	22	All ages	339	Pertussis	2	Percent	1992	0.005376290272740444	0.010075917163283295	0.0026333039402863852
1	Deaths	44639	Middle SDI	2	Female	22	All ages	339	Pertussis	2	Percent	1992	0.00743013010700626	0.013265256203487215	0.003567699418148464
1	Deaths	44639	Middle SDI	1	Male	22	All ages	339	Pertussis	3	Rate	1992	4.035869429438395	7.5818631320097865	1.9820014294085013
1	Deaths	44639	Middle SDI	2	Female	22	All ages	339	Pertussis	3	Rate	1992	4.45134194559731	7.988613076747706	2.1326959640632035
1	Deaths	44639	Middle SDI	1	Male	27	Age-standardized	339	Pertussis	3	Rate	1992	3.1456256914826652	5.9170217664381415	1.5432548413939648
1	Deaths	44639	Middle SDI	2	Female	27	Age-standardized	339	Pertussis	3	Rate	1992	3.6111598444230864	6.481452763173303	1.728933738334465
1	Deaths	44639	Middle SDI	1	Male	28	<1 year	339	Pertussis	1	Number	1992	5206.217704765594	10028.973092673914	2449.06290331787
1	Deaths	44639	Middle SDI	2	Female	28	<1 year	339	Pertussis	1	Number	1992	5127.057054679984	9150.758272711011	2278.2203180996576
1	Deaths	44639	Middle SDI	1	Male	28	<1 year	339	Pertussis	2	Percent	1992	0.011000414825708637	0.02100836313882853	0.005146512802890723
1	Deaths	44639	Middle SDI	2	Female	28	<1 year	339	Pertussis	2	Percent	1992	0.014884847821605233	0.0268947316116787	0.006579902192142409
1	Deaths	44639	Middle SDI	1	Male	28	<1 year	339	Pertussis	3	Rate	1992	62.29419655245455	120.00013377896869	29.303885185008294
1	Deaths	44639	Middle SDI	2	Female	28	<1 year	339	Pertussis	3	Rate	1992	65.17753050804856	116.32868917403282	28.961794788582637
1	Deaths	44639	Middle SDI	1	Male	34	2-4 years	339	Pertussis	1	Number	1992	2647.1908105087105	4979.503675998502	1309.1438903099677
1	Deaths	44639	Middle SDI	2	Female	34	2-4 years	339	Pertussis	1	Number	1992	3208.796180066861	5677.558488301525	1555.570945847794
1	Deaths	44639	Middle SDI	1	Male	34	2-4 years	339	Pertussis	2	Percent	1992	0.03150719614746664	0.059709409948858504	0.015522412385317815
1	Deaths	44639	Middle SDI	2	Female	34	2-4 years	339	Pertussis	2	Percent	1992	0.042869870387613807	0.07540643755263911	0.021092367381576927
1	Deaths	44639	Middle SDI	1	Male	34	2-4 years	339	Pertussis	3	Rate	1992	10.750212574535125	20.22170930034921	5.3164188450705305
1	Deaths	44639	Middle SDI	2	Female	34	2-4 years	339	Pertussis	3	Rate	1992	13.749544212389669	24.328077282771936	6.6655500365864215
1	Deaths	44639	Middle SDI	1	Male	238	12-23 months	339	Pertussis	1	Number	1992	2726.7982175096677	4856.610621341494	1379.01554363522
1	Deaths	44639	Middle SDI	2	Female	238	12-23 months	339	Pertussis	1	Number	1992	3094.2290020202154	5626.062171732687	1506.031296621801
1	Deaths	44639	Middle SDI	1	Male	238	12-23 months	339	Pertussis	2	Percent	1992	0.04304118702214525	0.07749445586858932	0.02178448600144436
1	Deaths	44639	Middle SDI	2	Female	238	12-23 months	339	Pertussis	2	Percent	1992	0.04963133123192818	0.0898222586435234	0.023953248564714286
1	Deaths	44639	Middle SDI	1	Male	238	12-23 months	339	Pertussis	3	Rate	1992	32.98514654640381	58.748759638721786	16.68147995128106
1	Deaths	44639	Middle SDI	2	Female	238	12-23 months	339	Pertussis	3	Rate	1992	39.611682851137665	72.02369000547615	19.279902698449543
1	Deaths	44639	Middle SDI	1	Male	388	1-5 months	339	Pertussis	1	Number	1992	2886.443815592649	5686.599239173785	1256.7550259378208
1	Deaths	44639	Middle SDI	2	Female	388	1-5 months	339	Pertussis	1	Number	1992	2823.9701419738867	5061.028419653007	1244.2023308833534
1	Deaths	44639	Middle SDI	1	Male	388	1-5 months	339	Pertussis	2	Percent	1992	0.019493511770761713	0.038260854348283226	0.008484131809793368
1	Deaths	44639	Middle SDI	2	Female	388	1-5 months	339	Pertussis	2	Percent	1992	0.026510783282200547	0.049059444207133984	0.011652527322109455
1	Deaths	44639	Middle SDI	1	Male	388	1-5 months	339	Pertussis	3	Rate	1992	80.96843027915257	159.51636111371437	35.2535812912499
1	Deaths	44639	Middle SDI	2	Female	388	1-5 months	339	Pertussis	3	Rate	1992	84.22549016228507	150.9462132884233	37.10859035728326
1	Deaths	44639	Middle SDI	1	Male	389	6-11 months	339	Pertussis	1	Number	1992	2319.7738891729455	4185.382190409717	1092.9225566357281
1	Deaths	44639	Middle SDI	2	Female	389	6-11 months	339	Pertussis	1	Number	1992	2303.0869127060982	4228.768149029902	1023.6429625596111
1	Deaths	44639	Middle SDI	1	Male	389	6-11 months	339	Pertussis	2	Percent	1992	0.028154422901161498	0.052006526932627806	0.013652458118376419
1	Deaths	44639	Middle SDI	2	Female	389	6-11 months	339	Pertussis	2	Percent	1992	0.0333193470674771	0.0609194022634126	0.014981061515113856
1	Deaths	44639	Middle SDI	1	Male	389	6-11 months	339	Pertussis	3	Rate	1992	56.044612580163836	101.11680472662755	26.4044791402534
1	Deaths	44639	Middle SDI	2	Female	389	6-11 months	339	Pertussis	3	Rate	1992	59.04274980857101	108.4101943544363	26.24247265627371
1	Deaths	44636	Low-middle SDI	1	Male	1	<5 years	339	Pertussis	1	Number	1992	22438.06061042253	52694.09303292291	7076.252908331486
1	Deaths	44636	Low-middle SDI	2	Female	1	<5 years	339	Pertussis	1	Number	1992	25012.889980979908	53744.94866829167	7892.570345477054
1	Deaths	44636	Low-middle SDI	1	Male	1	<5 years	339	Pertussis	2	Percent	1992	0.017135125554480397	0.040646962948645254	0.005408901096061482
1	Deaths	44636	Low-middle SDI	2	Female	1	<5 years	339	Pertussis	2	Percent	1992	0.02049400916380445	0.04416375141602171	0.006456945434544808
1	Deaths	44636	Low-middle SDI	1	Male	1	<5 years	339	Pertussis	3	Rate	1992	41.84520846636084	98.27031605771865	13.196652030268625
1	Deaths	44636	Low-middle SDI	2	Female	1	<5 years	339	Pertussis	3	Rate	1992	49.786260975381	106.97524526524934	15.709562840810111
1	Deaths	44636	Low-middle SDI	1	Male	6	5-9 years	339	Pertussis	1	Number	1992	3183.1098141660573	7015.675016519112	1016.0723985859237
1	Deaths	44636	Low-middle SDI	2	Female	6	5-9 years	339	Pertussis	1	Number	1992	4297.165213548907	9929.865927975172	1359.915282580136
1	Deaths	44636	Low-middle SDI	1	Male	6	5-9 years	339	Pertussis	2	Percent	1992	0.02776566144294686	0.06191082379510504	0.00907405600837149
1	Deaths	44636	Low-middle SDI	2	Female	6	5-9 years	339	Pertussis	2	Percent	1992	0.034808603107362224	0.07935168218922486	0.010741667531822405
1	Deaths	44636	Low-middle SDI	1	Male	6	5-9 years	339	Pertussis	3	Rate	1992	6.1880462869802395	13.638650336040937	1.9752705374445245
1	Deaths	44636	Low-middle SDI	2	Female	6	5-9 years	339	Pertussis	3	Rate	1992	8.925101866891344	20.624076694169975	2.824509141305768
1	Deaths	44636	Low-middle SDI	1	Male	7	10-14 years	339	Pertussis	1	Number	1992	644.0622355285583	1490.4740765255408	191.6660413657687
1	Deaths	44636	Low-middle SDI	2	Female	7	10-14 years	339	Pertussis	1	Number	1992	729.8227790460422	1741.4462192184862	222.7639485924345
1	Deaths	44636	Low-middle SDI	1	Male	7	10-14 years	339	Pertussis	2	Percent	1992	0.010491535427785179	0.02396141262996719	0.0030925090413792
1	Deaths	44636	Low-middle SDI	2	Female	7	10-14 years	339	Pertussis	2	Percent	1992	0.011990243512258168	0.02825969501350444	0.0036603478231065677
1	Deaths	44636	Low-middle SDI	1	Male	7	10-14 years	339	Pertussis	3	Rate	1992	1.4007708228332014	3.241631760745675	0.4168544337221979
1	Deaths	44636	Low-middle SDI	2	Female	7	10-14 years	339	Pertussis	3	Rate	1992	1.6846306821914383	4.019734401982346	0.514200150309718
1	Deaths	44636	Low-middle SDI	1	Male	8	15-19 years	339	Pertussis	1	Number	1992	135.164848104638	332.42977482548105	39.87714805575971
1	Deaths	44636	Low-middle SDI	2	Female	8	15-19 years	339	Pertussis	1	Number	1992	147.35731792532317	349.09252307459997	44.390022704854935
1	Deaths	44636	Low-middle SDI	1	Male	8	15-19 years	339	Pertussis	2	Percent	1992	0.0016669262127654446	0.0039695599265815425	0.00048192329223455
1	Deaths	44636	Low-middle SDI	2	Female	8	15-19 years	339	Pertussis	2	Percent	1992	0.0016339821327295942	0.0038875585471824267	0.00048472564519996277
1	Deaths	44636	Low-middle SDI	1	Male	8	15-19 years	339	Pertussis	3	Rate	1992	0.35087723890900946	0.8629613627916778	0.1035179175767566
1	Deaths	44636	Low-middle SDI	2	Female	8	15-19 years	339	Pertussis	3	Rate	1992	0.39525408500307324	0.9363650732241886	0.11906662020249724
1	Deaths	44636	Low-middle SDI	1	Male	22	All ages	339	Pertussis	1	Number	1992	26825.91341193903	63228.16906247058	8394.390701877363
1	Deaths	44636	Low-middle SDI	2	Female	22	All ages	339	Pertussis	1	Number	1992	30650.25967853331	66822.17971298067	9664.695734117047
1	Deaths	44636	Low-middle SDI	1	Male	22	All ages	339	Pertussis	2	Percent	1992	0.00689082689167268	0.016317296259065025	0.002158411034741859
1	Deaths	44636	Low-middle SDI	2	Female	22	All ages	339	Pertussis	2	Percent	1992	0.009079449109218214	0.020041681562841907	0.0028432384751909115
1	Deaths	44636	Low-middle SDI	1	Male	22	All ages	339	Pertussis	3	Rate	1992	7.042614874339528	16.599309670418528	2.2037818399782023
1	Deaths	44636	Low-middle SDI	2	Female	22	All ages	339	Pertussis	3	Rate	1992	8.386774599723944	18.284431042113535	2.6445330495428934
1	Deaths	44636	Low-middle SDI	1	Male	27	Age-standardized	339	Pertussis	3	Rate	1992	5.033076686300362	11.849313820502193	1.5736777478791175
1	Deaths	44636	Low-middle SDI	2	Female	27	Age-standardized	339	Pertussis	3	Rate	1992	6.132485522624629	13.369480415274145	1.9345651513968891
1	Deaths	44636	Low-middle SDI	1	Male	28	<1 year	339	Pertussis	1	Number	1992	10573.74816000463	25573.40219567342	3312.519888360647
1	Deaths	44636	Low-middle SDI	2	Female	28	<1 year	339	Pertussis	1	Number	1992	10134.771153311234	21498.748776877615	3254.138378632143
1	Deaths	44636	Low-middle SDI	1	Male	28	<1 year	339	Pertussis	2	Percent	1992	0.010734504623643984	0.02613334109474635	0.003358690627601392
1	Deaths	44636	Low-middle SDI	2	Female	28	<1 year	339	Pertussis	2	Percent	1992	0.012161598653251173	0.025453100330899783	0.003919423488172185
1	Deaths	44636	Low-middle SDI	1	Male	28	<1 year	339	Pertussis	3	Rate	1992	94.15461910868413	227.72000113966808	29.49654594179412
1	Deaths	44636	Low-middle SDI	2	Female	28	<1 year	339	Pertussis	3	Rate	1992	96.1852860196567	204.03650648718454	30.88379855464335
1	Deaths	44636	Low-middle SDI	1	Male	34	2-4 years	339	Pertussis	1	Number	1992	5829.57475531701	13074.710599499065	1858.6015472388306
1	Deaths	44636	Low-middle SDI	2	Female	34	2-4 years	339	Pertussis	1	Number	1992	7549.655529888784	16813.442723597782	2327.7211949490775
1	Deaths	44636	Low-middle SDI	1	Male	34	2-4 years	339	Pertussis	2	Percent	1992	0.030607839964354167	0.07012407241206513	0.009721672556875526
1	Deaths	44636	Low-middle SDI	2	Female	34	2-4 years	339	Pertussis	2	Percent	1992	0.03451865115877631	0.07907469263710723	0.0104588457097997
1	Deaths	44636	Low-middle SDI	1	Male	34	2-4 years	339	Pertussis	3	Rate	1992	18.477417839051558	41.44159754556286	5.891022729113642
1	Deaths	44636	Low-middle SDI	2	Female	34	2-4 years	339	Pertussis	3	Rate	1992	25.556479508382154	56.91549802899599	7.87961235905809
1	Deaths	44636	Low-middle SDI	1	Male	238	12-23 months	339	Pertussis	1	Number	1992	6034.737695100902	13476.896156477389	1989.4859210677096
1	Deaths	44636	Low-middle SDI	2	Female	238	12-23 months	339	Pertussis	1	Number	1992	7328.463297779901	15330.056838007353	2359.954281096024
1	Deaths	44636	Low-middle SDI	1	Male	238	12-23 months	339	Pertussis	2	Percent	1992	0.04505174211267124	0.10298403006024766	0.014623171542505597
1	Deaths	44636	Low-middle SDI	2	Female	238	12-23 months	339	Pertussis	2	Percent	1992	0.043507953048407384	0.09293329269877268	0.013808963306272013
1	Deaths	44636	Low-middle SDI	1	Male	238	12-23 months	339	Pertussis	3	Rate	1992	55.66251543450414	124.30663571808972	18.350390088712626
1	Deaths	44636	Low-middle SDI	2	Female	238	12-23 months	339	Pertussis	3	Rate	1992	72.11089670528737	150.84528641449623	23.221569444834405
1	Deaths	44636	Low-middle SDI	1	Male	388	1-5 months	339	Pertussis	1	Number	1992	5929.022453122864	13683.07169715683	1873.5689121003481
1	Deaths	44636	Low-middle SDI	2	Female	388	1-5 months	339	Pertussis	1	Number	1992	5488.592787866726	11566.856871674581	1738.898801628367
1	Deaths	44636	Low-middle SDI	1	Male	388	1-5 months	339	Pertussis	2	Percent	1992	0.023892582101122585	0.05565148701003259	0.007570552180676815
1	Deaths	44636	Low-middle SDI	2	Female	388	1-5 months	339	Pertussis	2	Percent	1992	0.026167555783419595	0.055735642188740775	0.008172827589141883
1	Deaths	44636	Low-middle SDI	1	Male	388	1-5 months	339	Pertussis	3	Rate	1992	123.18866274906176	284.29632675525903	38.92757207021384
1	Deaths	44636	Low-middle SDI	2	Female	388	1-5 months	339	Pertussis	3	Rate	1992	121.59330890477906	256.2500908728456	38.52325492391444
1	Deaths	44636	Low-middle SDI	1	Male	389	6-11 months	339	Pertussis	1	Number	1992	4644.725706881775	11260.98508787126	1508.1266332562395
1	Deaths	44636	Low-middle SDI	2	Female	389	6-11 months	339	Pertussis	1	Number	1992	4646.178365444511	10536.300956007532	1555.031347599049
1	Deaths	44636	Low-middle SDI	1	Male	389	6-11 months	339	Pertussis	2	Percent	1992	0.030846914672081324	0.07549465073404636	0.009962000534334875
1	Deaths	44636	Low-middle SDI	2	Female	389	6-11 months	339	Pertussis	2	Percent	1992	0.028223948867910083	0.06267500462364156	0.00941761912589137
1	Deaths	44636	Low-middle SDI	1	Male	389	6-11 months	339	Pertussis	3	Rate	1992	84.09072191424214	203.8751963547787	27.30397128526082
1	Deaths	44636	Low-middle SDI	2	Female	389	6-11 months	339	Pertussis	3	Rate	1992	89.55092517834592	203.0777607647216	29.971835970507804
1	Deaths	44636	Low-middle SDI	1	Male	1	<5 years	339	Pertussis	1	Number	1990	25885.28900065685	58563.78036055451	8710.531808505348
1	Deaths	44636	Low-middle SDI	2	Female	1	<5 years	339	Pertussis	1	Number	1990	28359.86592799819	58413.48245293	9785.15666781259
1	Deaths	44636	Low-middle SDI	1	Male	1	<5 years	339	Pertussis	2	Percent	1990	0.018631048055164544	0.041284743444939286	0.006343873650795219
1	Deaths	44636	Low-middle SDI	2	Female	1	<5 years	339	Pertussis	2	Percent	1990	0.021848863994172726	0.045701789840233556	0.007535653192408782
1	Deaths	44636	Low-middle SDI	1	Male	1	<5 years	339	Pertussis	3	Rate	1990	49.17174603051042	111.24787265858643	16.54654340029347
1	Deaths	44636	Low-middle SDI	2	Female	1	<5 years	339	Pertussis	3	Rate	1990	57.39395557457412	118.21567934669973	19.802944361885604
1	Deaths	44636	Low-middle SDI	1	Male	6	5-9 years	339	Pertussis	1	Number	1990	3587.0803114878886	7725.0590145	1299.5302550310867
1	Deaths	44636	Low-middle SDI	2	Female	6	5-9 years	339	Pertussis	1	Number	1990	4712.255150448474	10135.130378265527	1757.5446617741552
1	Deaths	44636	Low-middle SDI	1	Male	6	5-9 years	339	Pertussis	2	Percent	1990	0.02940623074796306	0.06355867777878625	0.010559277478890227
1	Deaths	44636	Low-middle SDI	2	Female	6	5-9 years	339	Pertussis	2	Percent	1990	0.03657832673105527	0.07702844654865723	0.013723162262029858
1	Deaths	44636	Low-middle SDI	1	Male	6	5-9 years	339	Pertussis	3	Rate	1990	7.1378774334145	15.371979332272893	2.585915807828188
1	Deaths	44636	Low-middle SDI	2	Female	6	5-9 years	339	Pertussis	3	Rate	1990	9.965846389551823	21.434567794628382	3.716993151432193
1	Deaths	44636	Low-middle SDI	1	Male	7	10-14 years	339	Pertussis	1	Number	1990	689.3912069670391	1546.5857077547823	237.35973920204364
1	Deaths	44636	Low-middle SDI	2	Female	7	10-14 years	339	Pertussis	1	Number	1990	779.4982146009046	1728.6924782213646	264.7947979192661
1	Deaths	44636	Low-middle SDI	1	Male	7	10-14 years	339	Pertussis	2	Percent	1990	0.01129256791765536	0.025587123426651825	0.003777345864528134
1	Deaths	44636	Low-middle SDI	2	Female	7	10-14 years	339	Pertussis	2	Percent	1990	0.012906256086439938	0.03035879924796365	0.004564443115225177
1	Deaths	44636	Low-middle SDI	1	Male	7	10-14 years	339	Pertussis	3	Rate	1990	1.5736623694848748	3.5303666552178683	0.5418173104590511
1	Deaths	44636	Low-middle SDI	2	Female	7	10-14 years	339	Pertussis	3	Rate	1990	1.8793878155285175	4.167916641128452	0.6384262433232094
1	Deaths	44636	Low-middle SDI	1	Male	8	15-19 years	339	Pertussis	1	Number	1990	151.5552028643	346.7507770949908	46.619027161060785
1	Deaths	44636	Low-middle SDI	2	Female	8	15-19 years	339	Pertussis	1	Number	1990	166.19882348157586	388.8707447492419	53.36114180548072
1	Deaths	44636	Low-middle SDI	1	Male	8	15-19 years	339	Pertussis	2	Percent	1990	0.0018754439696732903	0.004322669489037591	0.0006015673752889941
1	Deaths	44636	Low-middle SDI	2	Female	8	15-19 years	339	Pertussis	2	Percent	1990	0.0018047056298414685	0.0041617598599463625	0.0005868917544552704
1	Deaths	44636	Low-middle SDI	1	Male	8	15-19 years	339	Pertussis	3	Rate	1990	0.4036290484941315	0.9234832165331105	0.12415801779889592
1	Deaths	44636	Low-middle SDI	2	Female	8	15-19 years	339	Pertussis	3	Rate	1990	0.459629347789072	1.0754372566491643	0.14757232507155607
1	Deaths	44636	Low-middle SDI	1	Male	22	All ages	339	Pertussis	1	Number	1990	30769.10189830843	67842.48741478175	10328.840168682338
1	Deaths	44636	Low-middle SDI	2	Female	22	All ages	339	Pertussis	1	Number	1990	34521.314369143496	70848.97058737055	12205.985863336338
1	Deaths	44636	Low-middle SDI	1	Male	22	All ages	339	Pertussis	2	Percent	1990	0.007879238516378416	0.01717885095832716	0.0026822183748064104
1	Deaths	44636	Low-middle SDI	2	Female	22	All ages	339	Pertussis	2	Percent	1990	0.010162742360923521	0.020907315238669812	0.00357123372833936
1	Deaths	44636	Low-middle SDI	1	Male	22	All ages	339	Pertussis	3	Rate	1990	8.380299236529837	18.47763861829312	2.813171852266702
1	Deaths	44636	Low-middle SDI	2	Female	22	All ages	339	Pertussis	3	Rate	1990	9.801257125917722	20.11536902702899	3.465511325629296
1	Deaths	44636	Low-middle SDI	1	Male	27	Age-standardized	339	Pertussis	3	Rate	1990	5.906871621362258	13.019671224124505	1.9849316789355544
1	Deaths	44636	Low-middle SDI	2	Female	27	Age-standardized	339	Pertussis	3	Rate	1990	7.048689484552842	14.45601955270748	2.4941499319480807
1	Deaths	44636	Low-middle SDI	1	Male	28	<1 year	339	Pertussis	1	Number	1990	12215.056301925633	28317.38100718251	4147.484994836042
1	Deaths	44636	Low-middle SDI	2	Female	28	<1 year	339	Pertussis	1	Number	1990	11533.494037964396	24176.809934366353	3929.321914113019
1	Deaths	44636	Low-middle SDI	1	Male	28	<1 year	339	Pertussis	2	Percent	1990	0.011787664706519112	0.02682906245374015	0.0039982691462938195
1	Deaths	44636	Low-middle SDI	2	Female	28	<1 year	339	Pertussis	2	Percent	1990	0.013129802146992971	0.027280382964408025	0.004473046178755624
1	Deaths	44636	Low-middle SDI	1	Male	28	<1 year	339	Pertussis	3	Rate	1990	111.70208462671343	258.9517732450026	37.92718661543668
1	Deaths	44636	Low-middle SDI	2	Female	28	<1 year	339	Pertussis	3	Rate	1990	112.10064622914152	234.98828789267225	38.191334244807834
1	Deaths	44636	Low-middle SDI	1	Male	34	2-4 years	339	Pertussis	1	Number	1990	6849.094299150623	15966.794289989557	2397.195587969406
1	Deaths	44636	Low-middle SDI	2	Female	34	2-4 years	339	Pertussis	1	Number	1990	8672.321211476641	18926.228774826515	2918.760353113609
1	Deaths	44636	Low-middle SDI	1	Male	34	2-4 years	339	Pertussis	2	Percent	1990	0.03263794065018126	0.07596377069975138	0.011498536542971742
1	Deaths	44636	Low-middle SDI	2	Female	34	2-4 years	339	Pertussis	2	Percent	1990	0.03621070682578659	0.07843957993404056	0.011780418389492845
1	Deaths	44636	Low-middle SDI	1	Male	34	2-4 years	339	Pertussis	3	Rate	1990	22.00172865164046	51.29102623809371	7.700645450005463
1	Deaths	44636	Low-middle SDI	2	Female	34	2-4 years	339	Pertussis	3	Rate	1990	29.717458585359033	64.85454194761898	10.001721315333139
1	Deaths	44636	Low-middle SDI	1	Male	238	12-23 months	339	Pertussis	1	Number	1990	6821.138399580581	15133.417425105548	2302.352664867335
1	Deaths	44636	Low-middle SDI	2	Female	238	12-23 months	339	Pertussis	1	Number	1990	8154.050678557149	17314.31399821074	2825.0088347039964
1	Deaths	44636	Low-middle SDI	1	Male	238	12-23 months	339	Pertussis	2	Percent	1990	0.047596904490236125	0.10369306031132955	0.016762126569999185
1	Deaths	44636	Low-middle SDI	2	Female	238	12-23 months	339	Pertussis	2	Percent	1990	0.04532558460394552	0.09622154983864876	0.015461334801103973
1	Deaths	44636	Low-middle SDI	1	Male	238	12-23 months	339	Pertussis	3	Rate	1990	64.48774410737396	143.07288508327113	21.766678932364798
1	Deaths	44636	Low-middle SDI	2	Female	238	12-23 months	339	Pertussis	3	Rate	1990	82.0200123908749	174.16132234832187	28.41621529727276
1	Deaths	44636	Low-middle SDI	1	Male	388	1-5 months	339	Pertussis	1	Number	1990	6821.804235482813	16213.436226457276	2208.9580767059406
1	Deaths	44636	Low-middle SDI	2	Female	388	1-5 months	339	Pertussis	1	Number	1990	6232.871708101296	13079.389493589215	2159.8774537625427
1	Deaths	44636	Low-middle SDI	1	Male	388	1-5 months	339	Pertussis	2	Percent	1990	0.02572771415439592	0.05995168687965312	0.008411389013617055
1	Deaths	44636	Low-middle SDI	2	Female	388	1-5 months	339	Pertussis	2	Percent	1990	0.027819677542612723	0.057650895908031304	0.009737981182301746
1	Deaths	44636	Low-middle SDI	1	Male	388	1-5 months	339	Pertussis	3	Rate	1990	145.63036323881406	346.1208392241719	47.15634691138726
1	Deaths	44636	Low-middle SDI	2	Female	388	1-5 months	339	Pertussis	3	Rate	1990	141.49548070352614	296.9216422822574	49.032438479940595
1	Deaths	44636	Low-middle SDI	1	Male	389	6-11 months	339	Pertussis	1	Number	1990	5393.252066442825	13047.397213703272	1815.6389740049583
1	Deaths	44636	Low-middle SDI	2	Female	389	6-11 months	339	Pertussis	1	Number	1990	5300.622329863101	11376.605040941446	1744.8615374958658
1	Deaths	44636	Low-middle SDI	1	Male	389	6-11 months	339	Pertussis	2	Percent	1990	0.03261319202331681	0.07475605150161818	0.011201673886877577
1	Deaths	44636	Low-middle SDI	2	Female	389	6-11 months	339	Pertussis	2	Percent	1990	0.02911036424050582	0.06184557348023943	0.009879263540969095
1	Deaths	44636	Low-middle SDI	1	Male	389	6-11 months	339	Pertussis	3	Rate	1990	100.229761416681	242.47661591324044	33.74236155503332
1	Deaths	44636	Low-middle SDI	2	Female	389	6-11 months	339	Pertussis	3	Rate	1990	104.57001386378403	224.43624027912347	34.4224100137009
1	Deaths	163	Republic of India	1	Male	1	<5 years	339	Pertussis	1	Number	1991	29060.562933925004	78374.171129687	3642.885444988316
1	Deaths	163	Republic of India	2	Female	1	<5 years	339	Pertussis	1	Number	1991	32926.09614820178	91290.58849675966	4300.308937458403
1	Deaths	163	Republic of India	1	Male	1	<5 years	339	Pertussis	2	Percent	1991	0.0203168762942406	0.05554283122054627	0.0025596430689968502
1	Deaths	163	Republic of India	2	Female	1	<5 years	339	Pertussis	2	Percent	1991	0.022977980701041345	0.06108717704786392	0.003073711915870404
1	Deaths	163	Republic of India	1	Male	1	<5 years	339	Pertussis	3	Rate	1991	50.4201279053248	135.9793250329481	6.32041266710415
1	Deaths	163	Republic of India	2	Female	1	<5 years	339	Pertussis	3	Rate	1991	62.47323513612612	173.21271174095355	8.159309570092951
1	Deaths	163	Republic of India	1	Male	6	5-9 years	339	Pertussis	1	Number	1991	4277.341768309923	11956.08953742786	492.01648440679395
1	Deaths	163	Republic of India	2	Female	6	5-9 years	339	Pertussis	1	Number	1991	5779.117939304172	15259.398039892785	720.4745876886129
1	Deaths	163	Republic of India	1	Male	6	5-9 years	339	Pertussis	2	Percent	1991	0.03034175451829289	0.08034879665952745	0.003574606974455258
1	Deaths	163	Republic of India	2	Female	6	5-9 years	339	Pertussis	2	Percent	1991	0.03638129693387937	0.09566593964915783	0.004458005999736505
1	Deaths	163	Republic of India	1	Male	6	5-9 years	339	Pertussis	3	Rate	1991	7.192281940213116	20.103973802773943	0.8273178686126749
1	Deaths	163	Republic of India	2	Female	6	5-9 years	339	Pertussis	3	Rate	1991	10.641384113753809	28.097906565082532	1.3266465423123102
1	Deaths	163	Republic of India	1	Male	7	10-14 years	339	Pertussis	1	Number	1991	843.6472106429384	2411.614888475909	91.3464862078267
1	Deaths	163	Republic of India	2	Female	7	10-14 years	339	Pertussis	1	Number	1991	959.1323977934943	2659.483417011714	111.7768388819344
1	Deaths	163	Republic of India	1	Male	7	10-14 years	339	Pertussis	2	Percent	1991	0.012231419740053371	0.03386140043746889	0.0013784204542991749
1	Deaths	163	Republic of India	2	Female	7	10-14 years	339	Pertussis	2	Percent	1991	0.013028329822141705	0.03616337747197014	0.0015358641237298977
1	Deaths	163	Republic of India	1	Male	7	10-14 years	339	Pertussis	3	Rate	1991	1.6304777491625988	4.660815997023914	0.17654110787913893
1	Deaths	163	Republic of India	2	Female	7	10-14 years	339	Pertussis	3	Rate	1991	2.022132160509181	5.606970383079593	0.23565833165806313
1	Deaths	163	Republic of India	1	Male	8	15-19 years	339	Pertussis	1	Number	1991	191.94636114491044	531.3957105893608	18.745676568397435
1	Deaths	163	Republic of India	2	Female	8	15-19 years	339	Pertussis	1	Number	1991	188.72404373864146	563.959426078461	21.01381320481813
1	Deaths	163	Republic of India	1	Male	8	15-19 years	339	Pertussis	2	Percent	1991	0.0024343254144883683	0.006931945792645049	0.0002432609016093431
1	Deaths	163	Republic of India	2	Female	8	15-19 years	339	Pertussis	2	Percent	1991	0.0018457586962086498	0.005265889417575798	0.00022081878230130537
1	Deaths	163	Republic of India	1	Male	8	15-19 years	339	Pertussis	3	Rate	1991	0.4355919729312215	1.205918698339157	0.042540354459724664
1	Deaths	163	Republic of India	2	Female	8	15-19 years	339	Pertussis	3	Rate	1991	0.4647522639108509	1.3888077789749216	0.05174866470042314
1	Deaths	163	Republic of India	1	Male	22	All ages	339	Pertussis	1	Number	1991	35049.192717796366	94892.60765754036	4368.973980703739
1	Deaths	163	Republic of India	2	Female	22	All ages	339	Pertussis	1	Number	1991	40511.289964407864	109956.76498095276	5265.9845879668355
1	Deaths	163	Republic of India	1	Male	22	All ages	339	Pertussis	2	Percent	1991	0.007808788104745978	0.020887055038028932	0.0009491932980652257
1	Deaths	163	Republic of India	2	Female	22	All ages	339	Pertussis	2	Percent	1991	0.010060348298088748	0.027187621977782614	0.0012916131433192916
1	Deaths	163	Republic of India	1	Male	22	All ages	339	Pertussis	3	Rate	1991	7.819488800910507	21.170578416505787	0.9747198284608654
1	Deaths	163	Republic of India	2	Female	22	All ages	339	Pertussis	3	Rate	1991	9.818222681628948	26.6488676337639	1.2762518638164555
1	Deaths	163	Republic of India	1	Male	27	Age-standardized	339	Pertussis	3	Rate	1991	6.134900040232771	16.63124851349113	0.764321972204411
1	Deaths	163	Republic of India	2	Female	27	Age-standardized	339	Pertussis	3	Rate	1991	7.707043362512418	20.91750373579636	1.0021136909073927
1	Deaths	163	Republic of India	1	Male	28	<1 year	339	Pertussis	1	Number	1991	13261.878281818175	35121.43156757637	1614.8529326145367
1	Deaths	163	Republic of India	2	Female	28	<1 year	339	Pertussis	1	Number	1991	12550.511197477314	35622.74945966301	1491.471905959174
1	Deaths	163	Republic of India	1	Male	28	<1 year	339	Pertussis	2	Percent	1991	0.012353575562656033	0.034004125123669425	0.0015191740548995691
1	Deaths	163	Republic of India	2	Female	28	<1 year	339	Pertussis	2	Percent	1991	0.013036815802288229	0.037279561418365394	0.001637611918348607
1	Deaths	163	Republic of India	1	Male	28	<1 year	339	Pertussis	3	Rate	1991	114.01059419925336	301.9342507190336	13.882674722192442
1	Deaths	163	Republic of India	2	Female	28	<1 year	339	Pertussis	3	Rate	1991	117.14783501893112	332.50661355213407	13.921560805411321
1	Deaths	163	Republic of India	1	Male	34	2-4 years	339	Pertussis	1	Number	1991	8065.296944785418	21386.15785841168	940.9315761268273
1	Deaths	163	Republic of India	2	Female	34	2-4 years	339	Pertussis	1	Number	1991	10859.000215422337	30026.353692584373	1414.4644028680075
1	Deaths	163	Republic of India	1	Male	34	2-4 years	339	Pertussis	2	Percent	1991	0.036395391393796446	0.09702495203062515	0.00444978031053755
1	Deaths	163	Republic of India	2	Female	34	2-4 years	339	Pertussis	2	Percent	1991	0.039049076522161615	0.10137220546542006	0.005146222936359115
1	Deaths	163	Republic of India	1	Male	34	2-4 years	339	Pertussis	3	Rate	1991	23.305544697386015	61.79760786077635	2.7189231908917755
1	Deaths	163	Republic of India	2	Female	34	2-4 years	339	Pertussis	3	Rate	1991	34.43026032787368	95.20353198485343	4.484793871363027
1	Deaths	163	Republic of India	1	Male	238	12-23 months	339	Pertussis	1	Number	1991	7733.387707321404	19419.936842825056	988.3371839375367
1	Deaths	163	Republic of India	2	Female	238	12-23 months	339	Pertussis	1	Number	1991	9516.584735302142	24987.547824333626	1299.175838024643
1	Deaths	163	Republic of India	1	Male	238	12-23 months	339	Pertussis	2	Percent	1991	0.057249805757120624	0.1462626853060554	0.007552905969687418
1	Deaths	163	Republic of India	2	Female	238	12-23 months	339	Pertussis	2	Percent	1991	0.04956628029480613	0.12443030507292165	0.006602554678965044
1	Deaths	163	Republic of India	1	Male	238	12-23 months	339	Pertussis	3	Rate	1991	67.84917022514655	170.381552105942	8.671213751424164
1	Deaths	163	Republic of India	2	Female	238	12-23 months	339	Pertussis	3	Rate	1991	91.05201980039693	239.07386552496848	12.430150880620673
1	Deaths	163	Republic of India	1	Male	388	1-5 months	339	Pertussis	1	Number	1991	7116.788798651957	19022.494304859898	807.0103693492558
1	Deaths	163	Republic of India	2	Female	388	1-5 months	339	Pertussis	1	Number	1991	6505.4869212191725	19099.81611271357	757.1267495697551
1	Deaths	163	Republic of India	1	Male	388	1-5 months	339	Pertussis	2	Percent	1991	0.03019078736258702	0.08402517773408794	0.0034665960512169267
1	Deaths	163	Republic of India	2	Female	388	1-5 months	339	Pertussis	2	Percent	1991	0.029629892407787323	0.08592569570344179	0.0037665702750284795
1	Deaths	163	Republic of India	1	Male	388	1-5 months	339	Pertussis	3	Rate	1991	142.73400073804532	381.5143027236712	16.185364201917228
1	Deaths	163	Republic of India	2	Female	388	1-5 months	339	Pertussis	3	Rate	1991	141.6950709642515	416.01033593161344	16.490868371327753
1	Deaths	163	Republic of India	1	Male	389	6-11 months	339	Pertussis	1	Number	1991	6145.089483166219	16175.099144118049	786.1944315734612
1	Deaths	163	Republic of India	2	Female	389	6-11 months	339	Pertussis	1	Number	1991	6045.024276258142	16706.071875266105	729.6685107364164
1	Deaths	163	Republic of India	1	Male	389	6-11 months	339	Pertussis	2	Percent	1991	0.039178265276032985	0.10608026678776677	0.004819723049653459
1	Deaths	163	Republic of India	2	Female	389	6-11 months	339	Pertussis	2	Percent	1991	0.0316038186245941	0.08514898529941856	0.004028084708841945
1	Deaths	163	Republic of India	1	Male	389	6-11 months	339	Pertussis	3	Rate	1991	107.45907761108649	282.8536897723456	13.748168952021011
1	Deaths	163	Republic of India	2	Female	389	6-11 months	339	Pertussis	3	Rate	1991	114.66465822132737	316.88806103257986	13.840670702855459
1	Deaths	44636	Low-middle SDI	1	Male	1	<5 years	339	Pertussis	1	Number	1991	24221.745663371817	54709.281019970214	8595.968367088435
1	Deaths	44636	Low-middle SDI	2	Female	1	<5 years	339	Pertussis	1	Number	1991	26738.395753743345	58323.61002684575	9486.29061690359
1	Deaths	44636	Low-middle SDI	1	Male	1	<5 years	339	Pertussis	2	Percent	1991	0.017977148346460116	0.041316806518034814	0.006309557711216478
1	Deaths	44636	Low-middle SDI	2	Female	1	<5 years	339	Pertussis	2	Percent	1991	0.021247491656192267	0.04641025807448711	0.007610600829095373
1	Deaths	44636	Low-middle SDI	1	Male	1	<5 years	339	Pertussis	3	Rate	1991	45.64785911844344	103.10411095792519	16.19980485555252
1	Deaths	44636	Low-middle SDI	2	Female	1	<5 years	339	Pertussis	3	Rate	1991	53.73265082497682	117.20531782412105	19.06335540983133
1	Deaths	44636	Low-middle SDI	1	Male	6	5-9 years	339	Pertussis	1	Number	1991	3377.930041032745	7759.9389077862015	1165.7938110351824
1	Deaths	44636	Low-middle SDI	2	Female	6	5-9 years	339	Pertussis	1	Number	1991	4531.543187061744	10352.82163272501	1619.5516421466075
1	Deaths	44636	Low-middle SDI	1	Male	6	5-9 years	339	Pertussis	2	Percent	1991	0.02856605909928543	0.0665540930201812	0.010015794953812362
1	Deaths	44636	Low-middle SDI	2	Female	6	5-9 years	339	Pertussis	2	Percent	1991	0.035899941872180326	0.08332489475274076	0.012540870009865757
1	Deaths	44636	Low-middle SDI	1	Male	6	5-9 years	339	Pertussis	3	Rate	1991	6.634767178122989	15.241697531982835	2.289795946025682
1	Deaths	44636	Low-middle SDI	2	Female	6	5-9 years	339	Pertussis	3	Rate	1991	9.486496963507427	21.672972523574366	3.390428183346787
1	Deaths	44636	Low-middle SDI	1	Male	7	10-14 years	339	Pertussis	1	Number	1991	673.3959008007654	1591.0603395570645	230.86773623740697
1	Deaths	44636	Low-middle SDI	2	Female	7	10-14 years	339	Pertussis	1	Number	1991	756.2677240081158	1733.2980950803915	259.33845264161727
1	Deaths	44636	Low-middle SDI	1	Male	7	10-14 years	339	Pertussis	2	Percent	1991	0.010947013748344893	0.025681948291763228	0.003884340694740533
1	Deaths	44636	Low-middle SDI	2	Female	7	10-14 years	339	Pertussis	2	Percent	1991	0.012475834527579568	0.028643178341747223	0.004236097162751482
1	Deaths	44636	Low-middle SDI	1	Male	7	10-14 years	339	Pertussis	3	Rate	1991	1.5018251817898756	3.5484244570727177	0.5148872743832519
1	Deaths	44636	Low-middle SDI	2	Female	7	10-14 years	339	Pertussis	3	Rate	1991	1.78517161107956	4.091453931785918	0.6121689827822766
1	Deaths	44636	Low-middle SDI	1	Male	8	15-19 years	339	Pertussis	1	Number	1991	143.3758226753869	361.5424324262967	46.671870458943886
1	Deaths	44636	Low-middle SDI	2	Female	8	15-19 years	339	Pertussis	1	Number	1991	157.19011611895732	393.4682432221426	50.86534320207217
1	Deaths	44636	Low-middle SDI	1	Male	8	15-19 years	339	Pertussis	2	Percent	1991	0.0017981124760286958	0.0045189956459438995	0.000597613846773794
1	Deaths	44636	Low-middle SDI	2	Female	8	15-19 years	339	Pertussis	2	Percent	1991	0.0017225556914017286	0.004165440779887802	0.0005354683231453313
1	Deaths	44636	Low-middle SDI	1	Male	8	15-19 years	339	Pertussis	3	Rate	1991	0.3774940637412601	0.9519047178582087	0.12288232222975012
1	Deaths	44636	Low-middle SDI	2	Female	8	15-19 years	339	Pertussis	3	Rate	1991	0.4283760584488308	1.0722835463059985	0.13861873615552894
1	Deaths	44636	Low-middle SDI	1	Male	22	All ages	339	Pertussis	1	Number	1991	28862.00510841859	66255.94317119931	10260.690806917168
1	Deaths	44636	Low-middle SDI	2	Female	22	All ages	339	Pertussis	1	Number	1991	32669.13823889985	72706.99652019283	11668.38339852215
1	Deaths	44636	Low-middle SDI	1	Male	22	All ages	339	Pertussis	2	Percent	1991	0.007402764894166363	0.017117453737547347	0.0026555357148698323
1	Deaths	44636	Low-middle SDI	2	Female	22	All ages	339	Pertussis	2	Percent	1991	0.00963573235668396	0.021767626165625182	0.0034342818550838813
1	Deaths	44636	Low-middle SDI	1	Male	22	All ages	339	Pertussis	3	Rate	1991	7.718236870002863	17.718071267737514	2.74389952465734
1	Deaths	44636	Low-middle SDI	2	Female	22	All ages	339	Pertussis	3	Rate	1991	9.107031440426447	20.26820843593427	3.25274372688411
1	Deaths	44636	Low-middle SDI	1	Male	27	Age-standardized	339	Pertussis	3	Rate	1991	5.4819938648911455	12.62293546691325	1.9489113794732695
1	Deaths	44636	Low-middle SDI	2	Female	27	Age-standardized	339	Pertussis	3	Rate	1991	6.608767114876869	14.736319518725129	2.359439406325151
1	Deaths	44636	Low-middle SDI	1	Male	28	<1 year	339	Pertussis	1	Number	1991	11425.07070647282	25173.945504688716	3894.2494879035676
1	Deaths	44636	Low-middle SDI	2	Female	28	<1 year	339	Pertussis	1	Number	1991	10847.736639779543	23832.054072034345	3837.319761372195
1	Deaths	44636	Low-middle SDI	1	Male	28	<1 year	339	Pertussis	2	Percent	1991	0.011317613457217608	0.025385953521891266	0.003812252912224046
1	Deaths	44636	Low-middle SDI	2	Female	28	<1 year	339	Pertussis	2	Percent	1991	0.012669737168382642	0.027649762653531744	0.004386624555040165
1	Deaths	44636	Low-middle SDI	1	Male	28	<1 year	339	Pertussis	3	Rate	1991	103.1565067358444	227.29454773097916	35.16102296875865
1	Deaths	44636	Low-middle SDI	2	Female	28	<1 year	339	Pertussis	3	Rate	1991	104.2739641605689	229.08583004007673	36.88627006325431
1	Deaths	44636	Low-middle SDI	1	Male	34	2-4 years	339	Pertussis	1	Number	1991	6337.969625954955	14755.137537730076	2129.524102735859
1	Deaths	44636	Low-middle SDI	2	Female	34	2-4 years	339	Pertussis	1	Number	1991	8129.871064310468	18605.761754464183	2771.29054168859
1	Deaths	44636	Low-middle SDI	1	Male	34	2-4 years	339	Pertussis	2	Percent	1991	0.031800712951809536	0.0749611855291493	0.011274657048087906
1	Deaths	44636	Low-middle SDI	2	Female	34	2-4 years	339	Pertussis	2	Percent	1991	0.03561184645972064	0.08125874345121716	0.012222716840489131
1	Deaths	44636	Low-middle SDI	1	Male	34	2-4 years	339	Pertussis	3	Rate	1991	20.253628461019183	47.15154713847256	6.8051114980057585
1	Deaths	44636	Low-middle SDI	2	Female	34	2-4 years	339	Pertussis	3	Rate	1991	27.726916227526626	63.45492978111593	9.451483311814796
1	Deaths	44636	Low-middle SDI	1	Male	238	12-23 months	339	Pertussis	1	Number	1991	6458.705330944048	14191.384475135133	2284.6918016373966
1	Deaths	44636	Low-middle SDI	2	Female	238	12-23 months	339	Pertussis	1	Number	1991	7760.788049653361	17918.92472327165	3053.8976428807687
1	Deaths	44636	Low-middle SDI	1	Male	238	12-23 months	339	Pertussis	2	Percent	1991	0.04662958626991962	0.10359760678854306	0.01641706912091384
1	Deaths	44636	Low-middle SDI	2	Female	238	12-23 months	339	Pertussis	2	Percent	1991	0.04464421767910752	0.09898602177961636	0.016955688839517785
1	Deaths	44636	Low-middle SDI	1	Male	238	12-23 months	339	Pertussis	3	Rate	1991	60.39734168666154	132.70800465923062	21.36485631742526
1	Deaths	44636	Low-middle SDI	2	Female	238	12-23 months	339	Pertussis	3	Rate	1991	77.31732476010735	178.51838155056848	30.424641715255326
1	Deaths	44636	Low-middle SDI	1	Male	388	1-5 months	339	Pertussis	1	Number	1991	6384.7347837689595	14566.206931665827	2125.1767180984375
1	Deaths	44636	Low-middle SDI	2	Female	388	1-5 months	339	Pertussis	1	Number	1991	5863.066259518328	13277.517191347115	2117.8486797796645
1	Deaths	44636	Low-middle SDI	1	Male	388	1-5 months	339	Pertussis	2	Percent	1991	0.024882038159399572	0.05703225049170221	0.00805717358618123
1	Deaths	44636	Low-middle SDI	2	Female	388	1-5 months	339	Pertussis	2	Percent	1991	0.02703415815888401	0.06012718396561418	0.009444526503024563
1	Deaths	44636	Low-middle SDI	1	Male	388	1-5 months	339	Pertussis	3	Rate	1991	134.50876324395176	306.86983028874835	44.77161569074901
1	Deaths	44636	Low-middle SDI	2	Female	388	1-5 months	339	Pertussis	3	Rate	1991	131.56777587655822	297.94877436227694	47.52472991233204
1	Deaths	44636	Low-middle SDI	1	Male	389	6-11 months	339	Pertussis	1	Number	1991	5040.335922703873	11157.419938526356	1724.4986716465091
1	Deaths	44636	Low-middle SDI	2	Female	389	6-11 months	339	Pertussis	1	Number	1991	4984.670380261215	11485.147156509922	1709.1563148797113
1	Deaths	44636	Low-middle SDI	1	Male	389	6-11 months	339	Pertussis	2	Percent	1991	0.03195386908242498	0.07192695638734116	0.01096487802121562
1	Deaths	44636	Low-middle SDI	2	Female	389	6-11 months	339	Pertussis	2	Percent	1991	0.028796954108821347	0.06403275009181662	0.009934457478578554
1	Deaths	44636	Low-middle SDI	1	Male	389	6-11 months	339	Pertussis	3	Rate	1991	92.53527726736007	204.83851938305963	31.659985599213684
1	Deaths	44636	Low-middle SDI	2	Female	389	6-11 months	339	Pertussis	3	Rate	1991	97.30665927856563	224.20365156905984	33.36475202941977
1	Deaths	44639	Middle SDI	1	Male	1	<5 years	339	Pertussis	1	Number	1991	11467.863781022308	21883.4507227889	5642.071486192361
1	Deaths	44639	Middle SDI	2	Female	1	<5 years	339	Pertussis	1	Number	1991	12328.098961845255	22688.478734296656	6017.642895261155
1	Deaths	44639	Middle SDI	1	Male	1	<5 years	339	Pertussis	2	Percent	1991	0.017758235471603424	0.03390013569698859	0.008656765891118396
1	Deaths	44639	Middle SDI	2	Female	1	<5 years	339	Pertussis	2	Percent	1991	0.024500075422131517	0.04518845656448282	0.011989403133564657
1	Deaths	44639	Middle SDI	1	Male	1	<5 years	339	Pertussis	3	Rate	1991	27.83591034699333	53.11763237111763	13.694982697725887
1	Deaths	44639	Middle SDI	2	Female	1	<5 years	339	Pertussis	3	Rate	1991	31.60289764879728	58.16157653065824	15.426137727684601
1	Deaths	44639	Middle SDI	1	Male	6	5-9 years	339	Pertussis	1	Number	1991	1760.4396887756702	3460.3307883423026	882.3204795797654
1	Deaths	44639	Middle SDI	2	Female	6	5-9 years	339	Pertussis	1	Number	1991	2016.7736093823844	3896.5092151001345	1019.8262018036512
1	Deaths	44639	Middle SDI	1	Male	6	5-9 years	339	Pertussis	2	Percent	1991	0.029891513498991735	0.05761320621852979	0.014819977084355567
1	Deaths	44639	Middle SDI	2	Female	6	5-9 years	339	Pertussis	2	Percent	1991	0.041086368968203196	0.08027604352483671	0.020837444108591195
1	Deaths	44639	Middle SDI	1	Male	6	5-9 years	339	Pertussis	3	Rate	1991	4.453469319097583	8.753765947261	2.2320487378654357
1	Deaths	44639	Middle SDI	2	Female	6	5-9 years	339	Pertussis	3	Rate	1991	5.3533998544422605	10.343040868795377	2.7070650939170067
1	Deaths	44639	Middle SDI	1	Male	7	10-14 years	339	Pertussis	1	Number	1991	351.8304415779657	704.7677464228618	167.53505244686463
1	Deaths	44639	Middle SDI	2	Female	7	10-14 years	339	Pertussis	1	Number	1991	386.13141287414334	812.6678387977181	184.61339909048021
1	Deaths	44639	Middle SDI	1	Male	7	10-14 years	339	Pertussis	2	Percent	1991	0.009719099375837823	0.01894332779321418	0.004574636747572165
1	Deaths	44639	Middle SDI	2	Female	7	10-14 years	339	Pertussis	2	Percent	1991	0.012868147007278003	0.026986877595472636	0.006167775342919097
1	Deaths	44639	Middle SDI	1	Male	7	10-14 years	339	Pertussis	3	Rate	1991	0.9543391145591077	1.9116805927151885	0.45443837347520694
1	Deaths	44639	Middle SDI	2	Female	7	10-14 years	339	Pertussis	3	Rate	1991	1.091581866571738	2.297387487266607	0.5218965151613386
1	Deaths	44639	Middle SDI	1	Male	8	15-19 years	339	Pertussis	1	Number	1991	72.14620313206409	146.43563416894074	33.50766522657048
1	Deaths	44639	Middle SDI	2	Female	8	15-19 years	339	Pertussis	1	Number	1991	75.7247044883318	158.49778437347132	33.69638922964172
1	Deaths	44639	Middle SDI	1	Male	8	15-19 years	339	Pertussis	2	Percent	1991	0.001337766526286772	0.0027443905348945607	0.0006216874087106572
1	Deaths	44639	Middle SDI	2	Female	8	15-19 years	339	Pertussis	2	Percent	1991	0.0019216074411527817	0.004067508453023974	0.0008223693527067488
1	Deaths	44639	Middle SDI	1	Male	8	15-19 years	339	Pertussis	3	Rate	1991	0.2136261938196308	0.43359852367853474	0.09921679416769404
1	Deaths	44639	Middle SDI	2	Female	8	15-19 years	339	Pertussis	3	Rate	1991	0.22871224793587625	0.47871278999178	0.10177361509837403
1	Deaths	44639	Middle SDI	1	Male	22	All ages	339	Pertussis	1	Number	1991	13881.871162008838	26598.204363904406	6974.741713565343
1	Deaths	44639	Middle SDI	2	Female	22	All ages	339	Pertussis	1	Number	1991	15039.055962761144	26853.633140520065	7558.6093855729905
1	Deaths	44639	Middle SDI	1	Male	22	All ages	339	Pertussis	2	Percent	1991	0.005823009032199221	0.01109123464627635	0.0028974758821043336
1	Deaths	44639	Middle SDI	2	Female	22	All ages	339	Pertussis	2	Percent	1991	0.007991491734679303	0.014326003576967278	0.004008395100218732
1	Deaths	44639	Middle SDI	1	Male	22	All ages	339	Pertussis	3	Rate	1991	4.450756566150498	8.527822462755758	2.236217086051858
1	Deaths	44639	Middle SDI	2	Female	22	All ages	339	Pertussis	3	Rate	1991	4.880059585342104	8.713800263337493	2.452711411890376
1	Deaths	44639	Middle SDI	1	Male	27	Age-standardized	339	Pertussis	3	Rate	1991	3.4076056209778502	6.519801698929147	1.714021467241959
1	Deaths	44639	Middle SDI	2	Female	27	Age-standardized	339	Pertussis	3	Rate	1991	3.888900356276495	6.946540307830248	1.9536143574963274
1	Deaths	44639	Middle SDI	1	Male	28	<1 year	339	Pertussis	1	Number	1991	5638.952541624327	11618.591613837641	2568.9498873099446
1	Deaths	44639	Middle SDI	2	Female	28	<1 year	339	Pertussis	1	Number	1991	5476.687907972705	10036.415825122367	2501.0052950405397
1	Deaths	44639	Middle SDI	1	Male	28	<1 year	339	Pertussis	2	Percent	1991	0.01148751304975933	0.023992166288265712	0.005163515593520588
1	Deaths	44639	Middle SDI	2	Female	28	<1 year	339	Pertussis	2	Percent	1991	0.015312955795232133	0.028197888643566458	0.007067246016642077
1	Deaths	44639	Middle SDI	1	Male	28	<1 year	339	Pertussis	3	Rate	1991	67.13064864183677	138.31710509782968	30.582855768070267
1	Deaths	44639	Middle SDI	2	Female	28	<1 year	339	Pertussis	3	Rate	1991	69.19870500645227	126.8114944058983	31.60054590277885
1	Deaths	44639	Middle SDI	1	Male	34	2-4 years	339	Pertussis	1	Number	1991	2884.97864931479	5574.723048378384	1391.6928484460564
1	Deaths	44639	Middle SDI	2	Female	34	2-4 years	339	Pertussis	1	Number	1991	3499.1867905130994	6181.10264124274	1665.9495952902935
1	Deaths	44639	Middle SDI	1	Male	34	2-4 years	339	Pertussis	2	Percent	1991	0.032578281630920136	0.06118032100343286	0.015667836648586116
1	Deaths	44639	Middle SDI	2	Female	34	2-4 years	339	Pertussis	2	Percent	1991	0.04393932905544724	0.07893044740970738	0.021766673840855972
1	Deaths	44639	Middle SDI	1	Male	34	2-4 years	339	Pertussis	3	Rate	1991	11.7695227479734	22.74257029497409	5.67753270613218
1	Deaths	44639	Middle SDI	2	Female	34	2-4 years	339	Pertussis	3	Rate	1991	15.04720694272874	26.579984477875943	7.163918309377372
1	Deaths	44639	Middle SDI	1	Male	238	12-23 months	339	Pertussis	1	Number	1991	2943.9325900831896	5450.430494886761	1488.720616276273
1	Deaths	44639	Middle SDI	2	Female	238	12-23 months	339	Pertussis	1	Number	1991	3352.2242633594483	6063.881097624082	1710.9600241846124
1	Deaths	44639	Middle SDI	1	Male	238	12-23 months	339	Pertussis	2	Percent	1991	0.0443359682393247	0.07980375400662668	0.02204788349106405
1	Deaths	44639	Middle SDI	2	Female	238	12-23 months	339	Pertussis	2	Percent	1991	0.05081315976535939	0.0926991102196341	0.02574742201479821
1	Deaths	44639	Middle SDI	1	Male	238	12-23 months	339	Pertussis	3	Rate	1991	35.529674551804746	65.7800461542112	17.96704149172231
1	Deaths	44639	Middle SDI	2	Female	238	12-23 months	339	Pertussis	3	Rate	1991	42.7567025832261	77.34314300658662	21.8228266185682
1	Deaths	44639	Middle SDI	1	Male	388	1-5 months	339	Pertussis	1	Number	1991	3120.1089419185264	6902.115811926828	1399.2952924006065
1	Deaths	44639	Middle SDI	2	Female	388	1-5 months	339	Pertussis	1	Number	1991	3011.8914542320454	5648.153818935386	1331.6117725786094
1	Deaths	44639	Middle SDI	1	Male	388	1-5 months	339	Pertussis	2	Percent	1991	0.020184719526119232	0.04393099882057404	0.008647198412798065
1	Deaths	44639	Middle SDI	2	Female	388	1-5 months	339	Pertussis	2	Percent	1991	0.027158420966158503	0.04932844232004471	0.012291857081586395
1	Deaths	44639	Middle SDI	1	Male	388	1-5 months	339	Pertussis	3	Rate	1991	87.03961799885914	192.54376524577245	39.03521639320085
1	Deaths	44639	Middle SDI	2	Female	388	1-5 months	339	Pertussis	3	Rate	1991	89.25104377567901	167.37111260674686	39.45950324326213
1	Deaths	44639	Middle SDI	1	Male	389	6-11 months	339	Pertussis	1	Number	1991	2518.843599705801	4739.573302916333	1208.7477837120027
1	Deaths	44639	Middle SDI	2	Female	389	6-11 months	339	Pertussis	1	Number	1991	2464.796453740658	4594.121306299997	1171.6479561037174
1	Deaths	44639	Middle SDI	1	Male	389	6-11 months	339	Pertussis	2	Percent	1991	0.029163185856801638	0.05791603219528404	0.01375996937168789
1	Deaths	44639	Middle SDI	2	Female	389	6-11 months	339	Pertussis	2	Percent	1991	0.03394852634909599	0.0649592749276552	0.01607786806048703
1	Deaths	44639	Middle SDI	1	Male	389	6-11 months	339	Pertussis	3	Rate	1991	60.58266240834081	113.99515611199612	29.07253111150194
1	Deaths	44639	Middle SDI	2	Female	389	6-11 months	339	Pertussis	3	Rate	1991	62.83284921932365	117.11382126339369	29.867772347801182
1	Deaths	1	Global	1	Male	1	<5 years	339	Pertussis	1	Number	1996	88786.3089552546	158606.61819133183	47267.46576288491
1	Deaths	1	Global	2	Female	1	<5 years	339	Pertussis	1	Number	1996	98271.32509760435	170766.34391137422	50433.22694487512
1	Deaths	1	Global	1	Male	1	<5 years	339	Pertussis	2	Percent	1996	0.01613795616488375	0.028848923558650253	0.008589770769806528
1	Deaths	1	Global	2	Female	1	<5 years	339	Pertussis	2	Percent	1996	0.020615991285821717	0.035781419629821946	0.010480537943494662
1	Deaths	1	Global	1	Male	1	<5 years	339	Pertussis	3	Rate	1996	28.143185712173082	50.274592597243085	14.98268238382405
1	Deaths	1	Global	2	Female	1	<5 years	339	Pertussis	3	Rate	1996	33.34459517821038	57.94299203895269	17.112576169471716
1	Deaths	1	Global	1	Male	6	5-9 years	339	Pertussis	1	Number	1996	13488.520974157953	23614.72722097849	6785.10414410247
1	Deaths	1	Global	2	Female	6	5-9 years	339	Pertussis	1	Number	1996	16322.644950107962	29449.31986372955	8292.1641380272
1	Deaths	1	Global	1	Male	6	5-9 years	339	Pertussis	2	Percent	1996	0.02498685040247738	0.04385577874915793	0.01246529774476354
1	Deaths	1	Global	2	Female	6	5-9 years	339	Pertussis	2	Percent	1996	0.033484469344768834	0.060292024982744934	0.017152401710407248
1	Deaths	1	Global	1	Male	6	5-9 years	339	Pertussis	3	Rate	1996	4.245343409337097	7.432440277399122	2.13552673528978
1	Deaths	1	Global	2	Female	6	5-9 years	339	Pertussis	3	Rate	1996	5.491855315808481	9.908406654369923	2.789950148408999
1	Deaths	1	Global	1	Male	7	10-14 years	339	Pertussis	1	Number	1996	2793.0747369311366	5001.9195402243695	1365.5584908877456
1	Deaths	1	Global	2	Female	7	10-14 years	339	Pertussis	1	Number	1996	2987.946463206842	5473.056371933578	1464.400725769657
1	Deaths	1	Global	1	Male	7	10-14 years	339	Pertussis	2	Percent	1996	0.008804068698165714	0.015934843919871936	0.004232553170892765
1	Deaths	1	Global	2	Female	7	10-14 years	339	Pertussis	2	Percent	1996	0.011218747107259248	0.020612468600837885	0.00559510184513163
1	Deaths	1	Global	1	Male	7	10-14 years	339	Pertussis	3	Rate	1996	0.9174618922918151	1.6430174623640221	0.4485550853757606
1	Deaths	1	Global	2	Female	7	10-14 years	339	Pertussis	3	Rate	1996	1.042140063204904	1.908900103668297	0.5107556924808434
1	Deaths	1	Global	1	Male	8	15-19 years	339	Pertussis	1	Number	1996	547.8073182043984	1053.396316923129	260.4696077744832
1	Deaths	1	Global	2	Female	8	15-19 years	339	Pertussis	1	Number	1996	542.3206788074875	982.9121610241614	267.6960945303819
1	Deaths	1	Global	1	Male	8	15-19 years	339	Pertussis	2	Percent	1996	0.0011501573307622693	0.0021481717651564416	0.0005492431007006061
1	Deaths	1	Global	2	Female	8	15-19 years	339	Pertussis	2	Percent	1996	0.001414162191703847	0.0025573776688654648	0.0007130196677749343
1	Deaths	1	Global	1	Male	8	15-19 years	339	Pertussis	3	Rate	1996	0.20286220510432282	0.3900902609337984	0.0964562488303127
1	Deaths	1	Global	2	Female	8	15-19 years	339	Pertussis	3	Rate	1996	0.20750820596078462	0.3760917610585228	0.10242857867941806
1	Deaths	1	Global	1	Male	22	All ages	339	Pertussis	1	Number	1996	107320.30523962327	188453.72600535356	56739.694325171535
1	Deaths	1	Global	2	Female	22	All ages	339	Pertussis	1	Number	1996	119799.73267093905	210684.05042598557	61044.886527924515
1	Deaths	1	Global	1	Male	22	All ages	339	Pertussis	2	Percent	1996	0.003962554792926799	0.0070340715065789474	0.0020768019153593158
1	Deaths	1	Global	2	Female	22	All ages	339	Pertussis	2	Percent	1996	0.0052229877313054365	0.009118420245810029	0.0026720976525804003
1	Deaths	1	Global	1	Male	22	All ages	339	Pertussis	3	Rate	1996	3.666432152213201	6.43822992012234	1.9384238529332007
1	Deaths	1	Global	2	Female	22	All ages	339	Pertussis	3	Rate	1996	4.159842473963392	7.315646220646864	2.119680120611288
1	Deaths	1	Global	1	Male	27	Age-standardized	339	Pertussis	3	Rate	1996	3.387339321603692	5.953300688338352	1.7913097448621864
1	Deaths	1	Global	2	Female	27	Age-standardized	339	Pertussis	3	Rate	1996	4.040597029575484	7.106322197226783	2.0573252934199084
1	Deaths	1	Global	1	Male	28	<1 year	339	Pertussis	1	Number	1996	41772.05229290993	74064.34630150227	21617.19110531375
1	Deaths	1	Global	2	Female	28	<1 year	339	Pertussis	1	Number	1996	42575.7147065385	69978.07623537468	21239.44304706262
1	Deaths	1	Global	1	Male	28	<1 year	339	Pertussis	2	Percent	1996	0.010688268543764841	0.019046268395662178	0.005549334451874721
1	Deaths	1	Global	2	Female	28	<1 year	339	Pertussis	2	Percent	1996	0.013580227552699118	0.022204941948967938	0.006697986819015182
1	Deaths	1	Global	1	Male	28	<1 year	339	Pertussis	3	Rate	1996	64.8361386974577	114.9583505179085	33.55294087361527
1	Deaths	1	Global	2	Female	28	<1 year	339	Pertussis	3	Rate	1996	70.81421664553636	116.3912968960367	35.326583046983814
1	Deaths	1	Global	1	Male	34	2-4 years	339	Pertussis	1	Number	1996	22975.78754354817	40145.76713039911	11873.528883005049
1	Deaths	1	Global	2	Female	34	2-4 years	339	Pertussis	1	Number	1996	28671.88230622119	52143.00952041571	14828.038123360724
1	Deaths	1	Global	1	Male	34	2-4 years	339	Pertussis	2	Percent	1996	0.024327175385472206	0.04256053273300406	0.012496301762760313
1	Deaths	1	Global	2	Female	34	2-4 years	339	Pertussis	2	Percent	1996	0.03003477862715242	0.05455245554054384	0.015388051361055572
1	Deaths	1	Global	1	Male	34	2-4 years	339	Pertussis	3	Rate	1996	12.232431612492581	21.37382015841107	6.321529992607378
1	Deaths	1	Global	2	Female	34	2-4 years	339	Pertussis	3	Rate	1996	16.335612617356176	29.708129906902094	8.448175256566687
1	Deaths	1	Global	1	Male	238	12-23 months	339	Pertussis	1	Number	1996	24038.469118796504	42715.51209294699	13265.931947135132
1	Deaths	1	Global	2	Female	238	12-23 months	339	Pertussis	1	Number	1996	27023.72808484472	46951.817903037045	13848.560326434597
1	Deaths	1	Global	1	Male	238	12-23 months	339	Pertussis	2	Percent	1996	0.03703492877838117	0.0654628408981603	0.020400000873730114
1	Deaths	1	Global	2	Female	238	12-23 months	339	Pertussis	2	Percent	1996	0.039925520253616904	0.06943547016232757	0.02029537874278758
1	Deaths	1	Global	1	Male	238	12-23 months	339	Pertussis	3	Rate	1996	38.01947327739941	67.55926355053744	20.98152518246362
1	Deaths	1	Global	2	Female	238	12-23 months	339	Pertussis	3	Rate	1996	45.74582925634901	79.48014568249242	23.442874874640573
1	Deaths	1	Global	1	Male	388	1-5 months	339	Pertussis	1	Number	1996	23201.29453055665	42327.31220730296	11723.53865518181
1	Deaths	1	Global	2	Female	388	1-5 months	339	Pertussis	1	Number	1996	23785.063950367003	38991.74339159677	11595.813267824342
1	Deaths	1	Global	1	Male	388	1-5 months	339	Pertussis	2	Percent	1996	0.02119715033844895	0.03870222730619097	0.010811985974209003
1	Deaths	1	Global	2	Female	388	1-5 months	339	Pertussis	2	Percent	1996	0.026450467091370212	0.04324934711730597	0.012870068106215734
1	Deaths	1	Global	1	Male	388	1-5 months	339	Pertussis	3	Rate	1996	84.38398307792622	153.94603056872862	42.63895215800874
1	Deaths	1	Global	2	Female	388	1-5 months	339	Pertussis	3	Rate	1996	92.72394394259423	152.0058233188248	45.2052406358127
1	Deaths	1	Global	1	Male	389	6-11 months	339	Pertussis	1	Number	1996	18570.757762353263	33574.73174950149	9777.922050445926
1	Deaths	1	Global	2	Female	389	6-11 months	339	Pertussis	1	Number	1996	18790.650756171493	32124.732906573652	9485.205281414159
1	Deaths	1	Global	1	Male	389	6-11 months	339	Pertussis	2	Percent	1996	0.026905415478097494	0.04808265265645342	0.014192517271274664
1	Deaths	1	Global	2	Female	389	6-11 months	339	Pertussis	2	Percent	1996	0.028355783058983026	0.04870325897714517	0.014347036851083442
1	Deaths	1	Global	1	Male	389	6-11 months	339	Pertussis	3	Rate	1996	58.24233442896976	105.29838253997131	30.66590030251435
1	Deaths	1	Global	2	Female	389	6-11 months	339	Pertussis	3	Rate	1996	63.10881679125462	107.8916270530489	31.85627204186136
1	Deaths	6	People's Republic of China	1	Male	1	<5 years	339	Pertussis	1	Number	1992	7116.526144083279	19765.403088597315	851.1579420255051
1	Deaths	6	People's Republic of China	2	Female	1	<5 years	339	Pertussis	1	Number	1992	6992.97632961481	18729.970637978946	704.549227930605
1	Deaths	6	People's Republic of China	1	Male	1	<5 years	339	Pertussis	2	Percent	1992	0.010585658891582321	0.029479761023128243	0.0012837932213510233
1	Deaths	6	People's Republic of China	2	Female	1	<5 years	339	Pertussis	2	Percent	1992	0.016940953486598898	0.04410654531010056	0.0017532075694211252
1	Deaths	6	People's Republic of China	1	Male	1	<5 years	339	Pertussis	3	Rate	1992	12.354476525670524	34.31325952220567	1.4776325698086383
1	Deaths	6	People's Republic of China	2	Female	1	<5 years	339	Pertussis	3	Rate	1992	13.662528846751481	36.59368373041399	1.3765131893544669
1	Deaths	6	People's Republic of China	1	Male	6	5-9 years	339	Pertussis	1	Number	1992	1206.4534149160784	3216.693861378271	137.12248931933124
1	Deaths	6	People's Republic of China	2	Female	6	5-9 years	339	Pertussis	1	Number	1992	1406.7286590265337	3675.6471150823213	144.8677636623665
1	Deaths	6	People's Republic of China	1	Male	6	5-9 years	339	Pertussis	2	Percent	1992	0.01822731806038263	0.04980143443517702	0.0019912742120921033
1	Deaths	6	People's Republic of China	2	Female	6	5-9 years	339	Pertussis	2	Percent	1992	0.032428449097775425	0.08189283034163648	0.0034239066101798194
1	Deaths	6	People's Republic of China	1	Male	6	5-9 years	339	Pertussis	3	Rate	1992	2.056614757442382	5.483427692850493	0.23374970937521747
1	Deaths	6	People's Republic of China	2	Female	6	5-9 years	339	Pertussis	3	Rate	1992	2.614979986657866	6.832691992362189	0.2692959301412974
1	Deaths	6	People's Republic of China	1	Male	7	10-14 years	339	Pertussis	1	Number	1992	243.22961321996024	672.3913450622242	25.75695865353445
1	Deaths	6	People's Republic of China	2	Female	7	10-14 years	339	Pertussis	1	Number	1992	254.8009393990853	705.1496245673047	22.038757452548776
1	Deaths	6	People's Republic of China	1	Male	7	10-14 years	339	Pertussis	2	Percent	1992	0.0056420476707706715	0.01481899026031475	0.0005926682408271568
1	Deaths	6	People's Republic of China	2	Female	7	10-14 years	339	Pertussis	2	Percent	1992	0.008474802049904197	0.021915333715169696	0.0008555864990119476
1	Deaths	6	People's Republic of China	1	Male	7	10-14 years	339	Pertussis	3	Rate	1992	0.4683078154870169	1.2946043772791174	0.04959176179636448
1	Deaths	6	People's Republic of China	2	Female	7	10-14 years	339	Pertussis	3	Rate	1992	0.5262023724768633	1.4562403351948459	0.04551335833110732
1	Deaths	6	People's Republic of China	1	Male	8	15-19 years	339	Pertussis	1	Number	1992	59.64941145706311	163.0937184372969	6.04837253595083
1	Deaths	6	People's Republic of China	2	Female	8	15-19 years	339	Pertussis	1	Number	1992	61.59191168969854	166.0924428370796	5.9357028655696515
1	Deaths	6	People's Republic of China	1	Male	8	15-19 years	339	Pertussis	2	Percent	1992	0.0007975703617273442	0.0020538789034402834	7.62364997348787e-05
1	Deaths	6	People's Republic of China	2	Female	8	15-19 years	339	Pertussis	2	Percent	1992	0.0011378870787303334	0.0029837574338397233	0.00011167302003139257
1	Deaths	6	People's Republic of China	1	Male	8	15-19 years	339	Pertussis	3	Rate	1992	0.10150183048771576	0.27752681138102897	0.010292153248025746
1	Deaths	6	People's Republic of China	2	Female	8	15-19 years	339	Pertussis	3	Rate	1992	0.10977435653737826	0.29602411319879857	0.010579115744088229
1	Deaths	6	People's Republic of China	1	Male	22	All ages	339	Pertussis	1	Number	1992	8859.035823287595	24665.09162990873	1062.5595267564267
1	Deaths	6	People's Republic of China	2	Female	22	All ages	339	Pertussis	1	Number	1992	8957.943560384443	23194.633309834448	902.4234309964008
1	Deaths	6	People's Republic of China	1	Male	22	All ages	339	Pertussis	2	Percent	1992	0.001694937732071696	0.00473911300313733	0.00019430428371512468
1	Deaths	6	People's Republic of China	2	Female	22	All ages	339	Pertussis	2	Percent	1992	0.002274513765988611	0.005887111452692291	0.00022512878530587732
1	Deaths	6	People's Republic of China	1	Male	22	All ages	339	Pertussis	3	Rate	1992	1.419871622386427	3.953168760962518	0.17030048746071358
1	Deaths	6	People's Republic of China	2	Female	22	All ages	339	Pertussis	3	Rate	1992	1.531898975356745	3.9665169535390414	0.15432353641910804
1	Deaths	6	People's Republic of China	1	Male	27	Age-standardized	339	Pertussis	3	Rate	1992	1.5639149122572915	4.35099438671911	0.18689836351401196
1	Deaths	6	People's Republic of China	2	Female	27	Age-standardized	339	Pertussis	3	Rate	1992	1.7652778308831982	4.592309457270213	0.177620357930301
1	Deaths	6	People's Republic of China	1	Male	28	<1 year	339	Pertussis	1	Number	1992	3338.2652164928177	9272.57483518981	340.7361697729321
1	Deaths	6	People's Republic of China	2	Female	28	<1 year	339	Pertussis	1	Number	1992	3032.330190078413	8593.75407312255	284.6522151418214
1	Deaths	6	People's Republic of China	1	Male	28	<1 year	339	Pertussis	2	Percent	1992	0.005951990195550957	0.016733342773361987	0.00063630058721616
1	Deaths	6	People's Republic of China	2	Female	28	<1 year	339	Pertussis	2	Percent	1992	0.00907896541423629	0.024711414884244137	0.0008661818145169935
1	Deaths	6	People's Republic of China	1	Male	28	<1 year	339	Pertussis	3	Rate	1992	30.496347547587245	84.7085676230507	3.112757070376221
1	Deaths	6	People's Republic of China	2	Female	28	<1 year	339	Pertussis	3	Rate	1992	31.588547560671742	89.52330130530022	2.965293840914293
1	Deaths	6	People's Republic of China	1	Male	34	2-4 years	339	Pertussis	1	Number	1992	1897.594388466472	5078.474468253634	233.4310693452941
1	Deaths	6	People's Republic of China	2	Female	34	2-4 years	339	Pertussis	1	Number	1992	2125.64460334262	5166.173731325086	211.15558612198168
1	Deaths	6	People's Republic of China	1	Male	34	2-4 years	339	Pertussis	2	Percent	1992	0.027994893973925322	0.07633014595084267	0.003431067294812793
1	Deaths	6	People's Republic of China	2	Female	34	2-4 years	339	Pertussis	2	Percent	1992	0.04471154263451029	0.1118768943891367	0.005203964841583116
1	Deaths	6	People's Republic of China	1	Male	34	2-4 years	339	Pertussis	3	Rate	1992	5.35245753644059	14.324620217280733	0.6584283205887453
1	Deaths	6	People's Republic of China	2	Female	34	2-4 years	339	Pertussis	3	Rate	1992	6.708310994165528	16.303901407187002	0.6663848404545537
1	Deaths	6	People's Republic of China	1	Male	238	12-23 months	339	Pertussis	1	Number	1992	1880.6665391239917	4996.077673878494	244.72743859387765
1	Deaths	6	People's Republic of China	2	Female	238	12-23 months	339	Pertussis	1	Number	1992	1835.0015361937733	4896.239532291877	203.39356024789566
1	Deaths	6	People's Republic of China	1	Male	238	12-23 months	339	Pertussis	2	Percent	1992	0.042984716562521876	0.10925866494572622	0.005483033969985543
1	Deaths	6	People's Republic of China	2	Female	238	12-23 months	339	Pertussis	2	Percent	1992	0.058516964904693915	0.14581296341485098	0.006748778955640842
1	Deaths	6	People's Republic of China	1	Male	238	12-23 months	339	Pertussis	3	Rate	1992	16.786265905353865	44.59349202681642	2.1843637737535904
1	Deaths	6	People's Republic of China	2	Female	238	12-23 months	339	Pertussis	3	Rate	1992	18.540196200807873	49.469845002493344	2.055015452901841
1	Deaths	6	People's Republic of China	1	Male	388	1-5 months	339	Pertussis	1	Number	1992	1674.1766157485667	4906.372426341965	165.2407815151127
1	Deaths	6	People's Republic of China	2	Female	388	1-5 months	339	Pertussis	1	Number	1992	1582.3188983020657	4615.73602272589	145.41990712992347
1	Deaths	6	People's Republic of China	1	Male	388	1-5 months	339	Pertussis	2	Percent	1992	0.007976546209715695	0.021779458092086625	0.0008174886214070909
1	Deaths	6	People's Republic of China	2	Female	388	1-5 months	339	Pertussis	2	Percent	1992	0.013361268185134934	0.03745433651101272	0.0013161990866799194
1	Deaths	6	People's Republic of China	1	Male	388	1-5 months	339	Pertussis	3	Rate	1992	36.07773425213211	105.73006388600635	3.5608626634958167
1	Deaths	6	People's Republic of China	2	Female	388	1-5 months	339	Pertussis	3	Rate	1992	38.912379911828815	113.51016149889655	3.5761657647232434
1	Deaths	6	People's Republic of China	1	Male	389	6-11 months	339	Pertussis	1	Number	1992	1664.0886007442507	4452.185425680059	172.58725306363138
1	Deaths	6	People's Republic of China	2	Female	389	6-11 months	339	Pertussis	1	Number	1992	1450.0112917763493	3852.62583593982	143.88645862691072
1	Deaths	6	People's Republic of China	1	Male	389	6-11 months	339	Pertussis	2	Percent	1992	0.01942263002480308	0.052399736323447924	0.0020980299852014044
1	Deaths	6	People's Republic of China	2	Female	389	6-11 months	339	Pertussis	2	Percent	1992	0.0263906717801069	0.07203490630845728	0.0027542189290389613
1	Deaths	6	People's Republic of China	1	Male	389	6-11 months	339	Pertussis	3	Rate	1992	30.447870121954136	81.46174641142044	3.157833220921088
1	Deaths	6	People's Republic of China	2	Female	389	6-11 months	339	Pertussis	3	Rate	1992	30.223870829617294	80.30369575787522	2.9991530164867095
1	Deaths	6	People's Republic of China	1	Male	1	<5 years	339	Pertussis	1	Number	1993	7058.156669641681	20040.35199555561	925.731231372996
1	Deaths	6	People's Republic of China	2	Female	1	<5 years	339	Pertussis	1	Number	1993	6907.750176407822	19053.950740176533	914.4106287531079
1	Deaths	6	People's Republic of China	1	Male	1	<5 years	339	Pertussis	2	Percent	1993	0.01113705122987678	0.03067937908501988	0.001473801276755925
1	Deaths	6	People's Republic of China	2	Female	1	<5 years	339	Pertussis	2	Percent	1993	0.017838257639307676	0.04761239882930582	0.002498454123986926
1	Deaths	6	People's Republic of China	1	Male	1	<5 years	339	Pertussis	3	Rate	1993	12.598851817003954	35.772148022526494	1.6524357778293817
1	Deaths	6	People's Republic of China	2	Female	1	<5 years	339	Pertussis	3	Rate	1993	13.961088446603256	38.50948351452382	1.8480934223905172
1	Deaths	6	People's Republic of China	1	Male	6	5-9 years	339	Pertussis	1	Number	1993	1256.9093336133267	3807.029448221997	156.7049751726991
1	Deaths	6	People's Republic of China	2	Female	6	5-9 years	339	Pertussis	1	Number	1993	1448.7967918275062	4334.467996511839	194.44582418283483
1	Deaths	6	People's Republic of China	1	Male	6	5-9 years	339	Pertussis	2	Percent	1993	0.01886616257761333	0.05548971720069297	0.0023528335495447946
1	Deaths	6	People's Republic of China	2	Female	6	5-9 years	339	Pertussis	2	Percent	1993	0.033812481559266895	0.09313771048122722	0.0044422704779288405
1	Deaths	6	People's Republic of China	1	Male	6	5-9 years	339	Pertussis	3	Rate	1993	2.0783649431830273	6.295121160492691	0.2591198252025226
1	Deaths	6	People's Republic of China	2	Female	6	5-9 years	339	Pertussis	3	Rate	1993	2.623221735836173	7.848078299092386	0.3520676711297691
1	Deaths	6	People's Republic of China	1	Male	7	10-14 years	339	Pertussis	1	Number	1993	247.57727660063	800.1424762959617	31.58170376181486
1	Deaths	6	People's Republic of China	2	Female	7	10-14 years	339	Pertussis	1	Number	1993	258.38022622100345	765.8486810607557	29.3879382159312
1	Deaths	6	People's Republic of China	1	Male	7	10-14 years	339	Pertussis	2	Percent	1993	0.005860510153950878	0.01822345684028522	0.0006861980021368386
1	Deaths	6	People's Republic of China	2	Female	7	10-14 years	339	Pertussis	2	Percent	1993	0.008902884854767767	0.025619391866700307	0.0010513882989661072
1	Deaths	6	People's Republic of China	1	Male	7	10-14 years	339	Pertussis	3	Rate	1993	0.4736165752597844	1.5306765812537908	0.06041595812796712
1	Deaths	6	People's Republic of China	2	Female	7	10-14 years	339	Pertussis	3	Rate	1993	0.5312870833242153	1.5747548408771794	0.06042812256964084
1	Deaths	6	People's Republic of China	1	Male	8	15-19 years	339	Pertussis	1	Number	1993	57.625775662704285	183.20506858514443	6.550368223341773
1	Deaths	6	People's Republic of China	2	Female	8	15-19 years	339	Pertussis	1	Number	1993	58.69692331141539	176.5611822758664	6.431440032109804
1	Deaths	6	People's Republic of China	1	Male	8	15-19 years	339	Pertussis	2	Percent	1993	0.0008397034394567201	0.002819827475432041	9.696332104687652e-05
1	Deaths	6	People's Republic of China	2	Female	8	15-19 years	339	Pertussis	2	Percent	1993	0.0012060057879222964	0.003529926023141844	0.00013400978368082172
1	Deaths	6	People's Republic of China	1	Male	8	15-19 years	339	Pertussis	3	Rate	1993	0.10360259354515175	0.3293755274919915	0.011776590055570788
1	Deaths	6	People's Republic of China	2	Female	8	15-19 years	339	Pertussis	3	Rate	1993	0.11043194229830013	0.33218085707426104	0.012100062055259387
1	Deaths	6	People's Republic of China	1	Male	22	All ages	339	Pertussis	1	Number	1993	8867.179043730232	25712.329006844968	1148.4246998987715
1	Deaths	6	People's Republic of China	2	Female	22	All ages	339	Pertussis	1	Number	1993	8924.08516440262	24384.086835975402	1196.5919403634766
1	Deaths	6	People's Republic of China	1	Male	22	All ages	339	Pertussis	2	Percent	1993	0.0017014715411594915	0.004728996513551874	0.00022106118582569727
1	Deaths	6	People's Republic of China	2	Female	22	All ages	339	Pertussis	2	Percent	1993	0.002270385278920362	0.006223354721808082	0.0002918104012470054
1	Deaths	6	People's Republic of China	1	Male	22	All ages	339	Pertussis	3	Rate	1993	1.4078540713409515	4.08238143127834	0.18233695083942236
1	Deaths	6	People's Republic of China	2	Female	22	All ages	339	Pertussis	3	Rate	1993	1.513485915910475	4.135434760954253	0.20293677340240143
1	Deaths	6	People's Republic of China	1	Male	27	Age-standardized	339	Pertussis	3	Rate	1993	1.6023671020250903	4.638643932288541	0.20736769089609045
1	Deaths	6	People's Republic of China	2	Female	27	Age-standardized	339	Pertussis	3	Rate	1993	1.806558401494391	4.956339606698141	0.24178251397911488
1	Deaths	6	People's Republic of China	1	Male	28	<1 year	339	Pertussis	1	Number	1993	3299.8188558982647	9599.046197026782	441.94492466973924
1	Deaths	6	People's Republic of China	2	Female	28	<1 year	339	Pertussis	1	Number	1993	2989.0564991122374	8923.162753935987	383.58901939954325
1	Deaths	6	People's Republic of China	1	Male	28	<1 year	339	Pertussis	2	Percent	1993	0.006249519379405644	0.017633802795116844	0.0008094788459375699
1	Deaths	6	People's Republic of China	2	Female	28	<1 year	339	Pertussis	2	Percent	1993	0.009544054895860762	0.027780680009822797	0.0012842322829302647
1	Deaths	6	People's Republic of China	1	Male	28	<1 year	339	Pertussis	3	Rate	1993	31.29241013772961	91.0284181180025	4.190994246952044
1	Deaths	6	People's Republic of China	2	Female	28	<1 year	339	Pertussis	3	Rate	1993	32.48355306832033	96.97241619247671	4.1686513024396845
1	Deaths	6	People's Republic of China	1	Male	34	2-4 years	339	Pertussis	1	Number	1993	1908.8232814744988	5026.128915458955	268.9184894329275
1	Deaths	6	People's Republic of China	2	Female	34	2-4 years	339	Pertussis	1	Number	1993	2131.312722573303	5587.592576693909	271.0738040899676
1	Deaths	6	People's Republic of China	1	Male	34	2-4 years	339	Pertussis	2	Percent	1993	0.029322635806227633	0.08023934936437102	0.004077723442086801
1	Deaths	6	People's Republic of China	2	Female	34	2-4 years	339	Pertussis	2	Percent	1993	0.04713766803213593	0.12544051654348942	0.006835207839646578
1	Deaths	6	People's Republic of China	1	Male	34	2-4 years	339	Pertussis	3	Rate	1993	5.489071910139455	14.453293457985312	0.7733104163121747
1	Deaths	6	People's Republic of China	2	Female	34	2-4 years	339	Pertussis	3	Rate	1993	6.9030289983093756	18.097444443106454	0.8779707972914451
1	Deaths	6	People's Republic of China	1	Male	238	12-23 months	339	Pertussis	1	Number	1993	1849.514532268912	5308.712429219965	239.2194176674338
1	Deaths	6	People's Republic of China	2	Female	238	12-23 months	339	Pertussis	1	Number	1993	1787.380954722286	4819.183984411643	250.57616231751302
1	Deaths	6	People's Republic of China	1	Male	238	12-23 months	339	Pertussis	2	Percent	1993	0.04537868834800302	0.11930787008512707	0.00630220861211265
1	Deaths	6	People's Republic of China	2	Female	238	12-23 months	339	Pertussis	2	Percent	1993	0.061740471676829486	0.15938659235614894	0.008928460740724937
1	Deaths	6	People's Republic of China	1	Male	238	12-23 months	339	Pertussis	3	Rate	1993	17.281727734711087	49.60421841676929	2.235248641119428
1	Deaths	6	People's Republic of China	2	Female	238	12-23 months	339	Pertussis	3	Rate	1993	19.01104397062576	51.25808148963984	2.6651925697334393
1	Deaths	6	People's Republic of China	1	Male	388	1-5 months	339	Pertussis	1	Number	1993	1660.7918916088468	4915.4247343162515	219.24742435192323
1	Deaths	6	People's Republic of China	2	Female	388	1-5 months	339	Pertussis	1	Number	1993	1564.3674466152938	4735.453875513801	198.1069949319326
1	Deaths	6	People's Republic of China	1	Male	388	1-5 months	339	Pertussis	2	Percent	1993	0.00840158560744213	0.02363591082837459	0.0010728841788430123
1	Deaths	6	People's Republic of China	2	Female	388	1-5 months	339	Pertussis	2	Percent	1993	0.014091683786796854	0.04019735269201359	0.0018739934325480866
1	Deaths	6	People's Republic of China	1	Male	388	1-5 months	339	Pertussis	3	Rate	1993	37.14256139529979	109.93036869987093	4.903330128776068
1	Deaths	6	People's Republic of China	2	Female	388	1-5 months	339	Pertussis	3	Rate	1993	40.12519161013597	121.46186915808376	5.081338881188609
1	Deaths	6	People's Republic of China	1	Male	389	6-11 months	339	Pertussis	1	Number	1993	1639.0269642894173	4656.2550133915765	221.12157950558773
1	Deaths	6	People's Republic of China	2	Female	389	6-11 months	339	Pertussis	1	Number	1993	1424.6890524969413	4156.463290947515	178.79454573862387
1	Deaths	6	People's Republic of China	1	Male	389	6-11 months	339	Pertussis	2	Percent	1993	0.02053072452023482	0.055624654486401186	0.002702925052633911
1	Deaths	6	People's Republic of China	2	Female	389	6-11 months	339	Pertussis	2	Percent	1993	0.027815175348860074	0.07803405186412596	0.003826315368998754
1	Deaths	6	People's Republic of China	1	Male	389	6-11 months	339	Pertussis	3	Rate	1993	31.1391890662948	88.46224519908564	4.2009965796062385
1	Deaths	6	People's Republic of China	2	Female	389	6-11 months	339	Pertussis	3	Rate	1993	30.987040975967233	90.40323436609732	3.8887881572277845
1	Deaths	163	Republic of India	1	Male	1	<5 years	339	Pertussis	1	Number	1993	25168.00136271307	67685.54067063716	2747.0438076608984
1	Deaths	163	Republic of India	2	Female	1	<5 years	339	Pertussis	1	Number	1993	28353.36242578962	74591.22298993003	2860.6562151349417
1	Deaths	163	Republic of India	1	Male	1	<5 years	339	Pertussis	2	Percent	1993	0.018866467208999215	0.049849182617500425	0.002063419451303098
1	Deaths	163	Republic of India	2	Female	1	<5 years	339	Pertussis	2	Percent	1993	0.021769287133629328	0.05738625554000773	0.002153615861410748
1	Deaths	163	Republic of India	1	Male	1	<5 years	339	Pertussis	3	Rate	1993	42.77639751013725	115.04066420249202	4.668969784321257
1	Deaths	163	Republic of India	2	Female	1	<5 years	339	Pertussis	3	Rate	1993	52.783468508828086	138.86125428787838	5.32548326997776
1	Deaths	163	Republic of India	1	Male	6	5-9 years	339	Pertussis	1	Number	1993	3836.8795729518665	10589.391665100957	395.0762874058276
1	Deaths	163	Republic of India	2	Female	6	5-9 years	339	Pertussis	1	Number	1993	5257.595880834692	13972.528044508843	581.7536868753658
1	Deaths	163	Republic of India	1	Male	6	5-9 years	339	Pertussis	2	Percent	1993	0.029250477532134386	0.08585962946566249	0.003144716986465574
1	Deaths	163	Republic of India	2	Female	6	5-9 years	339	Pertussis	2	Percent	1993	0.03534749546484316	0.09442007243897575	0.003755269149904897
1	Deaths	163	Republic of India	1	Male	6	5-9 years	339	Pertussis	3	Rate	1993	6.342169907942976	17.50373445006427	0.6530413305099853
1	Deaths	163	Republic of India	2	Female	6	5-9 years	339	Pertussis	3	Rate	1993	9.606639172267565	25.53049688304986	1.0629759083082506
1	Deaths	163	Republic of India	1	Male	7	10-14 years	339	Pertussis	1	Number	1993	797.2146802668233	2358.4007715072153	80.18820564207945
1	Deaths	163	Republic of India	2	Female	7	10-14 years	339	Pertussis	1	Number	1993	909.2613949361646	2695.363860820063	80.74477105490648
1	Deaths	163	Republic of India	1	Male	7	10-14 years	339	Pertussis	2	Percent	1993	0.011490479543347714	0.03640575137223294	0.0011231661697824393
1	Deaths	163	Republic of India	2	Female	7	10-14 years	339	Pertussis	2	Percent	1993	0.012326650867752033	0.03652747007040431	0.0011430144907627854
1	Deaths	163	Republic of India	1	Male	7	10-14 years	339	Pertussis	3	Rate	1993	1.4449634678103243	4.274636483290844	0.14534231565239839
1	Deaths	163	Republic of India	2	Female	7	10-14 years	339	Pertussis	3	Rate	1993	1.8165603083995405	5.384910250812988	0.16131526866314258
1	Deaths	163	Republic of India	1	Male	8	15-19 years	339	Pertussis	1	Number	1993	171.2454782890706	547.2780997316988	15.727713028567544
1	Deaths	163	Republic of India	2	Female	8	15-19 years	339	Pertussis	1	Number	1993	164.37963513929714	503.3638570247272	14.220504660175818
1	Deaths	163	Republic of India	1	Male	8	15-19 years	339	Pertussis	2	Percent	1993	0.002225675233132944	0.006893123467826554	0.000209183777023376
1	Deaths	163	Republic of India	2	Female	8	15-19 years	339	Pertussis	2	Percent	1993	0.001713987217831522	0.005397135695645283	0.0001473937500049006
1	Deaths	163	Republic of India	1	Male	8	15-19 years	339	Pertussis	3	Rate	1993	0.3774380925201849	1.206242664650769	0.03466507883604809
1	Deaths	163	Republic of India	2	Female	8	15-19 years	339	Pertussis	3	Rate	1993	0.3914291827488198	1.1986357252436803	0.0338625919974299
1	Deaths	163	Republic of India	1	Male	22	All ages	339	Pertussis	1	Number	1993	30591.137220823875	82474.59747735673	3325.5739605811723
1	Deaths	163	Republic of India	2	Female	22	All ages	339	Pertussis	1	Number	1993	35284.149670567494	92589.41003301837	3541.2754422658236
1	Deaths	163	Republic of India	1	Male	22	All ages	339	Pertussis	2	Percent	1993	0.00689276464660865	0.0187616090214959	0.00074407537209459
1	Deaths	163	Republic of India	2	Female	22	All ages	339	Pertussis	2	Percent	1993	0.00913885612247702	0.023968061707666004	0.0009040042011498875
1	Deaths	163	Republic of India	1	Male	22	All ages	339	Pertussis	3	Rate	1993	6.566601245763221	17.703748331721723	0.7138576756657733
1	Deaths	163	Republic of India	2	Female	22	All ages	339	Pertussis	3	Rate	1993	8.232286200564804	21.60240588620637	0.8262291490074357
1	Deaths	163	Republic of India	1	Male	27	Age-standardized	339	Pertussis	3	Rate	1993	5.204128478182855	14.040202553892279	0.5651569482653689
1	Deaths	163	Republic of India	2	Female	27	Age-standardized	339	Pertussis	3	Rate	1993	6.552671485804709	17.176754752442733	0.6567813313281957
1	Deaths	163	Republic of India	1	Male	28	<1 year	339	Pertussis	1	Number	1993	11517.912735240847	32148.740787363688	1124.8612488739561
1	Deaths	163	Republic of India	2	Female	28	<1 year	339	Pertussis	1	Number	1993	10747.169033688788	28964.245458373458	1025.2120367915593
1	Deaths	163	Republic of India	1	Male	28	<1 year	339	Pertussis	2	Percent	1993	0.011359473835604136	0.030689323214035155	0.0011094648599347739
1	Deaths	163	Republic of India	2	Female	28	<1 year	339	Pertussis	2	Percent	1993	0.012162732686330936	0.03176279670674524	0.0011332990739718856
1	Deaths	163	Republic of India	1	Male	28	<1 year	339	Pertussis	3	Rate	1993	95.39313098167358	266.26083313182227	9.316274477556053
1	Deaths	163	Republic of India	2	Female	28	<1 year	339	Pertussis	3	Rate	1993	96.92623341146931	261.22183498604625	9.246150392053483
1	Deaths	163	Republic of India	1	Male	34	2-4 years	339	Pertussis	1	Number	1993	6892.261187936116	19404.190990342326	714.6669859058843
1	Deaths	163	Republic of India	2	Female	34	2-4 years	339	Pertussis	1	Number	1993	9273.648296027528	23863.19633695735	950.0498432188288
1	Deaths	163	Republic of India	1	Male	34	2-4 years	339	Pertussis	2	Percent	1993	0.03504732128406754	0.09565276834205179	0.0036667878933287156
1	Deaths	163	Republic of India	2	Female	34	2-4 years	339	Pertussis	2	Percent	1993	0.037707587069123645	0.09850509131412738	0.0038691381907596115
1	Deaths	163	Republic of India	1	Male	34	2-4 years	339	Pertussis	3	Rate	1993	19.697721765754345	55.45616232396091	2.0424808433239092
1	Deaths	163	Republic of India	2	Female	34	2-4 years	339	Pertussis	3	Rate	1993	29.11501557725341	74.91952583226445	2.9827221284995393
1	Deaths	163	Republic of India	1	Male	238	12-23 months	339	Pertussis	1	Number	1993	6757.827439536109	17398.92880518361	809.3096840404785
1	Deaths	163	Republic of India	2	Female	238	12-23 months	339	Pertussis	1	Number	1993	8332.545096073287	21020.51978669466	880.4010334423625
1	Deaths	163	Republic of India	1	Male	238	12-23 months	339	Pertussis	2	Percent	1993	0.054751654380792374	0.1425832331931009	0.0065266696240482095
1	Deaths	163	Republic of India	2	Female	238	12-23 months	339	Pertussis	2	Percent	1993	0.04819374317163442	0.11983863065725764	0.004963505235304676
1	Deaths	163	Republic of India	1	Male	238	12-23 months	339	Pertussis	3	Rate	1993	57.406476669708766	147.80063703450526	6.874933980058584
1	Deaths	163	Republic of India	2	Female	238	12-23 months	339	Pertussis	3	Rate	1993	77.32066016390768	195.05690616203765	8.169555439529454
1	Deaths	163	Republic of India	1	Male	388	1-5 months	339	Pertussis	1	Number	1993	6296.326291821243	18247.135638192012	582.9487392894521
1	Deaths	163	Republic of India	2	Female	388	1-5 months	339	Pertussis	1	Number	1993	5665.86198605256	16051.967696677624	509.65802963705573
1	Deaths	163	Republic of India	1	Male	388	1-5 months	339	Pertussis	2	Percent	1993	0.02879982213755114	0.08229247090966428	0.002691670778192453
1	Deaths	163	Republic of India	2	Female	388	1-5 months	339	Pertussis	2	Percent	1993	0.028958233565415326	0.0788860811637095	0.0025957635631164684
1	Deaths	163	Republic of India	1	Male	388	1-5 months	339	Pertussis	3	Rate	1993	121.61354615237396	352.4434359392144	11.259655253593824
1	Deaths	163	Republic of India	2	Female	388	1-5 months	339	Pertussis	3	Rate	1993	119.24246813447522	337.82613330125554	10.726149261679586
1	Deaths	163	Republic of India	1	Male	389	6-11 months	339	Pertussis	1	Number	1993	5221.586443419608	14012.679635462708	527.3212978722718
1	Deaths	163	Republic of India	2	Female	389	6-11 months	339	Pertussis	1	Number	1993	5081.307047636223	13014.50622846559	516.4854166047451
1	Deaths	163	Republic of India	1	Male	389	6-11 months	339	Pertussis	2	Percent	1993	0.03771768599513006	0.10482056138094897	0.0038514308027738963
1	Deaths	163	Republic of India	2	Female	389	6-11 months	339	Pertussis	2	Percent	1993	0.03165360361717704	0.08321817917186623	0.00316119387610524
1	Deaths	163	Republic of India	1	Male	389	6-11 months	339	Pertussis	3	Rate	1993	87.98049363960651	236.10496252443232	8.885036874558972
1	Deaths	163	Republic of India	2	Female	389	6-11 months	339	Pertussis	3	Rate	1993	93.10737023518335	238.47140873046396	9.463824652608086
1	Deaths	6	People's Republic of China	1	Male	1	<5 years	339	Pertussis	1	Number	1991	7838.356409754868	22697.131185043327	671.5876857449751
1	Deaths	6	People's Republic of China	2	Female	1	<5 years	339	Pertussis	1	Number	1991	7616.013199948989	21126.04959446901	723.0929439012821
1	Deaths	6	People's Republic of China	1	Male	1	<5 years	339	Pertussis	2	Percent	1991	0.010965271215503912	0.0319429345265185	0.0009616638988659993
1	Deaths	6	People's Republic of China	2	Female	1	<5 years	339	Pertussis	2	Percent	1991	0.017391636144079767	0.04826017891907309	0.0015734615297241725
1	Deaths	6	People's Republic of China	1	Male	1	<5 years	339	Pertussis	3	Rate	1991	13.419602169307868	38.85846151481623	1.1497869060008161
1	Deaths	6	People's Republic of China	2	Female	1	<5 years	339	Pertussis	3	Rate	1991	14.589967435845884	40.47109262276912	1.3852263943923173
1	Deaths	6	People's Republic of China	1	Male	6	5-9 years	339	Pertussis	1	Number	1991	1256.803340909241	3721.537141183144	108.10291728821247
1	Deaths	6	People's Republic of China	2	Female	6	5-9 years	339	Pertussis	1	Number	1991	1480.5511636875397	4293.151359408708	124.19761395814496
1	Deaths	6	People's Republic of China	1	Male	6	5-9 years	339	Pertussis	2	Percent	1991	0.019161416530009398	0.05749571269287708	0.0017691976767671965
1	Deaths	6	People's Republic of China	2	Female	6	5-9 years	339	Pertussis	2	Percent	1991	0.03381228311367194	0.09500036995250628	0.0030143039039175553
1	Deaths	6	People's Republic of China	1	Male	6	5-9 years	339	Pertussis	3	Rate	1991	2.2255579505886733	6.590129341141939	0.19142955721183544
1	Deaths	6	People's Republic of China	2	Female	6	5-9 years	339	Pertussis	3	Rate	1991	2.8496000394492027	8.262979749151249	0.23904173953242583
1	Deaths	6	People's Republic of China	1	Male	7	10-14 years	339	Pertussis	1	Number	1991	261.56958062074614	771.6607582920939	21.718116178951462
1	Deaths	6	People's Republic of China	2	Female	7	10-14 years	339	Pertussis	1	Number	1991	279.64695520389625	836.2552415792152	24.370901192769807
1	Deaths	6	People's Republic of China	1	Male	7	10-14 years	339	Pertussis	2	Percent	1991	0.005918133552579944	0.01750943493184301	0.0005071631468660376
1	Deaths	6	People's Republic of China	2	Female	7	10-14 years	339	Pertussis	2	Percent	1991	0.008905629763412101	0.026723051333124703	0.0007309030545912666
1	Deaths	6	People's Republic of China	1	Male	7	10-14 years	339	Pertussis	3	Rate	1991	0.5007835247939512	1.4773697827003303	0.041580044385013
1	Deaths	6	People's Republic of China	2	Female	7	10-14 years	339	Pertussis	3	Rate	1991	0.5729034842810072	1.713208503556461	0.049927860642093785
1	Deaths	6	People's Republic of China	1	Male	8	15-19 years	339	Pertussis	1	Number	1991	68.59990437045833	206.21430231192736	5.692638753355465
1	Deaths	6	People's Republic of China	2	Female	8	15-19 years	339	Pertussis	1	Number	1991	70.71513935549864	214.44624818930046	6.220883654554238
1	Deaths	6	People's Republic of China	1	Male	8	15-19 years	339	Pertussis	2	Percent	1991	0.0008398339121570573	0.0024637692538085057	7.282065914761493e-05
1	Deaths	6	People's Republic of China	2	Female	8	15-19 years	339	Pertussis	2	Percent	1991	0.0011897385426485074	0.0037608282311166474	0.00010091595724177377
1	Deaths	6	People's Republic of China	1	Male	8	15-19 years	339	Pertussis	3	Rate	1991	0.11043385567701057	0.3319689831791911	0.00916415339465311
1	Deaths	6	People's Republic of China	2	Female	8	15-19 years	339	Pertussis	3	Rate	1991	0.11960094695941684	0.3626942489131941	0.010521418507975975
1	Deaths	6	People's Republic of China	1	Male	22	All ages	339	Pertussis	1	Number	1991	9673.150855968608	27772.166691944767	817.4514255727017
1	Deaths	6	People's Republic of China	2	Female	22	All ages	339	Pertussis	1	Number	1991	9704.110355112283	27621.774885677012	913.078921043396
1	Deaths	6	People's Republic of China	1	Male	22	All ages	339	Pertussis	2	Percent	1991	0.0018538633609366472	0.005349806163400126	0.00015570458009875348
1	Deaths	6	People's Republic of China	2	Female	22	All ages	339	Pertussis	2	Percent	1991	0.0024622521501693802	0.006844303320207092	0.0002206849327445405
1	Deaths	6	People's Republic of China	1	Male	22	All ages	339	Pertussis	3	Rate	1991	1.5687634015773242	4.504009018110686	0.13257188873617062
1	Deaths	6	People's Republic of China	2	Female	22	All ages	339	Pertussis	3	Rate	1991	1.6765570903572842	4.772151267677819	0.15775056992469358
1	Deaths	6	People's Republic of China	1	Male	27	Age-standardized	339	Pertussis	3	Rate	1991	1.67787799934342	4.8193579875522445	0.1416731775026086
1	Deaths	6	People's Republic of China	2	Female	27	Age-standardized	339	Pertussis	3	Rate	1991	1.8737952885572036	5.339294174496954	0.17655356531065222
1	Deaths	6	People's Republic of China	1	Male	28	<1 year	339	Pertussis	1	Number	1991	3731.739063487133	11374.356764558834	312.03423323410215
1	Deaths	6	People's Republic of China	2	Female	28	<1 year	339	Pertussis	1	Number	1991	3326.215211270141	9815.675901706769	320.7820621554634
1	Deaths	6	People's Republic of China	1	Male	28	<1 year	339	Pertussis	2	Percent	1991	0.006232171551664136	0.01887553559658484	0.0005604084611112458
1	Deaths	6	People's Republic of China	2	Female	28	<1 year	339	Pertussis	2	Percent	1991	0.009365544251246544	0.026881495426975672	0.0008196891516417388
1	Deaths	6	People's Republic of China	1	Male	28	<1 year	339	Pertussis	3	Rate	1991	32.74599625165653	99.80993784415271	2.7380992234554324
1	Deaths	6	People's Republic of China	2	Female	28	<1 year	339	Pertussis	3	Rate	1991	33.12176592965332	97.74247876568509	3.1942816992552854
1	Deaths	6	People's Republic of China	1	Male	34	2-4 years	339	Pertussis	1	Number	1991	2031.242666466192	5920.042422411966	165.49345875373817
1	Deaths	6	People's Republic of China	2	Female	34	2-4 years	339	Pertussis	1	Number	1991	2282.04708869509	6485.137599860479	204.2734646648664
1	Deaths	6	People's Republic of China	1	Male	34	2-4 years	339	Pertussis	2	Percent	1991	0.029208272143755508	0.0839376741499388	0.002500745458690893
1	Deaths	6	People's Republic of China	2	Female	34	2-4 years	339	Pertussis	2	Percent	1991	0.04624367920547319	0.12474488403291628	0.004432186718550482
1	Deaths	6	People's Republic of China	1	Male	34	2-4 years	339	Pertussis	3	Rate	1991	5.73651281237641	16.71902612456441	0.4673766272135892
1	Deaths	6	People's Republic of China	2	Female	34	2-4 years	339	Pertussis	3	Rate	1991	7.1648775740729835	20.361199899949217	0.6413515186456553
1	Deaths	6	People's Republic of China	1	Male	238	12-23 months	339	Pertussis	1	Number	1991	2075.374679801544	5973.681592674111	191.32249284802643
1	Deaths	6	People's Republic of China	2	Female	238	12-23 months	339	Pertussis	1	Number	1991	2007.7508999837623	5426.081061566593	201.4116367721501
1	Deaths	6	People's Republic of China	1	Male	238	12-23 months	339	Pertussis	2	Percent	1991	0.04446843394508197	0.12474940772481655	0.004143849847248801
1	Deaths	6	People's Republic of China	2	Female	238	12-23 months	339	Pertussis	2	Percent	1991	0.059916801930801115	0.1625591373239102	0.005925556257284966
1	Deaths	6	People's Republic of China	1	Male	238	12-23 months	339	Pertussis	3	Rate	1991	17.88388188088783	51.476303068144524	1.6486607919772336
1	Deaths	6	People's Republic of China	2	Female	238	12-23 months	339	Pertussis	3	Rate	1991	19.47856174128913	52.64211559901147	1.9540317488151315
1	Deaths	6	People's Republic of China	1	Male	388	1-5 months	339	Pertussis	1	Number	1991	1864.382390996965	5868.659080840934	148.85965121054332
1	Deaths	6	People's Republic of China	2	Female	388	1-5 months	339	Pertussis	1	Number	1991	1723.4999818278734	5278.426201014113	150.18579812102652
1	Deaths	6	People's Republic of China	1	Male	388	1-5 months	339	Pertussis	2	Percent	1991	0.008284404285169376	0.02467606513817086	0.0007255009637337027
1	Deaths	6	People's Republic of China	2	Female	388	1-5 months	339	Pertussis	2	Percent	1991	0.01373248053077219	0.038339763703310666	0.0011328751761409685
1	Deaths	6	People's Republic of China	1	Male	388	1-5 months	339	Pertussis	3	Rate	1991	38.58214403603593	121.44796638757981	3.080550713144233
1	Deaths	6	People's Republic of China	2	Female	388	1-5 months	339	Pertussis	3	Rate	1991	40.504491224914254	124.04988105284814	3.5295615934084728
1	Deaths	6	People's Republic of China	1	Male	389	6-11 months	339	Pertussis	1	Number	1991	1867.3566724901702	5338.231310792618	157.11549077102197
1	Deaths	6	People's Republic of China	2	Female	389	6-11 months	339	Pertussis	1	Number	1991	1602.7152294422663	4492.751777199771	164.67020241935543
1	Deaths	6	People's Republic of China	1	Male	389	6-11 months	339	Pertussis	2	Percent	1991	0.020245105273759688	0.05986560736800017	0.0018380764735220982
1	Deaths	6	People's Republic of China	2	Female	389	6-11 months	339	Pertussis	2	Percent	1991	0.02707961245766242	0.07784750665723206	0.0023684628809681626
1	Deaths	6	People's Republic of China	1	Male	389	6-11 months	339	Pertussis	3	Rate	1991	32.82898694379504	93.84855533317574	2.762162403774515
1	Deaths	6	People's Republic of China	2	Female	389	6-11 months	339	Pertussis	3	Rate	1991	31.943335784978288	89.54396637735317	3.282002612212213
1	Deaths	163	Republic of India	1	Male	1	<5 years	339	Pertussis	1	Number	1992	26385.37707726558	67750.36975741363	2868.422786985176
1	Deaths	163	Republic of India	2	Female	1	<5 years	339	Pertussis	1	Number	1992	30213.849678792772	76625.17864678949	4044.113489842171
1	Deaths	163	Republic of India	1	Male	1	<5 years	339	Pertussis	2	Percent	1992	0.01917142599442126	0.04843279186248052	0.0021121549633598626
1	Deaths	163	Republic of India	2	Female	1	<5 years	339	Pertussis	2	Percent	1992	0.0220127376314282	0.05580236725979188	0.002952113571024259
1	Deaths	163	Republic of India	1	Male	1	<5 years	339	Pertussis	3	Rate	1992	45.40401228388848	116.58497855443152	4.935987955536078
1	Deaths	163	Republic of India	2	Female	1	<5 years	339	Pertussis	3	Rate	1992	56.912310103195445	144.3349978642337	7.617693325189332
1	Deaths	163	Republic of India	1	Male	6	5-9 years	339	Pertussis	1	Number	1992	3993.87448416422	10677.133819801202	405.11576253106904
1	Deaths	163	Republic of India	2	Female	6	5-9 years	339	Pertussis	1	Number	1992	5477.631574073468	14603.765345119757	485.43593163062167
1	Deaths	163	Republic of India	1	Male	6	5-9 years	339	Pertussis	2	Percent	1992	0.029415604507959294	0.07940431523222448	0.0029272448555496744
1	Deaths	163	Republic of India	2	Female	6	5-9 years	339	Pertussis	2	Percent	1992	0.035188403612611656	0.09461253053030401	0.0032741208024675587
1	Deaths	163	Republic of India	1	Male	6	5-9 years	339	Pertussis	3	Rate	1992	6.645291915438652	17.76537328203731	0.6740603672545922
1	Deaths	163	Republic of India	2	Female	6	5-9 years	339	Pertussis	3	Rate	1992	10.033162472130437	26.749143024873543	0.8891539173449896
1	Deaths	163	Republic of India	1	Male	7	10-14 years	339	Pertussis	1	Number	1992	799.1010530246838	2283.8514502101093	80.26802089346114
1	Deaths	163	Republic of India	2	Female	7	10-14 years	339	Pertussis	1	Number	1992	923.8350951917922	2524.465244618654	75.32400371940632
1	Deaths	163	Republic of India	1	Male	7	10-14 years	339	Pertussis	2	Percent	1992	0.011690292870822783	0.03202298788493091	0.0011924450517998343
1	Deaths	163	Republic of India	2	Female	7	10-14 years	339	Pertussis	2	Percent	1992	0.012483025747194463	0.034520062833838926	0.0011113433214882088
1	Deaths	163	Republic of India	1	Male	7	10-14 years	339	Pertussis	3	Rate	1992	1.4969898001645545	4.278435515902085	0.15036947843090265
1	Deaths	163	Republic of India	2	Female	7	10-14 years	339	Pertussis	3	Rate	1992	1.8964380499595352	5.1821931972624595	0.15462424784709006
1	Deaths	163	Republic of India	1	Male	8	15-19 years	339	Pertussis	1	Number	1992	178.5559252319819	511.74115971679885	17.658476370413993
1	Deaths	163	Republic of India	2	Female	8	15-19 years	339	Pertussis	1	Number	1992	173.5767063141354	515.3413376997922	14.26179303486379
1	Deaths	163	Republic of India	1	Male	8	15-19 years	339	Pertussis	2	Percent	1992	0.0022551193232183317	0.00652160346496069	0.00023096479067623418
1	Deaths	163	Republic of India	2	Female	8	15-19 years	339	Pertussis	2	Percent	1992	0.0017493304140753815	0.0048833823827320495	0.00015597813383901689
1	Deaths	163	Republic of India	1	Male	8	15-19 years	339	Pertussis	3	Rate	1992	0.40030960614350625	1.1472870576963656	0.03958904030628439
1	Deaths	163	Republic of India	2	Female	8	15-19 years	339	Pertussis	3	Rate	1992	0.42099601785780605	1.2499180081023313	0.034590805429408567
1	Deaths	163	Republic of India	1	Male	22	All ages	339	Pertussis	1	Number	1992	31989.62353135212	82731.40564276796	3552.439575769382
1	Deaths	163	Republic of India	2	Female	22	All ages	339	Pertussis	1	Number	1992	37409.19501352471	97263.28318569745	4849.2460208044695
1	Deaths	163	Republic of India	1	Male	22	All ages	339	Pertussis	2	Percent	1992	0.007173511435297144	0.01860211070566011	0.0007938963968577468
1	Deaths	163	Republic of India	2	Female	22	All ages	339	Pertussis	2	Percent	1992	0.009415838348189046	0.024417554383572244	0.0012078195091908513
1	Deaths	163	Republic of India	1	Male	22	All ages	339	Pertussis	3	Rate	1992	7.002144498093901	18.108911356000473	0.777586369714718
1	Deaths	163	Republic of India	2	Female	22	All ages	339	Pertussis	3	Rate	1992	8.899673397642218	23.13900241964963	1.1536389862004057
1	Deaths	163	Republic of India	1	Male	27	Age-standardized	339	Pertussis	3	Rate	1992	5.525833320493209	14.287181812027322	0.6137271838494678
1	Deaths	163	Republic of India	2	Female	27	Age-standardized	339	Pertussis	3	Rate	1992	7.040674254565262	18.294227131353505	0.913154255026137
1	Deaths	163	Republic of India	1	Male	28	<1 year	339	Pertussis	1	Number	1992	12043.886646660076	32175.277547257174	1268.6286359773828
1	Deaths	163	Republic of India	2	Female	28	<1 year	339	Pertussis	1	Number	1992	11456.031110462205	30198.102773769704	1467.9147566754905
1	Deaths	163	Republic of India	1	Male	28	<1 year	339	Pertussis	2	Percent	1992	0.011577885137650047	0.030990214926791625	0.0012295381359039006
1	Deaths	163	Republic of India	2	Female	28	<1 year	339	Pertussis	2	Percent	1992	0.012381429097007277	0.032353238128726924	0.0016019647549771641
1	Deaths	163	Republic of India	1	Male	28	<1 year	339	Pertussis	3	Rate	1992	101.69250259136614	271.6718108817256	10.711660167225794
1	Deaths	163	Republic of India	2	Female	28	<1 year	339	Pertussis	3	Rate	1992	105.20295152090749	277.3150239816428	13.480145391917112
1	Deaths	163	Republic of India	1	Male	34	2-4 years	339	Pertussis	1	Number	1992	7286.27691766391	19269.00825894374	779.8856226338446
1	Deaths	163	Republic of India	2	Female	34	2-4 years	339	Pertussis	1	Number	1992	9930.633894643774	25871.11034065377	1271.1773794876367
1	Deaths	163	Republic of India	1	Male	34	2-4 years	339	Pertussis	2	Percent	1992	0.03510519070431626	0.09496312946339543	0.0038272479520387818
1	Deaths	163	Republic of India	2	Female	34	2-4 years	339	Pertussis	2	Percent	1992	0.03770248952301124	0.09726698195271259	0.004663204845983888
1	Deaths	163	Republic of India	1	Male	34	2-4 years	339	Pertussis	3	Rate	1992	20.993887252098954	55.519628394486986	2.2470777622266516
1	Deaths	163	Republic of India	2	Female	34	2-4 years	339	Pertussis	3	Rate	1992	31.416988687057785	81.8469787041826	4.021552478351576
1	Deaths	163	Republic of India	1	Male	238	12-23 months	339	Pertussis	1	Number	1992	7055.213512941596	18081.568654602135	806.8771117260701
1	Deaths	163	Republic of India	2	Female	238	12-23 months	339	Pertussis	1	Number	1992	8827.184673686761	22975.912086594937	1197.2466747866006
1	Deaths	163	Republic of India	1	Male	238	12-23 months	339	Pertussis	2	Percent	1992	0.05497641004219047	0.13824663965163583	0.006358520842883427
1	Deaths	163	Republic of India	2	Female	238	12-23 months	339	Pertussis	2	Percent	1992	0.0480064255851019	0.12153713187179008	0.006541345092045035
1	Deaths	163	Republic of India	1	Male	238	12-23 months	339	Pertussis	3	Rate	1992	61.01891017554727	156.38330598277565	6.978493551301495
1	Deaths	163	Republic of India	2	Female	238	12-23 months	339	Pertussis	3	Rate	1992	83.35516390824776	216.96169149248416	11.305608356980324
1	Deaths	163	Republic of India	1	Male	388	1-5 months	339	Pertussis	1	Number	1992	6516.200764559745	17290.57523313287	712.9114096713135
1	Deaths	163	Republic of India	2	Female	388	1-5 months	339	Pertussis	1	Number	1992	5998.074039618786	15807.358668948806	754.2203543816142
1	Deaths	163	Republic of India	1	Male	388	1-5 months	339	Pertussis	2	Percent	1992	0.028866637583410775	0.07568384058329126	0.0030790637721800915
1	Deaths	163	Republic of India	2	Female	388	1-5 months	339	Pertussis	2	Percent	1992	0.028784844615535262	0.07736457534433565	0.003538810934178026
1	Deaths	163	Republic of India	1	Male	388	1-5 months	339	Pertussis	3	Rate	1992	128.28571288937488	340.4029203817333	14.035225696860914
1	Deaths	163	Republic of India	2	Female	388	1-5 months	339	Pertussis	3	Rate	1992	128.472402663764	338.57690561232255	16.154602364908435
1	Deaths	163	Republic of India	1	Male	389	6-11 months	339	Pertussis	1	Number	1992	5527.685882100331	14869.803963720142	555.7172263060693
1	Deaths	163	Republic of India	2	Female	389	6-11 months	339	Pertussis	1	Number	1992	5457.9570708434285	14060.643694864784	700.8331410243301
1	Deaths	163	Republic of India	1	Male	389	6-11 months	339	Pertussis	2	Percent	1992	0.03769307130319342	0.09775877541649927	0.003997908424739662
1	Deaths	163	Republic of India	2	Female	389	6-11 months	339	Pertussis	2	Percent	1992	0.030869052609123565	0.08081345233588122	0.003936007154777705
1	Deaths	163	Republic of India	1	Male	389	6-11 months	339	Pertussis	3	Rate	1992	94.99424714269873	255.54017772015519	9.550097574849058
1	Deaths	163	Republic of India	2	Female	389	6-11 months	339	Pertussis	3	Rate	1992	101.90155633046756	262.51607642151754	13.084747071364038
1	Deaths	1	Global	1	Male	1	<5 years	339	Pertussis	1	Number	1997	86825.085226696	144185.09886060178	47665.09817312001
1	Deaths	1	Global	2	Female	1	<5 years	339	Pertussis	1	Number	1997	96294.58277862554	156965.81105673392	49390.924443592936
1	Deaths	1	Global	1	Male	1	<5 years	339	Pertussis	2	Percent	1997	0.016282082465947718	0.026934831829889223	0.008838369873324186
1	Deaths	1	Global	2	Female	1	<5 years	339	Pertussis	2	Percent	1997	0.020816325529313947	0.03416218216479673	0.010677550734559439
1	Deaths	1	Global	1	Male	1	<5 years	339	Pertussis	3	Rate	1997	27.573737275465426	45.790015922689044	15.13738674489398
1	Deaths	1	Global	2	Female	1	<5 years	339	Pertussis	3	Rate	1997	32.75592001334	53.39406852848095	16.800998807778846
1	Deaths	1	Global	1	Male	6	5-9 years	339	Pertussis	1	Number	1997	13119.43128949557	21956.33319901266	6611.715343799904
1	Deaths	1	Global	2	Female	6	5-9 years	339	Pertussis	1	Number	1997	15844.147815362014	27080.926576890626	8194.36881338267
1	Deaths	1	Global	1	Male	6	5-9 years	339	Pertussis	2	Percent	1997	0.02499796400485188	0.04156957642257695	0.012402291371469119
1	Deaths	1	Global	2	Female	6	5-9 years	339	Pertussis	2	Percent	1997	0.03350136796843069	0.056474502805248274	0.0174951731285997
1	Deaths	1	Global	1	Male	6	5-9 years	339	Pertussis	3	Rate	1997	4.137070761538868	6.9236922015796445	2.0849329234532843
1	Deaths	1	Global	2	Female	6	5-9 years	339	Pertussis	3	Rate	1997	5.3491116716840414	9.142738512702673	2.7664847849532292
1	Deaths	1	Global	1	Male	7	10-14 years	339	Pertussis	1	Number	1997	2747.4380559815177	4665.897798458594	1395.5005204133047
1	Deaths	1	Global	2	Female	7	10-14 years	339	Pertussis	1	Number	1997	2936.63886152039	4970.645587571773	1515.3172711176085
1	Deaths	1	Global	1	Male	7	10-14 years	339	Pertussis	2	Percent	1997	0.008668949386071087	0.014774215218689577	0.004327916605610862
1	Deaths	1	Global	2	Female	7	10-14 years	339	Pertussis	2	Percent	1997	0.011071903700823792	0.018428748811299252	0.005846309434414187
1	Deaths	1	Global	1	Male	7	10-14 years	339	Pertussis	3	Rate	1997	0.8851068423949805	1.5031523853068305	0.44957048494485957
1	Deaths	1	Global	2	Female	7	10-14 years	339	Pertussis	3	Rate	1997	1.0062949370997754	1.7032858736675434	0.5192521688676531
1	Deaths	1	Global	1	Male	8	15-19 years	339	Pertussis	1	Number	1997	543.185173767108	950.7963470931819	271.90204123149203
1	Deaths	1	Global	2	Female	8	15-19 years	339	Pertussis	1	Number	1997	537.5160973811255	896.6344264438754	275.11581462566363
1	Deaths	1	Global	1	Male	8	15-19 years	339	Pertussis	2	Percent	1997	0.0011346075147917554	0.002003919459465724	0.0005645148632758464
1	Deaths	1	Global	2	Female	8	15-19 years	339	Pertussis	2	Percent	1997	0.0013956401938612412	0.0023261334370005314	0.0007231146585266385
1	Deaths	1	Global	1	Male	8	15-19 years	339	Pertussis	3	Rate	1997	0.1980654080119412	0.3466955202720922	0.09914554250864979
1	Deaths	1	Global	2	Female	8	15-19 years	339	Pertussis	3	Rate	1997	0.2028897560785489	0.3384418456659516	0.10384466771266633
1	Deaths	1	Global	1	Male	22	All ages	339	Pertussis	1	Number	1997	104919.46029997837	173407.80162337978	56856.51685521098
1	Deaths	1	Global	2	Female	22	All ages	339	Pertussis	1	Number	1997	117261.31699159105	188274.98785667875	60043.679462147324
1	Deaths	1	Global	1	Male	22	All ages	339	Pertussis	2	Percent	1997	0.003870678025486056	0.006425377790938619	0.00208054372275662
1	Deaths	1	Global	2	Female	22	All ages	339	Pertussis	2	Percent	1997	0.0050971861745661	0.008131847971949012	0.002608652584483828
1	Deaths	1	Global	1	Male	22	All ages	339	Pertussis	3	Rate	1997	3.539133129208121	5.849375262070233	1.9178785502549776
1	Deaths	1	Global	2	Female	22	All ages	339	Pertussis	3	Rate	1997	4.019191013458071	6.4532205391037465	2.0580275158134658
1	Deaths	1	Global	1	Male	27	Age-standardized	339	Pertussis	3	Rate	1997	3.3138187831428896	5.478343257866006	1.7963137406882137
1	Deaths	1	Global	2	Female	27	Age-standardized	339	Pertussis	3	Rate	1997	3.9608615713989406	6.357561546179531	2.02777292035731
1	Deaths	1	Global	1	Male	28	<1 year	339	Pertussis	1	Number	1997	40687.30945964904	66525.38099157397	21770.6117714817
1	Deaths	1	Global	2	Female	28	<1 year	339	Pertussis	1	Number	1997	41868.75467521168	67244.0954317561	21881.52088607677
1	Deaths	1	Global	1	Male	28	<1 year	339	Pertussis	2	Percent	1997	0.010767629865081823	0.01760572282401897	0.005741952828643671
1	Deaths	1	Global	2	Female	28	<1 year	339	Pertussis	2	Percent	1997	0.013769248781441916	0.022168811032267442	0.00718599714198273
1	Deaths	1	Global	1	Male	28	<1 year	339	Pertussis	3	Rate	1997	63.2374710931854	103.3957986725547	33.83655618578989
1	Deaths	1	Global	2	Female	28	<1 year	339	Pertussis	3	Rate	1997	69.7610801477998	112.04108570390197	36.45865620152076
1	Deaths	1	Global	1	Male	34	2-4 years	339	Pertussis	1	Number	1997	22465.830962718377	37721.254583206464	11922.943168850172
1	Deaths	1	Global	2	Female	34	2-4 years	339	Pertussis	1	Number	1997	27963.506747842686	46508.997643251605	14136.328873482096
1	Deaths	1	Global	1	Male	34	2-4 years	339	Pertussis	2	Percent	1997	0.024418367117564413	0.04067413530079556	0.012792507250108569
1	Deaths	1	Global	2	Female	34	2-4 years	339	Pertussis	2	Percent	1997	0.030151952159190042	0.050750061683005165	0.015376496907250372
1	Deaths	1	Global	1	Male	34	2-4 years	339	Pertussis	3	Rate	1997	11.990389032441364	20.13246329481327	6.363473812450711
1	Deaths	1	Global	2	Female	34	2-4 years	339	Pertussis	3	Rate	1997	15.98196294999646	26.581254056530817	8.07932589936653
1	Deaths	1	Global	1	Male	238	12-23 months	339	Pertussis	1	Number	1997	23671.944804328585	39236.252233706546	12843.833525133838
1	Deaths	1	Global	2	Female	238	12-23 months	339	Pertussis	1	Number	1997	26462.321355571257	43632.725845620065	13260.960801683721
1	Deaths	1	Global	1	Male	238	12-23 months	339	Pertussis	2	Percent	1997	0.037343248130506615	0.06211157553317114	0.020288467765528888
1	Deaths	1	Global	2	Female	238	12-23 months	339	Pertussis	2	Percent	1997	0.040247475157896354	0.06614661033818889	0.02024913821660572
1	Deaths	1	Global	1	Male	238	12-23 months	339	Pertussis	3	Rate	1997	37.46898373534125	62.10484643034786	20.329778285249777
1	Deaths	1	Global	2	Female	238	12-23 months	339	Pertussis	3	Rate	1997	44.85929712648838	73.96680687407611	22.480166149905916
1	Deaths	1	Global	1	Male	388	1-5 months	339	Pertussis	1	Number	1997	22599.162879907264	37406.58464408426	11700.800398703124
1	Deaths	1	Global	2	Female	388	1-5 months	339	Pertussis	1	Number	1997	23423.108537508033	38048.341463498946	12679.600277516303
1	Deaths	1	Global	1	Male	388	1-5 months	339	Pertussis	2	Percent	1997	0.021610337909876758	0.035676219576124074	0.011248343749874795
1	Deaths	1	Global	2	Female	388	1-5 months	339	Pertussis	2	Percent	1997	0.026912489793959	0.0431255719567546	0.014767049710757731
1	Deaths	1	Global	1	Male	388	1-5 months	339	Pertussis	3	Rate	1997	82.32075009893111	136.25894564784906	42.62187368167972
1	Deaths	1	Global	2	Female	388	1-5 months	339	Pertussis	3	Rate	1997	91.4946921779695	148.62336843594184	49.52870036328983
1	Deaths	1	Global	1	Male	389	6-11 months	339	Pertussis	1	Number	1997	18088.14657974177	30245.83941926839	9845.128498696497
1	Deaths	1	Global	2	Female	389	6-11 months	339	Pertussis	1	Number	1997	18445.64613770364	29689.21455114456	9606.075423064314
1	Deaths	1	Global	1	Male	389	6-11 months	339	Pertussis	2	Percent	1997	0.02723407748906076	0.04572090089037043	0.014757466414077235
1	Deaths	1	Global	2	Female	389	6-11 months	339	Pertussis	2	Percent	1997	0.028781187489413797	0.046341045002045396	0.014994369179005557
1	Deaths	1	Global	1	Male	389	6-11 months	339	Pertussis	3	Rate	1997	56.78957667354436	94.95989040026747	30.90978267302402
1	Deaths	1	Global	2	Female	389	6-11 months	339	Pertussis	3	Rate	1997	62.040484817659056	99.8573457854382	32.30928165881548
1	Deaths	1	Global	1	Male	1	<5 years	339	Pertussis	1	Number	1998	84323.02117849459	140340.5034652663	48944.128406675125
1	Deaths	1	Global	2	Female	1	<5 years	339	Pertussis	1	Number	1998	93968.24157625345	154748.2114433369	52814.72465342748
1	Deaths	1	Global	1	Male	1	<5 years	339	Pertussis	2	Percent	1998	0.016245864783287985	0.027068275864485625	0.009491184237141057
1	Deaths	1	Global	2	Female	1	<5 years	339	Pertussis	2	Percent	1998	0.020912195565900425	0.03436077768601916	0.011563291516649456
1	Deaths	1	Global	1	Male	1	<5 years	339	Pertussis	3	Rate	1998	26.816672549455504	44.63152854648421	15.565365737097792
1	Deaths	1	Global	2	Female	1	<5 years	339	Pertussis	3	Rate	1998	32.02545015232688	52.73995818809406	17.999861477929866
1	Deaths	1	Global	1	Male	6	5-9 years	339	Pertussis	1	Number	1998	12761.954243012648	21735.20678911	7090.016757163783
1	Deaths	1	Global	2	Female	6	5-9 years	339	Pertussis	1	Number	1998	15410.210042886301	26209.52927708347	8637.238346588547
1	Deaths	1	Global	1	Male	6	5-9 years	339	Pertussis	2	Percent	1998	0.024976649644222054	0.04222577416143667	0.013549010527389316
1	Deaths	1	Global	2	Female	6	5-9 years	339	Pertussis	2	Percent	1998	0.03361166212943462	0.0579908260681352	0.018243240173443705
1	Deaths	1	Global	1	Male	6	5-9 years	339	Pertussis	3	Rate	1998	4.0421236334691955	6.884242911990086	2.245637599861746
1	Deaths	1	Global	2	Female	6	5-9 years	339	Pertussis	3	Rate	1998	5.231419008030862	8.897544502644223	2.9321477603152326
1	Deaths	1	Global	1	Male	7	10-14 years	339	Pertussis	1	Number	1998	2725.3089582533485	4784.633413096485	1489.4927759738423
1	Deaths	1	Global	2	Female	7	10-14 years	339	Pertussis	1	Number	1998	2904.072472869895	5022.926271315695	1565.0176377754656
1	Deaths	1	Global	1	Male	7	10-14 years	339	Pertussis	2	Percent	1998	0.008564191040527726	0.015062060224386015	0.004665842845975047
1	Deaths	1	Global	2	Female	7	10-14 years	339	Pertussis	2	Percent	1998	0.010955444960063787	0.01882424190550632	0.005991758245405936
1	Deaths	1	Global	1	Male	7	10-14 years	339	Pertussis	3	Rate	1998	0.8632553211736707	1.5155567009063187	0.4718043291257659
1	Deaths	1	Global	2	Female	7	10-14 years	339	Pertussis	3	Rate	1998	0.9799739116842957	1.6949772267007697	0.5281123218079038
1	Deaths	1	Global	1	Male	8	15-19 years	339	Pertussis	1	Number	1998	551.930172997365	981.3162342044852	281.83973446878156
1	Deaths	1	Global	2	Female	8	15-19 years	339	Pertussis	1	Number	1998	543.9399601074499	933.0836666379369	291.32275394518103
1	Deaths	1	Global	1	Male	8	15-19 years	339	Pertussis	2	Percent	1998	0.0011471456812080355	0.0020248149884042133	0.0005805026956157523
1	Deaths	1	Global	2	Female	8	15-19 years	339	Pertussis	2	Percent	1998	0.001398578723076162	0.0023829879375323144	0.0007464084357594935
1	Deaths	1	Global	1	Male	8	15-19 years	339	Pertussis	3	Rate	1998	0.19768520087545655	0.3514786949000277	0.10094672704804719
1	Deaths	1	Global	2	Female	8	15-19 years	339	Pertussis	3	Rate	1998	0.20211641238268802	0.346713859957061	0.10824928152219808
1	Deaths	1	Global	1	Male	22	All ages	339	Pertussis	1	Number	1998	102036.3174853425	169679.4436871898	59577.56569185824
1	Deaths	1	Global	2	Female	22	All ages	339	Pertussis	1	Number	1998	114474.64233924291	189603.17027655276	63844.69352682099
1	Deaths	1	Global	1	Male	22	All ages	339	Pertussis	2	Percent	1998	0.0037433812169331165	0.006255010023308893	0.0021856880069450546
1	Deaths	1	Global	2	Female	22	All ages	339	Pertussis	2	Percent	1998	0.004942897565281148	0.008189549798894599	0.0027383588963614766
1	Deaths	1	Global	1	Male	22	All ages	339	Pertussis	3	Rate	1998	3.3991455568403293	5.652547458695792	1.9847131168560017
1	Deaths	1	Global	2	Female	22	All ages	339	Pertussis	3	Rate	1998	3.8734863686233654	6.415615550363989	2.1603172985000945
1	Deaths	1	Global	1	Male	27	Age-standardized	339	Pertussis	3	Rate	1998	3.2249488095328425	5.364409610252367	1.8827428580341918
1	Deaths	1	Global	2	Female	27	Age-standardized	339	Pertussis	3	Rate	1998	3.872216459745291	6.413673595701562	2.159770043144471
1	Deaths	1	Global	1	Male	28	<1 year	339	Pertussis	1	Number	1998	39588.06279547371	65513.87949752778	23159.328613382117
1	Deaths	1	Global	2	Female	28	<1 year	339	Pertussis	1	Number	1998	41004.29355004876	66874.6649665772	24637.506595640953
1	Deaths	1	Global	1	Male	28	<1 year	339	Pertussis	2	Percent	1998	0.010781833626682159	0.017782461713314414	0.006316877629339489
1	Deaths	1	Global	2	Female	28	<1 year	339	Pertussis	2	Percent	1998	0.013873114734852638	0.022542359832568734	0.008247493680265647
1	Deaths	1	Global	1	Male	28	<1 year	339	Pertussis	3	Rate	1998	61.59655203967305	101.93550284687653	36.03446820593561
1	Deaths	1	Global	2	Female	28	<1 year	339	Pertussis	3	Rate	1998	68.43408556275456	111.61042291137943	41.118748512544926
1	Deaths	1	Global	1	Male	34	2-4 years	339	Pertussis	1	Number	1998	21700.602929511606	36656.06595915807	12100.956108185146
1	Deaths	1	Global	2	Female	34	2-4 years	339	Pertussis	1	Number	1998	27201.86029191229	45897.0501872734	14469.303386961905
1	Deaths	1	Global	1	Male	34	2-4 years	339	Pertussis	2	Percent	1998	0.024177468679016993	0.04053153756201125	0.013629134862241815
1	Deaths	1	Global	2	Female	34	2-4 years	339	Pertussis	2	Percent	1998	0.030247410842807604	0.05128808101303749	0.016302941795674007
1	Deaths	1	Global	1	Male	34	2-4 years	339	Pertussis	3	Rate	1998	11.60179786813726	19.59744018544788	6.469536686809679
1	Deaths	1	Global	2	Female	34	2-4 years	339	Pertussis	3	Rate	1998	15.581779036469662	26.29076418925968	8.288311378994763
1	Deaths	1	Global	1	Male	238	12-23 months	339	Pertussis	1	Number	1998	23034.355453509233	37833.48794230459	13165.178593925133
1	Deaths	1	Global	2	Female	238	12-23 months	339	Pertussis	1	Number	1998	25762.087734292363	42781.81173379169	13851.005759481253
1	Deaths	1	Global	1	Male	238	12-23 months	339	Pertussis	2	Percent	1998	0.03708468350108185	0.06191137040799662	0.02166322915291726
1	Deaths	1	Global	2	Female	238	12-23 months	339	Pertussis	2	Percent	1998	0.040355299320076206	0.06734167878923912	0.021845441649449418
1	Deaths	1	Global	1	Male	238	12-23 months	339	Pertussis	3	Rate	1998	36.488672400568696	59.93194600490997	20.854930791455217
1	Deaths	1	Global	2	Female	238	12-23 months	339	Pertussis	3	Rate	1998	43.720390396967275	72.60426756489748	23.506300632191213
1	Deaths	1	Global	1	Male	388	1-5 months	339	Pertussis	1	Number	1998	21992.016618166424	37185.3855230118	12856.321729252895
1	Deaths	1	Global	2	Female	388	1-5 months	339	Pertussis	1	Number	1998	22990.381441577807	37446.30494035919	13658.038527642722
1	Deaths	1	Global	1	Male	388	1-5 months	339	Pertussis	2	Percent	1998	0.021853272379838837	0.0371049400484815	0.0127654815579181
1	Deaths	1	Global	2	Female	388	1-5 months	339	Pertussis	2	Percent	1998	0.02721512087431629	0.044524432868707844	0.016233909506990902
1	Deaths	1	Global	1	Male	388	1-5 months	339	Pertussis	3	Rate	1998	80.18936887582856	135.58886609932455	46.877934999457295
1	Deaths	1	Global	2	Female	388	1-5 months	339	Pertussis	3	Rate	1998	89.94622413952769	146.50273402038414	53.434911370889665
1	Deaths	1	Global	1	Male	389	6-11 months	339	Pertussis	1	Number	1998	17596.046177307315	28779.0497749859	10007.95217324422
1	Deaths	1	Global	2	Female	389	6-11 months	339	Pertussis	1	Number	1998	18013.91210847093	29726.8776105197	10281.496473293197
1	Deaths	1	Global	1	Male	389	6-11 months	339	Pertussis	2	Percent	1998	0.027314471873736125	0.04410497958432031	0.015711257196058714
1	Deaths	1	Global	2	Female	389	6-11 months	339	Pertussis	2	Percent	1998	0.02897509439707503	0.04816562824870723	0.016784739611363664
1	Deaths	1	Global	1	Male	389	6-11 months	339	Pertussis	3	Rate	1998	55.30986455194891	90.46153487827749	31.458116986439272
1	Deaths	1	Global	2	Female	389	6-11 months	339	Pertussis	3	Rate	1998	60.69324019706893	100.15706262248945	34.64085598294116
1	Deaths	1	Global	1	Male	1	<5 years	339	Pertussis	1	Number	1999	82717.00276323542	148816.567448733	45866.45497221809
1	Deaths	1	Global	2	Female	1	<5 years	339	Pertussis	1	Number	1999	91846.28900262072	159989.94656817874	50859.997601395175
1	Deaths	1	Global	1	Male	1	<5 years	339	Pertussis	2	Percent	1999	0.016482027372756485	0.029544240881495404	0.009232828986727226
1	Deaths	1	Global	2	Female	1	<5 years	339	Pertussis	2	Percent	1999	0.021217290522010553	0.036880146154167966	0.011759719317415556
1	Deaths	1	Global	1	Male	1	<5 years	339	Pertussis	3	Rate	1999	26.32391116278694	47.35947834430586	14.596569577074575
1	Deaths	1	Global	2	Female	1	<5 years	339	Pertussis	3	Rate	1999	31.336042789980635	54.585240907056246	17.352372953142996
1	Deaths	1	Global	1	Male	6	5-9 years	339	Pertussis	1	Number	1999	12460.583918848197	23402.22271986068	6745.927470337815
1	Deaths	1	Global	2	Female	6	5-9 years	339	Pertussis	1	Number	1999	15047.573445641989	27434.538496593403	8328.169100979656
1	Deaths	1	Global	1	Male	6	5-9 years	339	Pertussis	2	Percent	1999	0.025232758684899617	0.046892359797209786	0.013987844133861452
1	Deaths	1	Global	2	Female	6	5-9 years	339	Pertussis	2	Percent	1999	0.034164365274068215	0.06189920676563323	0.018767249405349216
1	Deaths	1	Global	1	Male	6	5-9 years	339	Pertussis	3	Rate	1999	3.9705101086993433	7.4570150548634455	2.149560035706961
1	Deaths	1	Global	2	Female	6	5-9 years	339	Pertussis	3	Rate	1999	5.142807230500369	9.376298674028623	2.8463172766072935
1	Deaths	1	Global	1	Male	7	10-14 years	339	Pertussis	1	Number	1999	2722.912201467488	5084.06626446933	1500.3040126017065
1	Deaths	1	Global	2	Female	7	10-14 years	339	Pertussis	1	Number	1999	2897.932762687769	5461.255075243534	1580.6543542744396
1	Deaths	1	Global	1	Male	7	10-14 years	339	Pertussis	2	Percent	1999	0.008595110171656482	0.016222205702624636	0.004675951599940681
1	Deaths	1	Global	2	Female	7	10-14 years	339	Pertussis	2	Percent	1999	0.011032866266355142	0.02025082833767836	0.0058002260072244445
1	Deaths	1	Global	1	Male	7	10-14 years	339	Pertussis	3	Rate	1999	0.851375705664447	1.5896401291325553	0.46910156954439414
1	Deaths	1	Global	2	Female	7	10-14 years	339	Pertussis	3	Rate	1999	0.9666735587443824	1.821729940311004	0.5272643966984636
1	Deaths	1	Global	1	Male	8	15-19 years	339	Pertussis	1	Number	1999	559.9292976073467	1125.9153345683928	273.3855873925092
1	Deaths	1	Global	2	Female	8	15-19 years	339	Pertussis	1	Number	1999	549.2367648074961	1053.411697179202	287.1559401561869
1	Deaths	1	Global	1	Male	8	15-19 years	339	Pertussis	2	Percent	1999	0.0011361190680810145	0.0022340784765284747	0.0005351876349393845
1	Deaths	1	Global	2	Female	8	15-19 years	339	Pertussis	2	Percent	1999	0.001401752970788834	0.0026514398526369374	0.0007176137604540053
1	Deaths	1	Global	1	Male	8	15-19 years	339	Pertussis	3	Rate	1999	0.1966342508867503	0.39539548889619647	0.09600671086487352
1	Deaths	1	Global	2	Female	8	15-19 years	339	Pertussis	3	Rate	1999	0.20056144069617468	0.3846679267847506	0.10485898387078134
1	Deaths	1	Global	1	Male	22	All ages	339	Pertussis	1	Number	1999	100137.92008932955	181058.73778868534	55680.808254921394
1	Deaths	1	Global	2	Female	22	All ages	339	Pertussis	1	Number	1999	111989.620517496	195032.07299529508	62529.05425363291
1	Deaths	1	Global	1	Male	22	All ages	339	Pertussis	2	Percent	1999	0.0036499877298698845	0.006594092752502447	0.002030136094747848
1	Deaths	1	Global	2	Female	22	All ages	339	Pertussis	2	Percent	1999	0.004808153030710115	0.00835355803905109	0.002681105896065701
1	Deaths	1	Global	1	Male	22	All ages	339	Pertussis	3	Rate	1999	3.295097023530862	5.957844015928636	1.8322096702718982
1	Deaths	1	Global	2	Female	22	All ages	339	Pertussis	3	Rate	1999	3.7413192742421675	6.515579304768755	2.088953911962786
1	Deaths	1	Global	1	Male	27	Age-standardized	339	Pertussis	3	Rate	1999	3.1655772441057968	5.7187527807714975	1.7614086313356563
1	Deaths	1	Global	2	Female	27	Age-standardized	339	Pertussis	3	Rate	1999	3.7914073245333495	6.605531075353097	2.1148321072200367
1	Deaths	1	Global	1	Male	28	<1 year	339	Pertussis	1	Number	1999	38911.76285008645	69853.76592079607	21320.62886271306
1	Deaths	1	Global	2	Female	28	<1 year	339	Pertussis	1	Number	1999	40406.43295140271	68516.1186897349	22550.867631039986
1	Deaths	1	Global	1	Male	28	<1 year	339	Pertussis	2	Percent	1999	0.010956312973869632	0.019425986219324287	0.00600920211929411
1	Deaths	1	Global	2	Female	28	<1 year	339	Pertussis	2	Percent	1999	0.014137892064116227	0.02400017334450469	0.00782987781909587
1	Deaths	1	Global	1	Male	28	<1 year	339	Pertussis	3	Rate	1999	60.51934863389325	108.64335366758212	33.159910441670235
1	Deaths	1	Global	2	Female	28	<1 year	339	Pertussis	3	Rate	1999	67.45429448632636	114.38046146553067	37.64630418962852
1	Deaths	1	Global	1	Male	34	2-4 years	339	Pertussis	1	Number	1999	21166.71515835409	37563.00940935467	11792.164006728257
1	Deaths	1	Global	2	Female	34	2-4 years	339	Pertussis	1	Number	1999	26435.250411835525	49334.73304996357	14724.879729544327
1	Deaths	1	Global	1	Male	34	2-4 years	339	Pertussis	2	Percent	1999	0.024395645448015695	0.043790573931626615	0.013427684733881949
1	Deaths	1	Global	2	Female	34	2-4 years	339	Pertussis	2	Percent	1999	0.03071067767909415	0.0573074836242927	0.016891899624170495
1	Deaths	1	Global	1	Male	34	2-4 years	339	Pertussis	3	Rate	1999	11.328619707307771	20.104066477818623	6.311274118776144
1	Deaths	1	Global	2	Female	34	2-4 years	339	Pertussis	3	Rate	1999	15.163290067846477	28.29845967040447	8.44620796379021
1	Deaths	1	Global	1	Male	238	12-23 months	339	Pertussis	1	Number	1999	22638.524754794846	40739.79685013645	12396.120541236663
1	Deaths	1	Global	2	Female	238	12-23 months	339	Pertussis	1	Number	1999	25004.605639382564	44242.350924909835	13976.783491114313
1	Deaths	1	Global	1	Male	238	12-23 months	339	Pertussis	2	Percent	1999	0.03776578320078836	0.06731831477392895	0.020686572672356122
1	Deaths	1	Global	2	Female	238	12-23 months	339	Pertussis	2	Percent	1999	0.04098964340725046	0.07202986383227293	0.022608347299718213
1	Deaths	1	Global	1	Male	238	12-23 months	339	Pertussis	3	Rate	1999	35.88382160804348	64.57574503429589	19.648814706414417
1	Deaths	1	Global	2	Female	238	12-23 months	339	Pertussis	3	Rate	1999	42.48004850884602	75.1628416196835	23.7450031911335
1	Deaths	1	Global	1	Male	388	1-5 months	339	Pertussis	1	Number	1999	21583.816338440105	38828.37412726713	11431.047816161525
1	Deaths	1	Global	2	Female	388	1-5 months	339	Pertussis	1	Number	1999	22674.6961615873	40326.72920555336	12338.625675400093
1	Deaths	1	Global	1	Male	388	1-5 months	339	Pertussis	2	Percent	1999	0.022455929222525785	0.04077002174929383	0.011773173326642848
1	Deaths	1	Global	2	Female	388	1-5 months	339	Pertussis	2	Percent	1999	0.027846958155830732	0.04915820833505351	0.015289000888061665
1	Deaths	1	Global	1	Male	388	1-5 months	339	Pertussis	3	Rate	1999	78.65342969785388	141.49419856125834	41.65579903402041
1	Deaths	1	Global	2	Female	388	1-5 months	339	Pertussis	3	Rate	1999	88.71564492885068	157.77992189383943	48.27536062790478
1	Deaths	1	Global	1	Male	389	6-11 months	339	Pertussis	1	Number	1999	17327.946511646387	31426.035632330506	9392.423534171427
1	Deaths	1	Global	2	Female	389	6-11 months	339	Pertussis	1	Number	1999	17731.736789815393	30662.04711551338	9703.587031748863
1	Deaths	1	Global	1	Male	389	6-11 months	339	Pertussis	2	Percent	1999	0.027966859630801942	0.050354751492274454	0.015414524814475
1	Deaths	1	Global	2	Female	389	6-11 months	339	Pertussis	2	Percent	1999	0.0296475712629545	0.051177180297683	0.016258766914460116
1	Deaths	1	Global	1	Male	389	6-11 months	339	Pertussis	3	Rate	1999	54.45539162501242	98.76052401419572	29.516948330693562
1	Deaths	1	Global	2	Female	389	6-11 months	339	Pertussis	3	Rate	1999	59.77227233547795	103.35931850761482	32.710018965871605
1	Deaths	67	Japan	1	Male	1	<5 years	339	Pertussis	1	Number	1992	1.7664040632952547	3.262461091450597	0.8651907394954763
1	Deaths	67	Japan	2	Female	1	<5 years	339	Pertussis	1	Number	1992	0.9195179163057187	1.6815779176497234	0.4895804423200356
1	Deaths	67	Japan	1	Male	1	<5 years	339	Pertussis	2	Percent	1992	0.0004169512938136956	0.0007667508127745272	0.00020340606588236242
1	Deaths	67	Japan	2	Female	1	<5 years	339	Pertussis	2	Percent	1992	0.00027496318839991386	0.0004971851424905679	0.0001481899727356498
1	Deaths	67	Japan	1	Male	1	<5 years	339	Pertussis	3	Rate	1992	0.05569283751948607	0.10286192115118159	0.027278541914241186
1	Deaths	67	Japan	2	Female	1	<5 years	339	Pertussis	3	Rate	1992	0.030473776647659743	0.055729234819016794	0.016225203213292124
1	Deaths	67	Japan	1	Male	6	5-9 years	339	Pertussis	1	Number	1992	0.08335388353574477	0.12183864164530854	0.061420949008657334
1	Deaths	67	Japan	2	Female	6	5-9 years	339	Pertussis	1	Number	1992	0.04805370652901305	0.07700978554559328	0.028851938733821348
1	Deaths	67	Japan	1	Male	6	5-9 years	339	Pertussis	2	Percent	1992	0.0001064588534679572	0.00015300003021186302	7.733117356490883e-05
1	Deaths	67	Japan	2	Female	6	5-9 years	339	Pertussis	2	Percent	1992	9.301907582104507e-05	0.00014875613451644244	5.565335205918264e-05
1	Deaths	67	Japan	1	Male	6	5-9 years	339	Pertussis	3	Rate	1992	0.002269455519614903	0.003317270486452529	0.0016722929494689606
1	Deaths	67	Japan	2	Female	6	5-9 years	339	Pertussis	3	Rate	1992	0.001374546041559279	0.0022028164636813973	0.0008252915548552063
1	Deaths	67	Japan	1	Male	7	10-14 years	339	Pertussis	1	Number	1992	0.007972819710916594	0.013455668440017445	0.004040023344481143
1	Deaths	67	Japan	2	Female	7	10-14 years	339	Pertussis	1	Number	1992	0.03415613179728373	0.05917186610984598	0.01805780355318106
1	Deaths	67	Japan	1	Male	7	10-14 years	339	Pertussis	2	Percent	1992	1.1320739912312657e-05	1.9123955801716863e-05	5.810888942983078e-06
1	Deaths	67	Japan	2	Female	7	10-14 years	339	Pertussis	2	Percent	1992	7.522798982427714e-05	0.00013129561729965616	4.1006700211754905e-05
1	Deaths	67	Japan	1	Male	7	10-14 years	339	Pertussis	3	Rate	1992	0.00019458476217082293	0.0003283992537377013	9.860087273440423e-05
1	Deaths	67	Japan	2	Female	7	10-14 years	339	Pertussis	3	Rate	1992	0.0008771398285527932	0.0015195514762261996	0.00046372987452685926
1	Deaths	67	Japan	1	Male	8	15-19 years	339	Pertussis	1	Number	1992	0.011662752235811875	0.020969243395670318	0.00536454140322738
1	Deaths	67	Japan	2	Female	8	15-19 years	339	Pertussis	1	Number	1992	0.007707965237714484	0.013487280571062282	0.0038496126914314257
1	Deaths	67	Japan	1	Male	8	15-19 years	339	Pertussis	2	Percent	1992	3.951975667148292e-06	7.163811116227788e-06	1.8301672476630959e-06
1	Deaths	67	Japan	2	Female	8	15-19 years	339	Pertussis	2	Percent	1992	7.385035064204204e-06	1.2864835178887809e-05	3.686418536791491e-06
1	Deaths	67	Japan	1	Male	8	15-19 years	339	Pertussis	3	Rate	1992	0.00023619789497268947	0.0004246760154964836	0.00010864445727016142
1	Deaths	67	Japan	2	Female	8	15-19 years	339	Pertussis	3	Rate	1992	0.00016404830631889025	0.0002870492362503827	8.193114817423398e-05
1	Deaths	67	Japan	1	Male	22	All ages	339	Pertussis	1	Number	1992	1.981098826146403	3.6305043001614448	1.0065922145790178
1	Deaths	67	Japan	2	Female	22	All ages	339	Pertussis	1	Number	1992	1.0741935215736087	1.9354654626426784	0.5743594587181129
1	Deaths	67	Japan	1	Male	22	All ages	339	Pertussis	2	Percent	1992	4.2390913027864385e-06	7.772195305151474e-06	2.1515398223791183e-06
1	Deaths	67	Japan	2	Female	22	All ages	339	Pertussis	2	Percent	1992	2.7331303931430653e-06	4.912142077785549e-06	1.4584432766067303e-06
1	Deaths	67	Japan	1	Male	22	All ages	339	Pertussis	3	Rate	1992	0.0032433274247856787	0.005943627852942748	0.001647927953937728
1	Deaths	67	Japan	2	Female	22	All ages	339	Pertussis	3	Rate	1992	0.0016942377633121734	0.0030526516968674426	0.0009058902936318669
1	Deaths	67	Japan	1	Male	27	Age-standardized	339	Pertussis	3	Rate	1992	0.00619102239295641	0.011374106751145174	0.003082073468382111
1	Deaths	67	Japan	2	Female	27	Age-standardized	339	Pertussis	3	Rate	1992	0.0034803098299905954	0.006316227307764002	0.0018560206800651321
1	Deaths	67	Japan	1	Male	28	<1 year	339	Pertussis	1	Number	1992	1.2880223186309019	2.503244572672369	0.5825429749282403
1	Deaths	67	Japan	2	Female	28	<1 year	339	Pertussis	1	Number	1992	0.6691288278977892	1.2820553492919429	0.3053778087948357
1	Deaths	67	Japan	1	Male	28	<1 year	339	Pertussis	2	Percent	1992	0.0004267854596098107	0.0008282295265616638	0.00019140226779076886
1	Deaths	67	Japan	2	Female	28	<1 year	339	Pertussis	2	Percent	1992	0.0002771985214068863	0.0005319548509953208	0.00012738079496437638
1	Deaths	67	Japan	1	Male	28	<1 year	339	Pertussis	3	Rate	1992	0.2098614126390665	0.4078612882737169	0.09491550718729269
1	Deaths	67	Japan	2	Female	28	<1 year	339	Pertussis	3	Rate	1992	0.11489964256021347	0.22014849044667886	0.05243803526831095
1	Deaths	67	Japan	1	Male	34	2-4 years	339	Pertussis	1	Number	1992	0.20745138206182048	0.33129736507444063	0.12166620350718074
1	Deaths	67	Japan	2	Female	34	2-4 years	339	Pertussis	1	Number	1992	0.12567328382246373	0.20990844059867048	0.07431195665677204
1	Deaths	67	Japan	1	Male	34	2-4 years	339	Pertussis	2	Percent	1992	0.0002858537262623167	0.00044879813017894605	0.00016738008833547846
1	Deaths	67	Japan	2	Female	34	2-4 years	339	Pertussis	2	Percent	1992	0.0002375623039566763	0.0003934997607198893	0.0001381326534043281
1	Deaths	67	Japan	1	Male	34	2-4 years	339	Pertussis	3	Rate	1992	0.010702082984643865	0.017091097964167495	0.00627656366238329
1	Deaths	67	Japan	2	Female	34	2-4 years	339	Pertussis	3	Rate	1992	0.0068088214500107765	0.011372576966362914	0.00402612893597723
1	Deaths	67	Japan	1	Male	238	12-23 months	339	Pertussis	1	Number	1992	0.2709303626025328	0.42767546672301243	0.1561337347553463
1	Deaths	67	Japan	2	Female	238	12-23 months	339	Pertussis	1	Number	1992	0.12471580458546586	0.17645747262954212	0.08503406534721203
1	Deaths	67	Japan	1	Male	238	12-23 months	339	Pertussis	2	Percent	1992	0.0005499989323492367	0.0008654178807126637	0.00031885010139783145
1	Deaths	67	Japan	2	Female	238	12-23 months	339	Pertussis	2	Percent	1992	0.0003110466819179149	0.00044263003401695815	0.0002135885786236029
1	Deaths	67	Japan	1	Male	238	12-23 months	339	Pertussis	3	Rate	1992	0.04373228712722732	0.06903333435330106	0.02520236289863263
1	Deaths	67	Japan	2	Female	238	12-23 months	339	Pertussis	3	Rate	1992	0.021163176665314577	0.029943283287843306	0.014429534039366438
1	Deaths	67	Japan	1	Male	388	1-5 months	339	Pertussis	1	Number	1992	0.7101081755308188	1.401114114930762	0.31458511183453414
1	Deaths	67	Japan	2	Female	388	1-5 months	339	Pertussis	1	Number	1992	0.37093633586828484	0.7005768508962784	0.17752205684742045
1	Deaths	67	Japan	1	Male	388	1-5 months	339	Pertussis	2	Percent	1992	0.0006914390402631609	0.001340296862979021	0.0003017326050727175
1	Deaths	67	Japan	2	Female	388	1-5 months	339	Pertussis	2	Percent	1992	0.0004683946091393419	0.0009004321186427588	0.0002264992205383709
1	Deaths	67	Japan	1	Male	388	1-5 months	339	Pertussis	3	Rate	1992	0.27286022064640003	0.5383803760110367	0.12087984054412299
1	Deaths	67	Japan	2	Female	388	1-5 months	339	Pertussis	3	Rate	1992	0.15021048563245498	0.283698249053049	0.07188746906421162
1	Deaths	67	Japan	1	Male	389	6-11 months	339	Pertussis	1	Number	1992	0.5779141431000828	1.1180397492321594	0.2662884808033156
1	Deaths	67	Japan	2	Female	389	6-11 months	339	Pertussis	1	Number	1992	0.29819249202950404	0.591851753966704	0.13071840265090542
1	Deaths	67	Japan	1	Male	389	6-11 months	339	Pertussis	2	Percent	1992	0.0015487162568626545	0.0029386156769953303	0.0007089646148379171
1	Deaths	67	Japan	2	Female	389	6-11 months	339	Pertussis	2	Percent	1992	0.0009523535027132663	0.0019154728230961723	0.0004193269089068968
1	Deaths	67	Japan	1	Male	389	6-11 months	339	Pertussis	3	Rate	1992	0.1885424106602813	0.36475644704501037	0.08687565912887937
1	Deaths	67	Japan	2	Female	389	6-11 months	339	Pertussis	3	Rate	1992	0.10252809683559963	0.20349752446823405	0.04494515926263115
1	Deaths	44634	High-middle SDI	1	Male	1	<5 years	339	Pertussis	1	Number	1992	10026.296848913165	19290.81936585511	3930.939523817479
1	Deaths	44634	High-middle SDI	2	Female	1	<5 years	339	Pertussis	1	Number	1992	10732.70361251649	20791.897997262335	4145.47325024917
1	Deaths	44634	High-middle SDI	1	Male	1	<5 years	339	Pertussis	2	Percent	1992	0.013043919443482922	0.025041940584982044	0.00515487006145967
1	Deaths	44634	High-middle SDI	2	Female	1	<5 years	339	Pertussis	2	Percent	1992	0.018686844987566405	0.03620420138547455	0.007247920697411248
1	Deaths	44634	High-middle SDI	1	Male	1	<5 years	339	Pertussis	3	Rate	1992	15.362188295386703	29.557193840982517	6.022944867147816
1	Deaths	44634	High-middle SDI	2	Female	1	<5 years	339	Pertussis	3	Rate	1992	17.868240630561974	34.615195759987465	6.901552137955883
1	Deaths	44634	High-middle SDI	1	Male	6	5-9 years	339	Pertussis	1	Number	1992	1633.6957494632634	3173.571462667657	584.8042691748187
1	Deaths	44634	High-middle SDI	2	Female	6	5-9 years	339	Pertussis	1	Number	1992	1923.2594946360982	3780.827677190599	736.8401518379759
1	Deaths	44634	High-middle SDI	1	Male	6	5-9 years	339	Pertussis	2	Percent	1992	0.021101798742130518	0.04088340940792303	0.007727013128669371
1	Deaths	44634	High-middle SDI	2	Female	6	5-9 years	339	Pertussis	2	Percent	1992	0.031153700119128245	0.06219614873910152	0.012136305990776393
1	Deaths	44634	High-middle SDI	1	Male	6	5-9 years	339	Pertussis	3	Rate	1992	2.450579696179426	4.760427266425159	0.8772193162341851
1	Deaths	44634	High-middle SDI	2	Female	6	5-9 years	339	Pertussis	3	Rate	1992	3.0981799973958206	6.090537816525264	1.1869762900270826
1	Deaths	44634	High-middle SDI	1	Male	7	10-14 years	339	Pertussis	1	Number	1992	348.99959582519284	732.0765810177315	116.48406003400464
1	Deaths	44634	High-middle SDI	2	Female	7	10-14 years	339	Pertussis	1	Number	1992	376.00556319501663	781.2362498129993	131.66979654870588
1	Deaths	44634	High-middle SDI	1	Male	7	10-14 years	339	Pertussis	2	Percent	1992	0.006821631050238088	0.014375838481879726	0.0023357081342539176
1	Deaths	44634	High-middle SDI	2	Female	7	10-14 years	339	Pertussis	2	Percent	1992	0.009272827344609486	0.019239042321072743	0.003336498140966326
1	Deaths	44634	High-middle SDI	1	Male	7	10-14 years	339	Pertussis	3	Rate	1992	0.569159507426758	1.1938934922418032	0.18996586536229232
1	Deaths	44634	High-middle SDI	2	Female	7	10-14 years	339	Pertussis	3	Rate	1992	0.6512725632597016	1.3531654441591838	0.22806291793529407
1	Deaths	44634	High-middle SDI	1	Male	8	15-19 years	339	Pertussis	1	Number	1992	83.76437304532102	181.46057295428486	27.418660441519492
1	Deaths	44634	High-middle SDI	2	Female	8	15-19 years	339	Pertussis	1	Number	1992	83.4279421757676	184.0199985448592	28.379324884535574
1	Deaths	44634	High-middle SDI	1	Male	8	15-19 years	339	Pertussis	2	Percent	1992	0.0008337650971186793	0.0018155722500765301	0.0002747332104469178
1	Deaths	44634	High-middle SDI	2	Female	8	15-19 years	339	Pertussis	2	Percent	1992	0.001308448523824333	0.0028336773310462557	0.0004553977505731701
1	Deaths	44634	High-middle SDI	1	Male	8	15-19 years	339	Pertussis	3	Rate	1992	0.13658361658242868	0.2958840425846212	0.04470802644129012
1	Deaths	44634	High-middle SDI	2	Female	8	15-19 years	339	Pertussis	3	Rate	1992	0.14124127556344426	0.3115409375542343	0.04804543827625966
1	Deaths	44634	High-middle SDI	1	Male	22	All ages	339	Pertussis	1	Number	1992	12391.202002629165	23685.243504021786	4758.809634881462
1	Deaths	44634	High-middle SDI	2	Female	22	All ages	339	Pertussis	1	Number	1992	13411.302890854588	26210.998424726964	5194.371664038176
1	Deaths	44634	High-middle SDI	1	Male	22	All ages	339	Pertussis	2	Percent	1992	0.002668851767193903	0.005088112808310564	0.0010394052034497082
1	Deaths	44634	High-middle SDI	2	Female	22	All ages	339	Pertussis	2	Percent	1992	0.0037987438830352823	0.007333503963188789	0.001476291744456623
1	Deaths	44634	High-middle SDI	1	Male	22	All ages	339	Pertussis	3	Rate	1992	2.0481089358817153	3.91487112056026	0.7865710312278587
1	Deaths	44634	High-middle SDI	2	Female	22	All ages	339	Pertussis	3	Rate	1992	2.3302642341246234	4.554259393506702	0.9025415804837785
1	Deaths	44634	High-middle SDI	1	Male	27	Age-standardized	339	Pertussis	3	Rate	1992	1.920337850051745	3.6729037846286308	0.7385114597407498
1	Deaths	44634	High-middle SDI	2	Female	27	Age-standardized	339	Pertussis	3	Rate	1992	2.2455913594914376	4.387978151554511	0.8697630460968955
1	Deaths	44634	High-middle SDI	1	Male	28	<1 year	339	Pertussis	1	Number	1992	4736.932047648542	9286.430615780928	1813.446583616379
1	Deaths	44634	High-middle SDI	2	Female	28	<1 year	339	Pertussis	1	Number	1992	4515.177677968886	9019.291484602914	1748.7407819010236
1	Deaths	44634	High-middle SDI	1	Male	28	<1 year	339	Pertussis	2	Percent	1992	0.007715339726946444	0.01530204735576054	0.003018831894309235
1	Deaths	44634	High-middle SDI	2	Female	28	<1 year	339	Pertussis	2	Percent	1992	0.010466438726082918	0.020870585491577005	0.004111915833429079
1	Deaths	44634	High-middle SDI	1	Male	28	<1 year	339	Pertussis	3	Rate	1992	37.097796840310245	72.72768806698298	14.202203507046512
1	Deaths	44634	High-middle SDI	2	Female	28	<1 year	339	Pertussis	3	Rate	1992	38.5442265074057	76.99400526697188	14.92828535391145
1	Deaths	44634	High-middle SDI	1	Male	34	2-4 years	339	Pertussis	1	Number	1992	2645.4032414720327	4972.158397293834	986.0364937161205
1	Deaths	44634	High-middle SDI	2	Female	34	2-4 years	339	Pertussis	1	Number	1992	3189.7567013238818	6290.367175285747	1199.8473973591545
1	Deaths	44634	High-middle SDI	1	Male	34	2-4 years	339	Pertussis	2	Percent	1992	0.02921596387829968	0.05623255004624862	0.01111149846873387
1	Deaths	44634	High-middle SDI	2	Female	34	2-4 years	339	Pertussis	2	Percent	1992	0.03985181132835968	0.0782332471215435	0.01475596096872542
1	Deaths	44634	High-middle SDI	1	Male	34	2-4 years	339	Pertussis	3	Rate	1992	6.668775763699071	12.534274130054778	2.485691469765441
1	Deaths	44634	High-middle SDI	2	Female	34	2-4 years	339	Pertussis	3	Rate	1992	8.723379299759632	17.202960583796415	3.281354952448004
1	Deaths	44634	High-middle SDI	1	Male	238	12-23 months	339	Pertussis	1	Number	1992	2643.9615597925895	5060.817998894176	1057.762219065679
1	Deaths	44634	High-middle SDI	2	Female	238	12-23 months	339	Pertussis	1	Number	1992	3027.7692332237234	5878.558037707334	1232.2598541074549
1	Deaths	44634	High-middle SDI	1	Male	238	12-23 months	339	Pertussis	2	Percent	1992	0.041218588159026646	0.0775821616981231	0.016375423030219903
1	Deaths	44634	High-middle SDI	2	Female	238	12-23 months	339	Pertussis	2	Percent	1992	0.04808717288728129	0.09151178546510012	0.018815270046474653
1	Deaths	44634	High-middle SDI	1	Male	238	12-23 months	339	Pertussis	3	Rate	1992	20.609572112794037	39.44886910765741	8.245213192030413
1	Deaths	44634	High-middle SDI	2	Female	238	12-23 months	339	Pertussis	3	Rate	1992	25.689703905701286	49.877782535094205	10.45535123335606
1	Deaths	44634	High-middle SDI	1	Male	388	1-5 months	339	Pertussis	1	Number	1992	2458.8039884038044	4931.133914173593	940.5156825257953
1	Deaths	44634	High-middle SDI	2	Female	388	1-5 months	339	Pertussis	1	Number	1992	2357.325697750271	4543.722956263859	910.3331015429357
1	Deaths	44634	High-middle SDI	1	Male	388	1-5 months	339	Pertussis	2	Percent	1992	0.012719261771173971	0.02547651255105322	0.004968623827132023
1	Deaths	44634	High-middle SDI	2	Female	388	1-5 months	339	Pertussis	2	Percent	1992	0.01768642489337652	0.03547144492489684	0.006967350725040289
1	Deaths	44634	High-middle SDI	1	Male	388	1-5 months	339	Pertussis	3	Rate	1992	45.238869688316	90.72659944062974	17.304293714450605
1	Deaths	44634	High-middle SDI	2	Female	388	1-5 months	339	Pertussis	3	Rate	1992	47.29606077696392	91.1627092082494	18.26441282125195
1	Deaths	44634	High-middle SDI	1	Male	389	6-11 months	339	Pertussis	1	Number	1992	2278.1280592447397	4666.394752196838	864.4887235476324
1	Deaths	44634	High-middle SDI	2	Female	389	6-11 months	339	Pertussis	1	Number	1992	2157.851980218613	4223.186552391624	831.0426248758005
1	Deaths	44634	High-middle SDI	1	Male	389	6-11 months	339	Pertussis	2	Percent	1992	0.023949176595363338	0.04776555664235064	0.009613521532817013
1	Deaths	44634	High-middle SDI	2	Female	389	6-11 months	339	Pertussis	2	Percent	1992	0.026559968587526423	0.0521306130687571	0.010363117422689175
1	Deaths	44634	High-middle SDI	1	Male	389	6-11 months	339	Pertussis	3	Rate	1992	35.92361578920933	73.58399872142269	13.63205226010206
1	Deaths	44634	High-middle SDI	2	Female	389	6-11 months	339	Pertussis	3	Rate	1992	37.060198631795636	72.53144975908195	14.272806954194225
1	Deaths	44634	High-middle SDI	1	Male	1	<5 years	339	Pertussis	1	Number	1994	9069.769475262581	19332.9060985052	3431.2176767797955
1	Deaths	44634	High-middle SDI	2	Female	1	<5 years	339	Pertussis	1	Number	1994	9512.217648069853	19868.115617863714	3744.6387381549803
1	Deaths	44634	High-middle SDI	1	Male	1	<5 years	339	Pertussis	2	Percent	1994	0.012930958511689017	0.027329781526311714	0.004851348888674211
1	Deaths	44634	High-middle SDI	2	Female	1	<5 years	339	Pertussis	2	Percent	1994	0.018285593843039207	0.03832152562810426	0.007291283764370015
1	Deaths	44634	High-middle SDI	1	Male	1	<5 years	339	Pertussis	3	Rate	1994	14.282275540439512	30.443760742695254	5.403179919032837
1	Deaths	44634	High-middle SDI	2	Female	1	<5 years	339	Pertussis	3	Rate	1994	16.355960036327378	34.162601936347556	6.438788915240392
1	Deaths	44634	High-middle SDI	1	Male	6	5-9 years	339	Pertussis	1	Number	1994	1542.0066430514976	3467.3179534222872	557.3087422774257
1	Deaths	44634	High-middle SDI	2	Female	6	5-9 years	339	Pertussis	1	Number	1994	1784.9817612074248	3771.0055369241095	659.6216199580141
1	Deaths	44634	High-middle SDI	1	Male	6	5-9 years	339	Pertussis	2	Percent	1994	0.020728121030278535	0.045905428031340026	0.007529314398050866
1	Deaths	44634	High-middle SDI	2	Female	6	5-9 years	339	Pertussis	2	Percent	1994	0.031013072550215112	0.06652811537534294	0.011727361212306437
1	Deaths	44634	High-middle SDI	1	Male	6	5-9 years	339	Pertussis	3	Rate	1994	2.2462905543581	5.0509533164628735	0.8118495269006217
1	Deaths	44634	High-middle SDI	2	Female	6	5-9 years	339	Pertussis	3	Rate	1994	2.811304337106681	5.9392451237355335	1.038888554123332
1	Deaths	44634	High-middle SDI	1	Male	7	10-14 years	339	Pertussis	1	Number	1994	336.39232574583605	780.1334632432	117.52450379688062
1	Deaths	44634	High-middle SDI	2	Female	7	10-14 years	339	Pertussis	1	Number	1994	350.99328033045185	808.6488211805619	120.88860213102933
1	Deaths	44634	High-middle SDI	1	Male	7	10-14 years	339	Pertussis	2	Percent	1994	0.00662468373643995	0.015455793023788932	0.0022568621838120707
[truncated: 71,441 more rows]
