# Supplementary material for: Temporal trends in children pertussis burden in China and worldwide from 1990 to 2023: An analysis of the Global Burden of Disease Study 2023
Source: PLoS One. 2026 Jul 27;21(7):e0354164. doi: 10.1371/journal.pone.0354164 (PMC13405100; doi:10.1371/journal.pone.0354164)
Supplement: S1 File — (ZIP) [file pone.0354164.s011.zip › citation.txt]

GBD Results tool:
Use the following to cite data included in this download:
Global Burden of Disease Collaborative Network.
Global Burden of Disease Study 2023 (GBD 2023) Results.
Seattle, United States: Institute for Health Metrics and Evaluation (IHME), 2024.
Available from https://vizhub.healthdata.org/gbd-results/.
