# Supplementary material for: Temporal trends in children pertussis burden in China and worldwide from 1990 to 2023: An analysis of the Global Burden of Disease Study 2023
Source: PLoS One. 2026 Jul 27;21(7):e0354164. doi: 10.1371/journal.pone.0354164 (PMC13405100; doi:10.1371/journal.pone.0354164)
Supplement: S2 File — (ZIP) [file pone.0354164.s012.zip › IHME-GBD_2023_DATA-71d140f0-1.csv]

measure_id	measure_name	location_id	location_name	sex_id	sex_name	age_id	age_name	cause_id	cause_name	metric_id	metric_name	year	val	upper	lower
1	Deaths	163	India	3	Both	1	<5 years	339	Pertussis	1	Number	1990	64150.9159109985	150990.66397729746	8115.371749654963
1	Deaths	163	India	3	Both	1	<5 years	339	Pertussis	2	Percent	1990	0.021365897832675288	0.05105034194657355	0.002727532959957533
1	Deaths	163	India	3	Both	1	<5 years	339	Pertussis	3	Rate	1990	58.31533722291944	137.25558493295046	7.3771454943380705
1	Deaths	163	India	3	Both	6	5-9 years	339	Pertussis	1	Number	1990	10165.033997180597	24923.925489589226	1268.77747988689
1	Deaths	163	India	3	Both	6	5-9 years	339	Pertussis	2	Percent	1990	0.03304453783573355	0.08092861100123254	0.004299511401942024
1	Deaths	163	India	3	Both	6	5-9 years	339	Pertussis	3	Rate	1990	9.047841776365939	22.184651260220537	1.129331971798317
1	Deaths	163	India	3	Both	7	10-14 years	339	Pertussis	1	Number	1990	1775.9974708251405	4486.063059588249	194.7939326233716
1	Deaths	163	India	3	Both	7	10-14 years	339	Pertussis	2	Percent	1990	0.01258638741364917	0.03307665238102	0.0014387396981233903
1	Deaths	163	India	3	Both	7	10-14 years	339	Pertussis	3	Rate	1990	1.8363688528496134	4.6385575485755846	0.20141555180675436
1	Deaths	163	India	3	Both	8	15-19 years	339	Pertussis	1	Number	1990	387.86121275768295	1023.7131013359061	41.01226854341484
1	Deaths	163	India	3	Both	8	15-19 years	339	Pertussis	2	Percent	1990	0.0021030518933599016	0.005720417203473656	0.0002423854766772674
1	Deaths	163	India	3	Both	8	15-19 years	339	Pertussis	3	Rate	1990	0.46297189595538235	1.2219587312432554	0.048954438083600116
1	Deaths	163	India	3	Both	22	All ages	339	Pertussis	1	Number	1990	77805.56341691504	183848.9411980404	9861.232765242923
1	Deaths	163	India	3	Both	22	All ages	339	Pertussis	2	Percent	1990	0.009055932190539934	0.021714852090893823	0.0011637847269062036
1	Deaths	163	India	3	Both	22	All ages	339	Pertussis	3	Rate	1990	9.2038849800708	21.74811715490634	1.1665187956632626
1	Deaths	163	India	3	Both	27	Age-standardized	339	Pertussis	3	Rate	1990	7.149335286363559	16.887949559567854	0.9044289079013746
1	Deaths	163	India	3	Both	28	<1 year	339	Pertussis	1	Number	1990	26733.65328400982	65190.3227291029	3381.370265841982
1	Deaths	163	India	3	Both	28	<1 year	339	Pertussis	2	Percent	1990	0.012595191002343301	0.030594460362282066	0.001578797264163745
1	Deaths	163	India	3	Both	28	<1 year	339	Pertussis	3	Rate	1990	121.16306294093246	295.4575303290264	15.325147445966993
1	Deaths	163	India	3	Both	34	2-4 years	339	Pertussis	1	Number	1990	19726.267976234165	47894.71607166557	2456.047361192551
1	Deaths	163	India	3	Both	34	2-4 years	339	Pertussis	2	Percent	1990	0.036897156742170305	0.08839968717850723	0.00487225772451343
1	Deaths	163	India	3	Both	34	2-4 years	339	Pertussis	3	Rate	1990	29.773459537573014	72.28895971307351	3.7069873946216827
1	Deaths	163	India	3	Both	238	12-23 months	339	Pertussis	1	Number	1990	17690.994650754557	43956.108460733565	2261.0876233085332
1	Deaths	163	India	3	Both	238	12-23 months	339	Pertussis	2	Percent	1990	0.05123549760227435	0.12459285069806078	0.006817422608816923
1	Deaths	163	India	3	Both	238	12-23 months	339	Pertussis	3	Rate	1990	81.56965937237383	202.6728776566687	10.425425527812306
1	Deaths	163	India	3	Both	388	1-5 months	339	Pertussis	1	Number	1990	13963.853477712748	35484.75117850532	1703.8197254465135
1	Deaths	163	India	3	Both	388	1-5 months	339	Pertussis	2	Percent	1990	0.028965327318800423	0.07196219681749579	0.0033670809327452115
1	Deaths	163	India	3	Both	388	1-5 months	339	Pertussis	3	Rate	1990	147.84781592646087	375.7088234139264	18.03986453608585
1	Deaths	163	India	3	Both	389	6-11 months	339	Pertussis	1	Number	1990	12769.79980629704	30431.314717367404	1609.2678075253484
1	Deaths	163	India	3	Both	389	6-11 months	339	Pertussis	2	Percent	1990	0.0337390219338622	0.08146261212980015	0.00431192850464939
1	Deaths	163	India	3	Both	389	6-11 months	339	Pertussis	3	Rate	1990	117.50218202617529	280.01581351750394	14.807787257202122
1	Deaths	6	China	3	Both	1	<5 years	339	Pertussis	1	Number	1990	15489.632843385842	41984.08189168737	1420.2311305758951
1	Deaths	6	China	3	Both	1	<5 years	339	Pertussis	2	Percent	1990	0.012836841151115273	0.034055095402177736	0.0011666545627709575
1	Deaths	6	China	3	Both	1	<5 years	339	Pertussis	3	Rate	1990	13.974283634418216	37.87678342134524	1.2812900632162294
1	Deaths	6	China	3	Both	6	5-9 years	339	Pertussis	1	Number	1990	2652.8716391800945	7218.846934989211	248.33859781807595
1	Deaths	6	China	3	Both	6	5-9 years	339	Pertussis	2	Percent	1990	0.024408152356103018	0.06758834617829383	0.0023845820510440667
1	Deaths	6	China	3	Both	6	5-9 years	339	Pertussis	3	Rate	1990	2.5372484005742812	6.904219401076172	0.23751496333592434
1	Deaths	6	China	3	Both	7	10-14 years	339	Pertussis	1	Number	1990	554.3813442428457	1621.1747966759733	47.34453233306982
1	Deaths	6	China	3	Both	7	10-14 years	339	Pertussis	2	Percent	1990	0.007021576322665029	0.02072967892258328	0.0005977926389176706
1	Deaths	6	China	3	Both	7	10-14 years	339	Pertussis	3	Rate	1990	0.5405688199942402	1.5807828960053303	0.046164933654866576
1	Deaths	6	China	3	Both	8	15-19 years	339	Pertussis	1	Number	1990	146.18418589458088	428.44739107716924	12.39399342984358
1	Deaths	6	China	3	Both	8	15-19 years	339	Pertussis	2	Percent	1990	0.0009628179589551102	0.002877013130150311	8.230243603115179e-05
1	Deaths	6	China	3	Both	8	15-19 years	339	Pertussis	3	Rate	1990	0.11510431935643947	0.33735622651785085	0.009758936434335707
1	Deaths	6	China	3	Both	22	All ages	339	Pertussis	1	Number	1990	19338.229936377902	52489.106506518096	1779.5281033390102
1	Deaths	6	China	3	Both	22	All ages	339	Pertussis	2	Percent	1990	0.0021299757623575925	0.005791061037415014	0.00019493606214495733
1	Deaths	6	China	3	Both	22	All ages	339	Pertussis	3	Rate	1990	1.6400312041149083	4.45148148667242	0.15091772244290716
1	Deaths	6	China	3	Both	27	Age-standardized	339	Pertussis	3	Rate	1990	1.7578956138971038	4.773487039529909	0.16183461661221873
1	Deaths	6	China	3	Both	28	<1 year	339	Pertussis	1	Number	1990	7175.593680011559	20721.09757850492	629.2692936740823
1	Deaths	6	China	3	Both	28	<1 year	339	Pertussis	2	Percent	1990	0.007149698534381435	0.020208024244612557	0.0006280250949964977
1	Deaths	6	China	3	Both	28	<1 year	339	Pertussis	3	Rate	1990	32.486893124957355	93.81301568675457	2.8489634728557216
1	Deaths	6	China	3	Both	34	2-4 years	339	Pertussis	1	Number	1990	4251.444211304619	11151.001302118271	401.55110810816905
1	Deaths	6	China	3	Both	34	2-4 years	339	Pertussis	2	Percent	1990	0.03519483932733299	0.09233307829168129	0.0034014597528407324
1	Deaths	6	China	3	Both	34	2-4 years	339	Pertussis	3	Rate	1990	6.372901216425549	16.71531513307223	0.6019238212076401
1	Deaths	6	China	3	Both	238	12-23 months	339	Pertussis	1	Number	1990	4062.594952069654	10518.605065955773	392.65659429152424
1	Deaths	6	China	3	Both	238	12-23 months	339	Pertussis	2	Percent	1990	0.04935958569081839	0.12794939146687712	0.004940713331440038
1	Deaths	6	China	3	Both	238	12-23 months	339	Pertussis	3	Rate	1990	18.42872883135122	47.7144590419539	1.7811674521857
1	Deaths	6	China	3	Both	388	1-5 months	339	Pertussis	1	Number	1990	3662.2776292708413	10536.19470638588	311.007249440317
1	Deaths	6	China	3	Both	388	1-5 months	339	Pertussis	2	Percent	1990	0.009944139408073614	0.028063599254682315	0.0008365368004963786
1	Deaths	6	China	3	Both	388	1-5 months	339	Pertussis	3	Rate	1990	38.874325975326315	111.83954604695036	3.301278171485777
1	Deaths	6	China	3	Both	389	6-11 months	339	Pertussis	1	Number	1990	3513.316050740719	9513.226377848267	323.5914397488578
1	Deaths	6	China	3	Both	389	6-11 months	339	Pertussis	2	Percent	1990	0.0222570523591877	0.06166008255682394	0.0020671587599951696
1	Deaths	6	China	3	Both	389	6-11 months	339	Pertussis	3	Rate	1990	32.09058225255849	86.89368367562186	2.95567992275993
1	Deaths	44639	Middle SDI	3	Both	1	<5 years	339	Pertussis	1	Number	1992	22010.288969551028	40543.300115446895	10488.733384236746
1	Deaths	44639	Middle SDI	3	Both	1	<5 years	339	Pertussis	2	Percent	1992	0.019969666455979543	0.03667865310556839	0.00958160834647713
1	Deaths	44639	Middle SDI	3	Both	1	<5 years	339	Pertussis	3	Rate	1992	27.42239082571821	50.51247726316648	13.067804176819262
1	Deaths	44639	Middle SDI	3	Both	6	5-9 years	339	Pertussis	1	Number	1992	3511.4138632055187	6473.132474666973	1641.7335996028069
1	Deaths	44639	Middle SDI	3	Both	6	5-9 years	339	Pertussis	2	Percent	1992	0.03374884276895854	0.06169047363547394	0.015927403372979723
1	Deaths	44639	Middle SDI	3	Both	6	5-9 years	339	Pertussis	3	Rate	1992	4.504434046177291	8.303720222169435	2.1060122813473248
1	Deaths	44639	Middle SDI	3	Both	7	10-14 years	339	Pertussis	1	Number	1992	690.3560194939316	1307.076382575577	309.59740406708846
1	Deaths	44639	Middle SDI	3	Both	7	10-14 years	339	Pertussis	2	Percent	1992	0.010727942352988684	0.020105912206301434	0.0048882665518257115
1	Deaths	44639	Middle SDI	3	Both	7	10-14 years	339	Pertussis	3	Rate	1992	0.9455353131748949	1.79021670246039	0.4240352371046171
1	Deaths	44639	Middle SDI	3	Both	8	15-19 years	339	Pertussis	1	Number	1992	135.78192517526415	264.8024812450315	59.53502378996282
1	Deaths	44639	Middle SDI	3	Both	8	15-19 years	339	Pertussis	2	Percent	1992	0.0015009995375354333	0.002952516341572106	0.0006636236387302485
1	Deaths	44639	Middle SDI	3	Both	8	15-19 years	339	Pertussis	3	Rate	1992	0.20140803963256973	0.392786805523347	0.08830948902467933
1	Deaths	44639	Middle SDI	3	Both	22	All ages	339	Pertussis	1	Number	1992	26783.43172151754	50155.20237895056	12738.680370918632
1	Deaths	44639	Middle SDI	3	Both	22	All ages	339	Pertussis	2	Percent	1992	0.006281398519876361	0.011731306995530521	0.0029848132321618325
1	Deaths	44639	Middle SDI	3	Both	22	All ages	339	Pertussis	3	Rate	1992	4.242266904236469	7.944155825131455	2.0176982062301954
1	Deaths	44639	Middle SDI	3	Both	27	Age-standardized	339	Pertussis	3	Rate	1992	3.372028877337787	6.313193902481664	1.6056590885751807
1	Deaths	44639	Middle SDI	3	Both	28	<1 year	339	Pertussis	1	Number	1992	10333.274759445578	19251.334146879926	4751.60694833778
1	Deaths	44639	Middle SDI	3	Both	28	<1 year	339	Pertussis	2	Percent	1992	0.012637825752423256	0.02360684209070884	0.005853948412617913
1	Deaths	44639	Middle SDI	3	Both	28	<1 year	339	Pertussis	3	Rate	1992	63.69221719917211	118.66133286895229	29.28794490071829
1	Deaths	44639	Middle SDI	3	Both	34	2-4 years	339	Pertussis	1	Number	1992	5855.986990575575	10757.681821166694	2874.488347469881
1	Deaths	44639	Middle SDI	3	Both	34	2-4 years	339	Pertussis	2	Percent	1992	0.03686532303144341	0.0675225556064175	0.01772891980852054
1	Deaths	44639	Middle SDI	3	Both	34	2-4 years	339	Pertussis	3	Rate	1992	12.209634546992028	22.42958596401444	5.99325993870501
1	Deaths	44639	Middle SDI	3	Both	238	12-23 months	339	Pertussis	1	Number	1992	5821.0272195298785	10106.168121989262	2914.6449096907677
1	Deaths	44639	Middle SDI	3	Both	238	12-23 months	339	Pertussis	2	Percent	1992	0.046313426875119676	0.08169614465102497	0.02300211058449708
1	Deaths	44639	Middle SDI	3	Both	238	12-23 months	339	Pertussis	3	Rate	1992	36.204581398950765	62.856532465002225	18.127985818018427
1	Deaths	44639	Middle SDI	3	Both	388	1-5 months	339	Pertussis	1	Number	1992	5710.413957566539	10849.747218319091	2567.1541992181083
1	Deaths	44639	Middle SDI	3	Both	388	1-5 months	339	Pertussis	2	Percent	1992	0.022431513553430323	0.042198528957808415	0.010087996340693545
1	Deaths	44639	Middle SDI	3	Both	388	1-5 months	339	Pertussis	3	Rate	1992	82.54704532432274	156.83881799870278	37.10956781978855
1	Deaths	44639	Middle SDI	3	Both	389	6-11 months	339	Pertussis	1	Number	1992	4622.860801879042	8474.307149341801	2108.7446594874796
1	Deaths	44639	Middle SDI	3	Both	389	6-11 months	339	Pertussis	2	Percent	1992	0.03051373117589026	0.05684048044047147	0.014212725423045695
1	Deaths	44639	Middle SDI	3	Both	389	6-11 months	339	Pertussis	3	Rate	1992	57.49922205141715	105.40357786975936	26.228602292399966
1	Deaths	1	Global	3	Both	1	<5 years	339	Pertussis	1	Number	1992	210536.90482409386	344351.1077225799	107368.17009185051
1	Deaths	1	Global	3	Both	1	<5 years	339	Pertussis	2	Percent	1992	0.019033194393282524	0.03106886469474241	0.009689813499544741
1	Deaths	1	Global	3	Both	1	<5 years	339	Pertussis	3	Rate	1992	34.13270896660254	55.826963695710894	17.406765360608734
1	Deaths	1	Global	3	Both	6	5-9 years	339	Pertussis	1	Number	1992	33383.56568542451	57012.12219808087	16833.13001633634
1	Deaths	1	Global	3	Both	6	5-9 years	339	Pertussis	2	Percent	1992	0.030136145292220664	0.052270355216033036	0.015428773236323254
1	Deaths	1	Global	3	Both	6	5-9 years	339	Pertussis	3	Rate	1992	5.563571613114402	9.501412391161681	2.8053421615067955
1	Deaths	1	Global	3	Both	7	10-14 years	339	Pertussis	1	Number	1992	6140.436353346294	10634.491437225814	3071.678116159922
1	Deaths	1	Global	3	Both	7	10-14 years	339	Pertussis	2	Percent	1992	0.01057237987872201	0.018400193715522685	0.0052939394408506495
1	Deaths	1	Global	3	Both	7	10-14 years	339	Pertussis	3	Rate	1992	1.114012619582465	1.929334819577619	0.5572711754975938
1	Deaths	1	Global	3	Both	8	15-19 years	339	Pertussis	1	Number	1992	1212.9304118258642	2236.724355787584	587.4005794937223
1	Deaths	1	Global	3	Both	8	15-19 years	339	Pertussis	2	Percent	1992	0.0013886987701316911	0.0025089718343313133	0.0006620102147360063
1	Deaths	1	Global	3	Both	8	15-19 years	339	Pertussis	3	Rate	1992	0.23401615321118566	0.43154135178063685	0.11332985195763808
1	Deaths	1	Global	3	Both	22	All ages	339	Pertussis	1	Number	1992	254947.238376625	416815.2094817468	129410.45930900292
1	Deaths	1	Global	3	Both	22	All ages	339	Pertussis	2	Percent	1992	0.0052576801531992075	0.008571853848692516	0.0026825063552205573
1	Deaths	1	Global	3	Both	22	All ages	339	Pertussis	3	Rate	1992	4.635359712780971	7.578385402440961	2.3528947923227728
1	Deaths	1	Global	3	Both	27	Age-standardized	339	Pertussis	3	Rate	1992	4.150969519131532	6.78876359738109	2.1061661837250103
1	Deaths	1	Global	3	Both	28	<1 year	339	Pertussis	1	Number	1992	94664.4266386003	154496.6063329615	49782.4901765476
1	Deaths	1	Global	3	Both	28	<1 year	339	Pertussis	2	Percent	1992	0.01243805586444913	0.02032089481372786	0.006515394418003408
1	Deaths	1	Global	3	Both	28	<1 year	339	Pertussis	3	Rate	1992	75.50644864320299	123.22992369841481	39.70761954959669
1	Deaths	1	Global	3	Both	34	2-4 years	339	Pertussis	1	Number	1992	58968.95814114812	98384.48720649068	27920.183923564262
1	Deaths	1	Global	3	Both	34	2-4 years	339	Pertussis	2	Percent	1992	0.028733885891049447	0.04813037583103189	0.013689642389676075
1	Deaths	1	Global	3	Both	34	2-4 years	339	Pertussis	3	Rate	1992	16.024330211071785	26.735176613942446	7.587080742958854
1	Deaths	1	Global	3	Both	238	12-23 months	339	Pertussis	1	Number	1992	56903.52004434545	93399.97645898786	28813.170289507572
1	Deaths	1	Global	3	Both	238	12-23 months	339	Pertussis	2	Percent	1992	0.04069121412996317	0.06666920873539309	0.020364024798006575
1	Deaths	1	Global	3	Both	238	12-23 months	339	Pertussis	3	Rate	1992	46.09454174116782	75.65839705799925	23.34003027528102
1	Deaths	1	Global	3	Both	388	1-5 months	339	Pertussis	1	Number	1992	52581.61096099768	87591.37412724203	27543.776475764615
1	Deaths	1	Global	3	Both	388	1-5 months	339	Pertussis	2	Percent	1992	0.024237190512210748	0.039924452626236784	0.012712864944695812
1	Deaths	1	Global	3	Both	388	1-5 months	339	Pertussis	3	Rate	1992	98.247228370339	163.66196432311946	51.464754467170316
1	Deaths	1	Global	3	Both	389	6-11 months	339	Pertussis	1	Number	1992	42082.81567760266	67107.53345768807	22135.46158206566
1	Deaths	1	Global	3	Both	389	6-11 months	339	Pertussis	2	Percent	1992	0.028631862360882613	0.04577178251430355	0.014984166169721043
1	Deaths	1	Global	3	Both	389	6-11 months	339	Pertussis	3	Rate	1992	67.84401048060677	108.1877276965138	35.685789160871145
1	Deaths	67	Japan	3	Both	1	<5 years	339	Pertussis	1	Number	1991	2.8116858780427085	4.194925313555182	1.7852408708902807
1	Deaths	67	Japan	3	Both	1	<5 years	339	Pertussis	2	Percent	1991	0.0003618622395056494	0.0005405807725293087	0.0002292875134931144
1	Deaths	67	Japan	3	Both	1	<5 years	339	Pertussis	3	Rate	1991	0.04438185509190531	0.06621599121064532	0.028179642062702633
1	Deaths	67	Japan	3	Both	6	5-9 years	339	Pertussis	1	Number	1991	0.14331910606332746	0.18794598864196355	0.10971570520495807
1	Deaths	67	Japan	3	Both	6	5-9 years	339	Pertussis	2	Percent	1991	0.00010612208978949322	0.0001403086029929062	8.103032724682873e-05
1	Deaths	67	Japan	3	Both	6	5-9 years	339	Pertussis	3	Rate	1991	0.001954053228857175	0.002562508768330618	0.0014958949570712426
1	Deaths	67	Japan	3	Both	7	10-14 years	339	Pertussis	1	Number	1991	0.04937132959210487	0.08192485159280548	0.029049214795034122
1	Deaths	67	Japan	3	Both	7	10-14 years	339	Pertussis	2	Percent	1991	4.11930313274032e-05	6.790130958603414e-05	2.4063360257218676e-05
1	Deaths	67	Japan	3	Both	7	10-14 years	339	Pertussis	3	Rate	1991	0.0005996462254088593	0.000995029472178984	0.00035282120507686235
1	Deaths	67	Japan	3	Both	8	15-19 years	339	Pertussis	1	Number	1991	0.02129312458228788	0.03187390037031485	0.013279371300078061
1	Deaths	67	Japan	3	Both	8	15-19 years	339	Pertussis	2	Percent	1991	5.064168198931808e-06	7.627404818533129e-06	3.135379899667913e-06
1	Deaths	67	Japan	3	Both	8	15-19 years	339	Pertussis	3	Rate	1991	0.00021496785369536916	0.00032178762327846234	0.00013406383528964184
1	Deaths	67	Japan	3	Both	22	All ages	339	Pertussis	1	Number	1991	3.21281355707566	4.760695604985001	2.071312510466835
1	Deaths	67	Japan	3	Both	22	All ages	339	Pertussis	2	Percent	1991	3.847478769467153e-06	5.700834711866149e-06	2.4804836318197655e-06
1	Deaths	67	Japan	3	Both	22	All ages	339	Pertussis	3	Rate	1991	0.002589125230657942	0.0038365242449886626	0.0016692183925881101
1	Deaths	67	Japan	3	Both	27	Age-standardized	339	Pertussis	3	Rate	1991	0.0050425657184758575	0.007498870801879488	0.0032304808320821428
1	Deaths	67	Japan	3	Both	28	<1 year	339	Pertussis	1	Number	1991	2.032147936106747	3.172281380258377	1.1783531760154733
1	Deaths	67	Japan	3	Both	28	<1 year	339	Pertussis	2	Percent	1991	0.00036722350625841395	0.0005717316340527587	0.00021318821024492122
1	Deaths	67	Japan	3	Both	28	<1 year	339	Pertussis	3	Rate	1991	0.16800969602065444	0.26227127509736337	0.09742143049222025
1	Deaths	67	Japan	3	Both	34	2-4 years	339	Pertussis	1	Number	1991	0.36058835840856746	0.49918906826474635	0.2514956581439628
1	Deaths	67	Japan	3	Both	34	2-4 years	339	Pertussis	2	Percent	1991	0.00027414966210030276	0.00037697850300622205	0.0001940166535867631
1	Deaths	67	Japan	3	Both	34	2-4 years	339	Pertussis	3	Rate	1991	0.009243447173624396	0.012796385891437405	0.006446927018690983
1	Deaths	67	Japan	3	Both	238	12-23 months	339	Pertussis	1	Number	1991	0.41894958352739253	0.577517124473707	0.31034781637320286
1	Deaths	67	Japan	3	Both	238	12-23 months	339	Pertussis	2	Percent	1991	0.0004550838246713664	0.0006245439597271344	0.0003414393482050701
1	Deaths	67	Japan	3	Both	238	12-23 months	339	Pertussis	3	Rate	1991	0.034209551857205825	0.04715746904857804	0.025341616594053745
1	Deaths	67	Japan	3	Both	388	1-5 months	339	Pertussis	1	Number	1991	1.1245329035689209	1.7587433140118875	0.6459553795850425
1	Deaths	67	Japan	3	Both	388	1-5 months	339	Pertussis	2	Percent	1991	0.0006175520786865168	0.0009635830509154295	0.0003619840519034378
1	Deaths	67	Japan	3	Both	388	1-5 months	339	Pertussis	3	Rate	1991	0.21950692377973494	0.34330372490809474	0.12608939927118237
1	Deaths	67	Japan	3	Both	389	6-11 months	339	Pertussis	1	Number	1991	0.9076150325378279	1.4334700495409505	0.5190342577240957
1	Deaths	67	Japan	3	Both	389	6-11 months	339	Pertussis	2	Percent	1991	0.0013154417741576558	0.0020711704373486293	0.0007522071844126496
1	Deaths	67	Japan	3	Both	389	6-11 months	339	Pertussis	3	Rate	1991	0.1500467156340109	0.23698095027351598	0.08580662823011524
1	Deaths	44636	Low-middle SDI	3	Both	1	<5 years	339	Pertussis	1	Number	1992	47450.95059140249	103753.78255912302	15124.553274273982
1	Deaths	44636	Low-middle SDI	3	Both	1	<5 years	339	Pertussis	2	Percent	1992	0.018754109105393924	0.04118202996385451	0.005980110578582833
1	Deaths	44636	Low-middle SDI	3	Both	1	<5 years	339	Pertussis	3	Rate	1992	45.686481956545826	99.8956871407674	14.562145155236003
1	Deaths	44636	Low-middle SDI	3	Both	6	5-9 years	339	Pertussis	1	Number	1992	7480.275027714967	16716.70734626009	2424.788101684651
1	Deaths	44636	Low-middle SDI	3	Both	6	5-9 years	339	Pertussis	2	Percent	1992	0.03141760247031446	0.07153678911869062	0.010052529756659871
1	Deaths	44636	Low-middle SDI	3	Both	6	5-9 years	339	Pertussis	3	Rate	1992	7.511325545540886	16.78609816645355	2.4348533634426066
1	Deaths	44636	Low-middle SDI	3	Both	7	10-14 years	339	Pertussis	1	Number	1992	1373.8850145746007	3154.6650163073346	414.42998995820324
1	Deaths	44636	Low-middle SDI	3	Both	7	10-14 years	339	Pertussis	2	Percent	1992	0.011238884980478096	0.02608926615665605	0.0033803154962876833
1	Deaths	44636	Low-middle SDI	3	Both	7	10-14 years	339	Pertussis	3	Rate	1992	1.5384783549448164	3.5325982838478165	0.4640792805998483
1	Deaths	44636	Low-middle SDI	3	Both	8	15-19 years	339	Pertussis	1	Number	1992	282.5221660299611	654.5918307571691	83.74241028181633
1	Deaths	44636	Low-middle SDI	3	Both	8	15-19 years	339	Pertussis	2	Percent	1992	0.0016498578284421998	0.0039047960047061837	0.0004805940136725518
1	Deaths	44636	Low-middle SDI	3	Both	8	15-19 years	339	Pertussis	3	Rate	1992	0.3727026123822851	0.8635360856656716	0.11047280118867629
1	Deaths	44636	Low-middle SDI	3	Both	22	All ages	339	Pertussis	1	Number	1992	57476.17309047231	127945.87823403673	18265.543220736137
1	Deaths	44636	Low-middle SDI	3	Both	22	All ages	339	Pertussis	2	Percent	1992	0.00790718837648592	0.01756825168230425	0.002529982927106318
1	Deaths	44636	Low-middle SDI	3	Both	22	All ages	339	Pertussis	3	Rate	1992	7.700783433003082	17.1424687213392	2.4472574471448807
1	Deaths	44636	Low-middle SDI	3	Both	27	Age-standardized	339	Pertussis	3	Rate	1992	5.565157568621778	12.397838409807223	1.7672980700141225
1	Deaths	44636	Low-middle SDI	3	Both	28	<1 year	339	Pertussis	1	Number	1992	20708.51931331587	46114.36152709379	6798.466831671048
1	Deaths	44636	Low-middle SDI	3	Both	28	<1 year	339	Pertussis	2	Percent	1992	0.011387085826280664	0.025409041223351022	0.0036821874680461105
1	Deaths	44636	Low-middle SDI	3	Both	28	<1 year	339	Pertussis	3	Rate	1992	95.13760472658805	211.85531581500356	31.233032183157846
1	Deaths	44636	Low-middle SDI	3	Both	34	2-4 years	339	Pertussis	1	Number	1992	13379.230285205793	29714.24566358658	4235.074072856724
1	Deaths	44636	Low-middle SDI	3	Both	34	2-4 years	339	Pertussis	2	Percent	1992	0.032699301051140016	0.0744158026961593	0.010511192900824848
1	Deaths	44636	Low-middle SDI	3	Both	34	2-4 years	339	Pertussis	3	Rate	1992	21.900568964570862	48.63948616723949	6.932426591477723
1	Deaths	44636	Low-middle SDI	3	Both	238	12-23 months	339	Pertussis	1	Number	1992	13363.200992880804	28280.888466286586	4296.678485430549
1	Deaths	44636	Low-middle SDI	3	Both	238	12-23 months	339	Pertussis	2	Percent	1992	0.044184855798589065	0.09581400497211762	0.014318424086407504
1	Deaths	44636	Low-middle SDI	3	Both	238	12-23 months	339	Pertussis	3	Rate	1992	63.620891034851724	134.642539945404	20.456065420178874
1	Deaths	44636	Low-middle SDI	3	Both	388	1-5 months	339	Pertussis	1	Number	1992	11417.61524098959	25438.201730968474	3648.2051325943535
1	Deaths	44636	Low-middle SDI	3	Both	388	1-5 months	339	Pertussis	2	Percent	1992	0.024934762352173866	0.05524935159861331	0.007835281723422034
1	Deaths	44636	Low-middle SDI	3	Both	388	1-5 months	339	Pertussis	3	Rate	1992	122.41656348819137	272.7414763500666	39.115062629617434
1	Deaths	44636	Low-middle SDI	3	Both	389	6-11 months	339	Pertussis	1	Number	1992	9290.90407232628	21701.859390095196	3073.4954175863736
1	Deaths	44636	Low-middle SDI	3	Both	389	6-11 months	339	Pertussis	2	Percent	1992	0.029468404686575096	0.06725879494562552	0.009685214153976008
1	Deaths	44636	Low-middle SDI	3	Both	389	6-11 months	339	Pertussis	3	Rate	1992	86.73540128425492	202.59809682257136	28.69267148971064
1	Deaths	44637	Low SDI	3	Both	1	<5 years	339	Pertussis	1	Number	1991	116022.2809866689	208864.36067046624	61930.99063658047
1	Deaths	44637	Low SDI	3	Both	1	<5 years	339	Pertussis	2	Percent	1991	0.021535824384822357	0.03864333342685081	0.011463187880894317
1	Deaths	44637	Low SDI	3	Both	1	<5 years	339	Pertussis	3	Rate	1991	81.73096552634055	147.13282411333122	43.62678976559747
1	Deaths	44637	Low SDI	3	Both	6	5-9 years	339	Pertussis	1	Number	1991	17777.95207386172	32837.57693970906	9383.532632035649
1	Deaths	44637	Low SDI	3	Both	6	5-9 years	339	Pertussis	2	Percent	1991	0.03139139240257842	0.05867212091054888	0.01668577599954253
1	Deaths	44637	Low SDI	3	Both	6	5-9 years	339	Pertussis	3	Rate	1991	14.555885592944671	26.886112140367423	7.682866220029413
1	Deaths	44637	Low SDI	3	Both	7	10-14 years	339	Pertussis	1	Number	1991	3112.8558567450295	5824.553758661706	1616.9825434655172
1	Deaths	44637	Low SDI	3	Both	7	10-14 years	339	Pertussis	2	Percent	1991	0.012576861659376045	0.023408847054418744	0.006600636256110411
1	Deaths	44637	Low SDI	3	Both	7	10-14 years	339	Pertussis	3	Rate	1991	3.04962486758514	5.7062404436467755	1.5841370117792177
1	Deaths	44637	Low SDI	3	Both	8	15-19 years	339	Pertussis	1	Number	1991	578.366360086611	1054.7118216013334	298.8860966587673
1	Deaths	44637	Low SDI	3	Both	8	15-19 years	339	Pertussis	2	Percent	1991	0.00180227988993571	0.003315643594172927	0.000937102616894755
1	Deaths	44637	Low SDI	3	Both	8	15-19 years	339	Pertussis	3	Rate	1991	0.6882100220937551	1.2550232796010117	0.3556507110030452
1	Deaths	44637	Low SDI	3	Both	22	All ages	339	Pertussis	1	Number	1991	139052.38335865072	250987.69701204	74444.80157053526
1	Deaths	44637	Low SDI	3	Both	22	All ages	339	Pertussis	2	Percent	1991	0.012201993525862648	0.02198905469283297	0.006512648248569972
1	Deaths	44637	Low SDI	3	Both	22	All ages	339	Pertussis	3	Rate	1991	16.92232685835877	30.544574236528	9.05974593641429
1	Deaths	44637	Low SDI	3	Both	27	Age-standardized	339	Pertussis	3	Rate	1991	9.942363146800398	17.99044024849163	5.319688444015995
1	Deaths	44637	Low SDI	3	Both	28	<1 year	339	Pertussis	1	Number	1991	52134.31547501068	92420.58485636627	28007.89610851266
1	Deaths	44637	Low SDI	3	Both	28	<1 year	339	Pertussis	2	Percent	1991	0.015696752921009867	0.027781178569997105	0.008387522072654138
1	Deaths	44637	Low SDI	3	Both	28	<1 year	339	Pertussis	3	Rate	1991	167.4652198006133	296.8722887421673	89.96662630418577
1	Deaths	44637	Low SDI	3	Both	34	2-4 years	339	Pertussis	1	Number	1991	32955.9272116814	61405.31767655524	17432.003779384773
1	Deaths	44637	Low SDI	3	Both	34	2-4 years	339	Pertussis	2	Percent	1991	0.02605455046568544	0.048023529831083406	0.013937379584574219
1	Deaths	44637	Low SDI	3	Both	34	2-4 years	339	Pertussis	3	Rate	1991	40.4194157447832	75.31170487685215	21.379808357321497
1	Deaths	44637	Low SDI	3	Both	238	12-23 months	339	Pertussis	1	Number	1991	30932.03829997679	55177.42572890538	17174.759286514076
1	Deaths	44637	Low SDI	3	Both	238	12-23 months	339	Pertussis	2	Percent	1991	0.03861066813294588	0.07027279502267217	0.021277141312617202
1	Deaths	44637	Low SDI	3	Both	238	12-23 months	339	Pertussis	3	Rate	1991	105.60609999950282	188.38308302645208	58.63691649057466
1	Deaths	44637	Low SDI	3	Both	388	1-5 months	339	Pertussis	1	Number	1991	29555.15842492073	52154.69253065007	15746.045608996335
1	Deaths	44637	Low SDI	3	Both	388	1-5 months	339	Pertussis	2	Percent	1991	0.031842332374928374	0.05670205666844146	0.017088910065716313
1	Deaths	44637	Low SDI	3	Both	388	1-5 months	339	Pertussis	3	Rate	1991	220.45031655064787	389.01901024116586	117.44889636582927
1	Deaths	44637	Low SDI	3	Both	389	6-11 months	339	Pertussis	1	Number	1991	22579.157050089958	41018.93633595815	11691.555419698403
1	Deaths	44637	Low SDI	3	Both	389	6-11 months	339	Pertussis	2	Percent	1991	0.030235137341785113	0.055227336312959535	0.015728943264863744
1	Deaths	44637	Low SDI	3	Both	389	6-11 months	339	Pertussis	3	Rate	1991	148.32939949203364	269.46595840655596	76.80540910736913
1	Deaths	44639	Middle SDI	3	Both	1	<5 years	339	Pertussis	1	Number	1991	23795.962742867574	43955.11119596068	11603.40283072708
1	Deaths	44639	Middle SDI	3	Both	1	<5 years	339	Pertussis	2	Percent	1991	0.020712114482193046	0.03811818763169182	0.010086531984510958
1	Deaths	44639	Middle SDI	3	Both	1	<5 years	339	Pertussis	3	Rate	1991	29.668007336224743	54.80175673149459	14.466733034802946
1	Deaths	44639	Middle SDI	3	Both	6	5-9 years	339	Pertussis	1	Number	1991	3777.213298158055	7217.856832325094	1899.538336033448
1	Deaths	44639	Middle SDI	3	Both	6	5-9 years	339	Pertussis	2	Percent	1991	0.0349836463887258	0.06611938320052196	0.017673419559272346
1	Deaths	44639	Middle SDI	3	Both	6	5-9 years	339	Pertussis	3	Rate	1991	4.892612080269101	9.349266441666792	2.460465818635015
1	Deaths	44639	Middle SDI	3	Both	7	10-14 years	339	Pertussis	1	Number	1991	737.9618544521094	1492.7286969221148	353.17864884833887
1	Deaths	44639	Middle SDI	3	Both	7	10-14 years	339	Pertussis	2	Percent	1991	0.011146767259828655	0.02207385522881459	0.005275407925067786
1	Deaths	44639	Middle SDI	3	Both	7	10-14 years	339	Pertussis	3	Rate	1991	1.0215424360722656	2.066347603536946	0.48889651292492
1	Deaths	44639	Middle SDI	3	Both	8	15-19 years	339	Pertussis	1	Number	1991	147.870907620396	300.19860037647067	64.33818596749776
1	Deaths	44639	Middle SDI	3	Both	8	15-19 years	339	Pertussis	2	Percent	1991	0.0015844078441562667	0.0032662758622261758	0.000689302519890743
1	Deaths	44639	Middle SDI	3	Both	8	15-19 years	339	Pertussis	3	Rate	1991	0.22109444504172074	0.4488526108389308	0.09619752627739266
1	Deaths	44639	Middle SDI	3	Both	22	All ages	339	Pertussis	1	Number	1991	28920.927124769973	53622.459288817015	14118.595416557373
1	Deaths	44639	Middle SDI	3	Both	22	All ages	339	Pertussis	2	Percent	1991	0.006779679214601474	0.012585459813964493	0.0032949539704824073
1	Deaths	44639	Middle SDI	3	Both	22	All ages	339	Pertussis	3	Rate	1991	4.664118406918529	8.647769081337845	2.2769256489637715
1	Deaths	44639	Middle SDI	3	Both	27	Age-standardized	339	Pertussis	3	Rate	1991	3.6418604359640123	6.7541548142774435	1.777014483542141
1	Deaths	44639	Middle SDI	3	Both	28	<1 year	339	Pertussis	1	Number	1991	11115.640449597035	22170.975567588488	5241.814980611137
1	Deaths	44639	Middle SDI	3	Both	28	<1 year	339	Pertussis	2	Percent	1991	0.013101358504617456	0.02581119625156869	0.0060248237392277635
1	Deaths	44639	Middle SDI	3	Both	28	<1 year	339	Pertussis	3	Rate	1991	68.1339032805639	135.89816185648417	32.129980861023405
1	Deaths	44639	Middle SDI	3	Both	34	2-4 years	339	Pertussis	1	Number	1991	6384.165439827885	11236.181306850569	3139.3283832917673
1	Deaths	44639	Middle SDI	3	Both	34	2-4 years	339	Pertussis	2	Percent	1991	0.03796212574825	0.06765083334505997	0.018846785644773618
1	Deaths	44639	Middle SDI	3	Both	34	2-4 years	339	Pertussis	3	Rate	1991	13.365219254304773	23.522890840251645	6.572168680373004
1	Deaths	44639	Middle SDI	3	Both	238	12-23 months	339	Pertussis	1	Number	1991	6296.156853442642	10916.799785746314	3194.683665080457
1	Deaths	44639	Middle SDI	3	Both	238	12-23 months	339	Pertussis	2	Percent	1991	0.047572713318763955	0.08298877461647343	0.023962443463772198
1	Deaths	44639	Middle SDI	3	Both	238	12-23 months	339	Pertussis	3	Rate	1991	39.04333658059492	67.69658036470372	19.810673797947686
1	Deaths	44639	Middle SDI	3	Both	388	1-5 months	339	Pertussis	1	Number	1991	6132.000396150576	12410.429937160136	2756.472334075984
1	Deaths	44639	Middle SDI	3	Both	388	1-5 months	339	Pertussis	2	Percent	1991	0.0231008036397864	0.045748753022372676	0.010138247342476328
1	Deaths	44639	Middle SDI	3	Both	388	1-5 months	339	Pertussis	3	Rate	1991	88.11195437859395	178.3279787666436	39.60830868478557
1	Deaths	44639	Middle SDI	3	Both	389	6-11 months	339	Pertussis	1	Number	1991	4983.640053446455	9494.623713921581	2419.3689690111783
1	Deaths	44639	Middle SDI	3	Both	389	6-11 months	339	Pertussis	2	Percent	1991	0.03135363810671259	0.05954416165631549	0.015116792666388084
1	Deaths	44639	Middle SDI	3	Both	389	6-11 months	339	Pertussis	3	Rate	1991	61.67504735195595	117.50073457655833	29.940905467766914
1	Deaths	1	Global	3	Both	1	<5 years	339	Pertussis	1	Number	1991	223083.19601011332	391583.5295791848	119447.64963386852
1	Deaths	1	Global	3	Both	1	<5 years	339	Pertussis	2	Percent	1991	0.019548410573685945	0.03416632073840349	0.010490976779200578
1	Deaths	1	Global	3	Both	1	<5 years	339	Pertussis	3	Rate	1991	36.19680769471442	63.537164475412546	19.381215980009337
1	Deaths	1	Global	3	Both	6	5-9 years	339	Pertussis	1	Number	1991	34829.69322674883	61666.624674204104	18802.284645326894
1	Deaths	1	Global	3	Both	6	5-9 years	339	Pertussis	2	Percent	1991	0.03041592549199944	0.05327412479500649	0.01657042631983671
1	Deaths	1	Global	3	Both	6	5-9 years	339	Pertussis	3	Rate	1991	5.885957709281006	10.421198445345903	3.1774455071934047
1	Deaths	1	Global	3	Both	7	10-14 years	339	Pertussis	1	Number	1991	6367.480178649523	11486.162356187455	3448.873349030663
1	Deaths	1	Global	3	Both	7	10-14 years	339	Pertussis	2	Percent	1991	0.010655939685008007	0.019010836606185025	0.005828007095479033
1	Deaths	1	Global	3	Both	7	10-14 years	339	Pertussis	3	Rate	1991	1.17169858766354	2.1136022151345504	0.6346372377631365
1	Deaths	1	Global	3	Both	8	15-19 years	339	Pertussis	1	Number	1991	1285.2123145343035	2398.429362336266	677.7623405803816
1	Deaths	1	Global	3	Both	8	15-19 years	339	Pertussis	2	Percent	1991	0.0014333751382917836	0.0026914967523482512	0.0007486642460883304
1	Deaths	1	Global	3	Both	8	15-19 years	339	Pertussis	3	Rate	1991	0.24738207486694713	0.46165791081106045	0.13045802019116745
1	Deaths	1	Global	3	Both	22	All ages	339	Pertussis	1	Number	1991	269431.5680393454	470451.48696645384	144922.01470846418
1	Deaths	1	Global	3	Both	22	All ages	339	Pertussis	2	Percent	1991	0.005567726198616942	0.009703717913353775	0.003003690027454707
1	Deaths	1	Global	3	Both	22	All ages	339	Pertussis	3	Rate	1991	4.971858263966093	8.681306835313864	2.6742661288809093
1	Deaths	1	Global	3	Both	27	Age-standardized	339	Pertussis	3	Rate	1991	4.393060513736244	7.6698720096590876	2.3631169526588804
1	Deaths	1	Global	3	Both	28	<1 year	339	Pertussis	1	Number	1991	100370.56104041042	174354.12701316987	54598.65371150348
1	Deaths	1	Global	3	Both	28	<1 year	339	Pertussis	2	Percent	1991	0.012805023743286906	0.022332000528791338	0.006921597702669512
1	Deaths	1	Global	3	Both	28	<1 year	339	Pertussis	3	Rate	1991	79.7924643840062	138.60782808917094	43.40477014904622
1	Deaths	1	Global	3	Both	34	2-4 years	339	Pertussis	1	Number	1991	62588.38334570929	111763.76604406662	33238.04641205484
1	Deaths	1	Global	3	Both	34	2-4 years	339	Pertussis	2	Percent	1991	0.02941093336233918	0.05177177103872282	0.01582714927700116
1	Deaths	1	Global	3	Both	34	2-4 years	339	Pertussis	3	Rate	1991	17.06699585993609	30.476449948051204	9.063560523261108
1	Deaths	1	Global	3	Both	238	12-23 months	339	Pertussis	1	Number	1991	60124.25162399352	105081.68372869537	32143.715544358274
1	Deaths	1	Global	3	Both	238	12-23 months	339	Pertussis	2	Percent	1991	0.041600609661797884	0.07212557298340913	0.021952126913112255
1	Deaths	1	Global	3	Both	238	12-23 months	339	Pertussis	3	Rate	1991	48.56758786609252	84.88361634049349	25.965275024235087
1	Deaths	1	Global	3	Both	388	1-5 months	339	Pertussis	1	Number	1991	55650.95577405756	96515.72707566847	29454.809808908325
1	Deaths	1	Global	3	Both	388	1-5 months	339	Pertussis	2	Percent	1991	0.024732847296324054	0.04311237552761905	0.012923777713588562
1	Deaths	1	Global	3	Both	388	1-5 months	339	Pertussis	3	Rate	1991	103.64026056950107	179.74381507100955	54.85447861873766
1	Deaths	1	Global	3	Both	389	6-11 months	339	Pertussis	1	Number	1991	44719.605266352846	78894.30046469628	24076.001790903647
1	Deaths	1	Global	3	Both	389	6-11 months	339	Pertussis	2	Percent	1991	0.029271977808412234	0.05157889094595216	0.015692233603105028
1	Deaths	1	Global	3	Both	389	6-11 months	339	Pertussis	3	Rate	1991	71.85531104311707	126.76709612383891	38.68523854484182
1	Deaths	6	China	3	Both	1	<5 years	339	Pertussis	1	Number	1992	14109.502473698089	37428.282427866594	1610.9985109772726
1	Deaths	6	China	3	Both	1	<5 years	339	Pertussis	2	Percent	1992	0.013001367710137626	0.03494073721442385	0.001504102510403417
1	Deaths	6	China	3	Both	1	<5 years	339	Pertussis	3	Rate	1992	12.969910342229191	34.40528595944377	1.480881858718263
1	Deaths	6	China	3	Both	6	5-9 years	339	Pertussis	1	Number	1992	2613.1820739426107	6486.236351462954	290.26420056433864
1	Deaths	6	China	3	Both	6	5-9 years	339	Pertussis	2	Percent	1992	0.02385847285075922	0.06175457469781956	0.0025752976596051733
1	Deaths	6	China	3	Both	6	5-9 years	339	Pertussis	3	Rate	1992	2.3237144722355834	5.767742489330267	0.258111032655912
1	Deaths	6	China	3	Both	7	10-14 years	339	Pertussis	1	Number	1992	498.03055261904535	1378.8827554198858	49.12863675790027
1	Deaths	6	China	3	Both	7	10-14 years	339	Pertussis	2	Percent	1992	0.006807745375219587	0.018052958208358352	0.0006902991199974807
1	Deaths	6	China	3	Both	7	10-14 years	339	Pertussis	3	Rate	1992	0.49624114755916704	1.3739284814972272	0.04895211941225305
1	Deaths	6	China	3	Both	8	15-19 years	339	Pertussis	1	Number	1992	121.2413231467616	327.33604994751624	12.087947488015551
1	Deaths	6	China	3	Both	8	15-19 years	339	Pertussis	2	Percent	1992	0.0009409094030082765	0.0024365611656492394	9.146091424547827e-05
1	Deaths	6	China	3	Both	8	15-19 years	339	Pertussis	3	Rate	1992	0.10554234817613609	0.2849508274694591	0.010522735395840678
1	Deaths	6	China	3	Both	22	All ages	339	Pertussis	1	Number	1992	17816.979383672064	47142.63544420219	2013.9371377574294
1	Deaths	6	China	3	Both	22	All ages	339	Pertussis	2	Percent	1992	0.001943242084860971	0.005146778281966088	0.0002160636706016128
1	Deaths	6	China	3	Both	22	All ages	339	Pertussis	3	Rate	1992	1.4740700018435882	3.900298878935148	0.16662107849142743
1	Deaths	6	China	3	Both	27	Age-standardized	339	Pertussis	3	Rate	1992	1.6591956903935925	4.391068748442676	0.18725056327388317
1	Deaths	6	China	3	Both	28	<1 year	339	Pertussis	1	Number	1992	6370.595406571228	17555.656408650604	644.7685863872068
1	Deaths	6	China	3	Both	28	<1 year	339	Pertussis	2	Percent	1992	0.007119736492896406	0.019747066543757772	0.0007394809247343433
1	Deaths	6	China	3	Both	28	<1 year	339	Pertussis	3	Rate	1992	31.00664543288877	85.44601860026548	3.138185627634005
1	Deaths	6	China	3	Both	34	2-4 years	339	Pertussis	1	Number	1992	4023.23899180909	10575.599347523432	472.5352357589547
1	Deaths	6	China	3	Both	34	2-4 years	339	Pertussis	2	Percent	1992	0.034898096528356716	0.08973794188235931	0.004083433528591685
1	Deaths	6	China	3	Both	34	2-4 years	339	Pertussis	3	Rate	1992	5.992357528832409	15.751679803528384	0.7038110545765791
1	Deaths	6	China	3	Both	238	12-23 months	339	Pertussis	1	Number	1992	3715.668075317765	10377.039647832406	475.78693338220734
1	Deaths	6	China	3	Both	238	12-23 months	339	Pertussis	2	Percent	1992	0.049461146110269354	0.1271421258217484	0.0059643286965050425
1	Deaths	6	China	3	Both	238	12-23 months	339	Pertussis	3	Rate	1992	17.608945795995844	49.17789344408906	2.2548048293183105
1	Deaths	6	China	3	Both	388	1-5 months	339	Pertussis	1	Number	1992	3256.4955140506318	9386.635495174312	324.00902782332577
1	Deaths	6	China	3	Both	388	1-5 months	339	Pertussis	2	Percent	1992	0.00992079676935781	0.027627780868465093	0.0010205166822500574
1	Deaths	6	China	3	Both	388	1-5 months	339	Pertussis	3	Rate	1992	37.40160237363587	107.80767450837885	3.7213184454974613
1	Deaths	6	China	3	Both	389	6-11 months	339	Pertussis	1	Number	1992	3114.099892520598	8531.876106425765	319.2010142710162
1	Deaths	6	China	3	Both	389	6-11 months	339	Pertussis	2	Percent	1992	0.022135811456151875	0.05977834912367472	0.002386489659500912
1	Deaths	6	China	3	Both	389	6-11 months	339	Pertussis	3	Rate	1992	30.343158186326814	83.13287153864367	3.1102299873308703
1	Deaths	44634	High-middle SDI	3	Both	1	<5 years	339	Pertussis	1	Number	1991	23386.590903116343	48518.60963667708	9738.00584798388
1	Deaths	44634	High-middle SDI	3	Both	1	<5 years	339	Pertussis	2	Percent	1991	0.01647000371346461	0.033975722898857114	0.00682631855508609
1	Deaths	44634	High-middle SDI	3	Both	1	<5 years	339	Pertussis	3	Rate	1991	18.56212483176965	38.50960973623105	7.729133370126766
1	Deaths	44634	High-middle SDI	3	Both	6	5-9 years	339	Pertussis	1	Number	1991	3884.256437764735	8071.0934023488	1522.0159393631548
1	Deaths	44634	High-middle SDI	3	Both	6	5-9 years	339	Pertussis	2	Percent	1991	0.02745951281409224	0.05531710705728866	0.010756459685772879
1	Deaths	44634	High-middle SDI	3	Both	6	5-9 years	339	Pertussis	3	Rate	1991	3.0818664690675135	6.403807916380778	1.2076056161752595
1	Deaths	44634	High-middle SDI	3	Both	7	10-14 years	339	Pertussis	1	Number	1991	790.248457946378	1711.1551176168284	289.97804128929425
1	Deaths	44634	High-middle SDI	3	Both	7	10-14 years	339	Pertussis	2	Percent	1991	0.008468492602937326	0.01815864636049883	0.0030292965728323327
1	Deaths	44634	High-middle SDI	3	Both	7	10-14 years	339	Pertussis	3	Rate	1991	0.6699808893155944	1.4507351655416245	0.2458464094822417
1	Deaths	44634	High-middle SDI	3	Both	8	15-19 years	339	Pertussis	1	Number	1991	187.2814172659815	424.438331538008	64.31833096527994
1	Deaths	44634	High-middle SDI	3	Both	8	15-19 years	339	Pertussis	2	Percent	1991	0.001153866792541117	0.002577129674913156	0.0004040011083603379
1	Deaths	44634	High-middle SDI	3	Both	8	15-19 years	339	Pertussis	3	Rate	1991	0.1523187431007879	0.3452019646554022	0.05231104865603495
1	Deaths	44634	High-middle SDI	3	Both	22	All ages	339	Pertussis	1	Number	1991	28885.129165087423	60311.655799877044	11830.64472189395
1	Deaths	44634	High-middle SDI	3	Both	22	All ages	339	Pertussis	2	Percent	1991	0.0035510507296026062	0.007368341663861591	0.0014541808917112192
1	Deaths	44634	High-middle SDI	3	Both	22	All ages	339	Pertussis	3	Rate	1991	2.4855054633094062	5.189692908592436	1.0180024441878235
1	Deaths	44634	High-middle SDI	3	Both	27	Age-standardized	339	Pertussis	3	Rate	1991	2.314734642910659	4.837587131766848	0.948566822219068
1	Deaths	44634	High-middle SDI	3	Both	28	<1 year	339	Pertussis	1	Number	1991	10408.617930417668	21862.938882306593	4252.190952634643
1	Deaths	44634	High-middle SDI	3	Both	28	<1 year	339	Pertussis	2	Percent	1991	0.009429872433365103	0.019788149366163292	0.0038363099659159136
1	Deaths	44634	High-middle SDI	3	Both	28	<1 year	339	Pertussis	3	Rate	1991	41.941547319309805	88.09675711044619	17.134212173307294
1	Deaths	44634	High-middle SDI	3	Both	34	2-4 years	339	Pertussis	1	Number	1991	6569.392962396843	13882.225063947872	2608.7733504919065
1	Deaths	44634	High-middle SDI	3	Both	34	2-4 years	339	Pertussis	2	Percent	1991	0.03640329228617548	0.07576345762053968	0.01425126670525234
1	Deaths	44634	High-middle SDI	3	Both	34	2-4 years	339	Pertussis	3	Rate	1991	8.616721276375092	18.20857189646699	3.421788430543582
1	Deaths	44634	High-middle SDI	3	Both	238	12-23 months	339	Pertussis	1	Number	1991	6408.580010301831	12400.216945100046	2651.3746998140978
1	Deaths	44634	High-middle SDI	3	Both	238	12-23 months	339	Pertussis	2	Percent	1991	0.04722067941918024	0.09211768747145832	0.019648469750238713
1	Deaths	44634	High-middle SDI	3	Both	238	12-23 months	339	Pertussis	3	Rate	1991	25.702278250966778	49.732362829672056	10.633614649836572
1	Deaths	44634	High-middle SDI	3	Both	388	1-5 months	339	Pertussis	1	Number	1991	5381.60990374676	11349.66542081024	2216.9972516005064
1	Deaths	44634	High-middle SDI	3	Both	388	1-5 months	339	Pertussis	2	Percent	1991	0.015470339808027232	0.032515770891169644	0.006359171056389319
1	Deaths	44634	High-middle SDI	3	Both	388	1-5 months	339	Pertussis	3	Rate	1991	50.95162735905054	107.45556320765922	20.9899304929077
1	Deaths	44634	High-middle SDI	3	Both	389	6-11 months	339	Pertussis	1	Number	1991	5027.008026670904	10489.745718823418	2035.1937010341367
1	Deaths	44634	High-middle SDI	3	Both	389	6-11 months	339	Pertussis	2	Percent	1991	0.026581217278891626	0.055279654242515554	0.01075281115949253
1	Deaths	44634	High-middle SDI	3	Both	389	6-11 months	339	Pertussis	3	Rate	1991	40.774835703737054	85.08394177803949	16.507769302270933
1	Deaths	67	Japan	3	Both	1	<5 years	339	Pertussis	1	Number	1990	3.1382489135256018	4.8266406058390166	1.9276930232127476
1	Deaths	67	Japan	3	Both	1	<5 years	339	Pertussis	2	Percent	1990	0.000391851022712508	0.0006041075072969562	0.0002412048566114997
1	Deaths	67	Japan	3	Both	1	<5 years	339	Pertussis	3	Rate	1990	0.048225586248230194	0.07417116335893234	0.0296229294465426
1	Deaths	67	Japan	3	Both	6	5-9 years	339	Pertussis	1	Number	1990	0.16216327830971566	0.21230596600930612	0.1235019624887005
1	Deaths	67	Japan	3	Both	6	5-9 years	339	Pertussis	2	Percent	1990	0.00011629500552157895	0.00015504819368508422	8.906808554961368e-05
1	Deaths	67	Japan	3	Both	6	5-9 years	339	Pertussis	3	Rate	1990	0.0021663744916411796	0.002836241558383966	0.001649889568044809
1	Deaths	67	Japan	3	Both	7	10-14 years	339	Pertussis	1	Number	1990	0.05963033242808603	0.09865610506397049	0.033897534419966666
1	Deaths	67	Japan	3	Both	7	10-14 years	339	Pertussis	2	Percent	1990	4.741809933606901e-05	7.892233088209709e-05	2.718905364525931e-05
1	Deaths	67	Japan	3	Both	7	10-14 years	339	Pertussis	3	Rate	1990	0.0006980303025234966	0.0011548644466579843	0.0003968031913037828
1	Deaths	67	Japan	3	Both	8	15-19 years	339	Pertussis	1	Number	1990	0.024061095641402106	0.03646029853498074	0.015157723598311112
1	Deaths	67	Japan	3	Both	8	15-19 years	339	Pertussis	2	Percent	1990	5.504004158883903e-06	8.376171179743261e-06	3.4824542114553854e-06
1	Deaths	67	Japan	3	Both	8	15-19 years	339	Pertussis	3	Rate	1990	0.0002396045628356971	0.0003630779753977982	0.00015094324009536347
1	Deaths	67	Japan	3	Both	22	All ages	339	Pertussis	1	Number	1990	3.588218143517239	5.460873942088063	2.2332834311988723
1	Deaths	67	Japan	3	Both	22	All ages	339	Pertussis	2	Percent	1990	4.3530338661319155e-06	6.617820496107504e-06	2.7024987141864e-06
1	Deaths	67	Japan	3	Both	22	All ages	339	Pertussis	3	Rate	1990	0.002901038184066952	0.0044150615126328	0.0018055871328383902
1	Deaths	67	Japan	3	Both	27	Age-standardized	339	Pertussis	3	Rate	1990	0.005537808079646819	0.008468646664829266	0.003424556108735318
1	Deaths	67	Japan	3	Both	28	<1 year	339	Pertussis	1	Number	1990	2.2439959677050836	3.5998760614985366	1.2425863941109458
1	Deaths	67	Japan	3	Both	28	<1 year	339	Pertussis	2	Percent	1990	0.00039563961577778557	0.0006304056219265611	0.0002192820779469343
1	Deaths	67	Japan	3	Both	28	<1 year	339	Pertussis	3	Rate	1990	0.18311907318705437	0.29376432821492104	0.10140003463426227
1	Deaths	67	Japan	3	Both	34	2-4 years	339	Pertussis	1	Number	1990	0.41555373617262936	0.5710585660226692	0.28982908082114694
1	Deaths	67	Japan	3	Both	34	2-4 years	339	Pertussis	2	Percent	1990	0.00030176925544280473	0.0004105925782566562	0.00021118729966936275
1	Deaths	67	Japan	3	Both	34	2-4 years	339	Pertussis	3	Rate	1990	0.010317163583759666	0.014177960943938108	0.007195733735192024
1	Deaths	67	Japan	3	Both	238	12-23 months	339	Pertussis	1	Number	1990	0.47869920964788915	0.6527842278278468	0.3591449421291503
1	Deaths	67	Japan	3	Both	238	12-23 months	339	Pertussis	2	Percent	1990	0.0004987229661077611	0.0006780902110953942	0.000375318604675548
1	Deaths	67	Japan	3	Both	238	12-23 months	339	Pertussis	3	Rate	1990	0.038167236158227175	0.0520472340077558	0.0286350375037361
1	Deaths	67	Japan	3	Both	388	1-5 months	339	Pertussis	1	Number	1990	1.2479608382003904	1.9879953722888501	0.7108881934421346
1	Deaths	67	Japan	3	Both	388	1-5 months	339	Pertussis	2	Percent	1990	0.0006822182745075177	0.0010806008940995478	0.00039098113937815435
1	Deaths	67	Japan	3	Both	388	1-5 months	339	Pertussis	3	Rate	1990	0.24031293899801032	0.38281730965059657	0.13689182050890086
1	Deaths	67	Japan	3	Both	389	6-11 months	339	Pertussis	1	Number	1990	0.9960351295046935	1.62453005728205	0.5389546888800821
1	Deaths	67	Japan	3	Both	389	6-11 months	339	Pertussis	2	Percent	1990	0.0014366012032744138	0.002313588076850795	0.0007884953385983575
1	Deaths	67	Japan	3	Both	389	6-11 months	339	Pertussis	3	Rate	1990	0.1626333743410935	0.26525450469371703	0.08800093196824237
1	Deaths	44636	Low-middle SDI	3	Both	1	<5 years	339	Pertussis	1	Number	1991	50960.141417115214	113723.18333665044	18193.61727177831
1	Deaths	44636	Low-middle SDI	3	Both	1	<5 years	339	Pertussis	2	Percent	1991	0.019555573996513607	0.043812305359287415	0.007013545602011367
1	Deaths	44636	Low-middle SDI	3	Both	1	<5 years	339	Pertussis	3	Rate	1991	49.5605096077313	110.59975038618938	17.693925458662875
1	Deaths	44636	Low-middle SDI	3	Both	6	5-9 years	339	Pertussis	1	Number	1991	7909.473228094492	17894.48608626556	2902.096233394502
1	Deaths	44636	Low-middle SDI	3	Both	6	5-9 years	339	Pertussis	2	Percent	1991	0.03235097278873359	0.0748462976848741	0.011565270812499919
1	Deaths	44636	Low-middle SDI	3	Both	6	5-9 years	339	Pertussis	3	Rate	1991	8.015200573842767	18.133684887863403	2.9408890737031363
1	Deaths	44636	Low-middle SDI	3	Both	7	10-14 years	339	Pertussis	1	Number	1991	1429.6636248088817	3251.1027695933108	478.6798803638508
1	Deaths	44636	Low-middle SDI	3	Both	7	10-14 years	339	Pertussis	2	Percent	1991	0.011707473594211966	0.026817116700223034	0.004000164002566629
1	Deaths	44636	Low-middle SDI	3	Both	7	10-14 years	339	Pertussis	3	Rate	1991	1.639477985043215	3.7282276231752003	0.5489299105896775
1	Deaths	44636	Low-middle SDI	3	Both	8	15-19 years	339	Pertussis	1	Number	1991	300.5659387943443	734.3143429385343	96.95529339468635
1	Deaths	44636	Low-middle SDI	3	Both	8	15-19 years	339	Pertussis	2	Percent	1991	0.0017577500229254985	0.004275854018886928	0.0005571731492009506
1	Deaths	44636	Low-middle SDI	3	Both	8	15-19 years	339	Pertussis	3	Rate	1991	0.40249675713170924	0.9833421010166161	0.1298357070486825
1	Deaths	44636	Low-middle SDI	3	Both	22	All ages	339	Pertussis	1	Number	1991	61531.1433473184	139112.31897184343	22031.95060433862
1	Deaths	44636	Low-middle SDI	3	Both	22	All ages	339	Pertussis	2	Percent	1991	0.008441391058672408	0.019260676419337725	0.0030288266226218673
1	Deaths	44636	Low-middle SDI	3	Both	22	All ages	339	Pertussis	3	Rate	1991	8.398208034624865	18.987038617340232	3.007077302942371
1	Deaths	44636	Low-middle SDI	3	Both	27	Age-standardized	339	Pertussis	3	Rate	1991	6.027710390641004	13.661038296211272	2.157625083703107
1	Deaths	44636	Low-middle SDI	3	Both	28	<1 year	339	Pertussis	1	Number	1991	22272.807346252386	49441.27595721437	7626.4914311327575
1	Deaths	44636	Low-middle SDI	3	Both	28	<1 year	339	Pertussis	2	Percent	1991	0.011936579637721783	0.026505599648534724	0.004096507590780201
1	Deaths	44636	Low-middle SDI	3	Both	28	<1 year	339	Pertussis	3	Rate	1991	103.69774511689276	230.18871185665054	35.50742177522764
1	Deaths	44636	Low-middle SDI	3	Both	34	2-4 years	339	Pertussis	1	Number	1991	14467.840690265424	32625.245964050002	4951.471862397297
1	Deaths	44636	Low-middle SDI	3	Both	34	2-4 years	339	Pertussis	2	Percent	1991	0.03384060031066409	0.07887242070559701	0.011903625855003033
1	Deaths	44636	Low-middle SDI	3	Both	34	2-4 years	339	Pertussis	3	Rate	1991	23.868719081974376	53.82439906324003	8.168827225570828
1	Deaths	44636	Low-middle SDI	3	Both	238	12-23 months	339	Pertussis	1	Number	1991	14219.493380597414	32427.451164140206	5339.96278122586
1	Deaths	44636	Low-middle SDI	3	Both	238	12-23 months	339	Pertussis	2	Percent	1991	0.04551648155210532	0.10154978653606433	0.017235976818872383
1	Deaths	44636	Low-middle SDI	3	Both	238	12-23 months	339	Pertussis	3	Rate	1991	68.58958794753971	156.41805611529455	25.75800958698375
1	Deaths	44636	Low-middle SDI	3	Both	388	1-5 months	339	Pertussis	1	Number	1991	12247.80104328728	27972.65848222251	4034.2686096716493
1	Deaths	44636	Low-middle SDI	3	Both	388	1-5 months	339	Pertussis	2	Percent	1991	0.02586184354014527	0.059276253681363036	0.008424105528257867
1	Deaths	44636	Low-middle SDI	3	Both	388	1-5 months	339	Pertussis	3	Rate	1991	133.08467028808522	303.95105358346154	43.83638384344789
1	Deaths	44636	Low-middle SDI	3	Both	389	6-11 months	339	Pertussis	1	Number	1991	10025.006302965085	22792.52281167631	3554.762052572228
1	Deaths	44636	Low-middle SDI	3	Both	389	6-11 months	339	Pertussis	2	Percent	1991	0.030293057145178583	0.0674189408383055	0.010733546740073627
1	Deaths	44636	Low-middle SDI	3	Both	389	6-11 months	339	Pertussis	3	Rate	1991	94.84777090011892	215.64275538043407	33.63202441748944
1	Deaths	1	Global	3	Both	1	<5 years	339	Pertussis	1	Number	1990	233690.4867616085	408139.59391270735	120264.09722166258
1	Deaths	1	Global	3	Both	1	<5 years	339	Pertussis	2	Percent	1990	0.020101466315676244	0.03497758252869816	0.010355253367695626
1	Deaths	1	Global	3	Both	1	<5 years	339	Pertussis	3	Rate	1990	38.04187395169129	66.43999591716549	19.577483409016736
1	Deaths	1	Global	3	Both	6	5-9 years	339	Pertussis	1	Number	1990	36047.89053805089	63640.11934789731	18140.01694128015
1	Deaths	1	Global	3	Both	6	5-9 years	339	Pertussis	2	Percent	1990	0.03129321858158723	0.055213012118192	0.015896162661060653
1	Deaths	1	Global	3	Both	6	5-9 years	339	Pertussis	3	Rate	1990	6.184105467338424	10.91762109036522	3.1119651183408106
1	Deaths	1	Global	3	Both	7	10-14 years	339	Pertussis	1	Number	1990	6518.560575983882	11484.97166302759	3396.370384247458
1	Deaths	1	Global	3	Both	7	10-14 years	339	Pertussis	2	Percent	1990	0.011103107581703027	0.019803670241178645	0.0058763348615233114
1	Deaths	1	Global	3	Both	7	10-14 years	339	Pertussis	3	Rate	1990	1.214260359780552	2.1393903855089076	0.6326669633045268
1	Deaths	1	Global	3	Both	8	15-19 years	339	Pertussis	1	Number	1990	1341.0182309689953	2414.1757718342487	681.5644912416401
1	Deaths	1	Global	3	Both	8	15-19 years	339	Pertussis	2	Percent	1990	0.0014744296411860122	0.0026428872056533854	0.0007419047756684505
1	Deaths	1	Global	3	Both	8	15-19 years	339	Pertussis	3	Rate	1990	0.25751579493968224	0.4635942887657813	0.13088086180448727
1	Deaths	1	Global	3	Both	22	All ages	339	Pertussis	1	Number	1990	281555.07827211637	493499.3956868644	146542.10601765453
1	Deaths	1	Global	3	Both	22	All ages	339	Pertussis	2	Percent	1990	0.005872150095738042	0.010266472263890112	0.0030477038121332557
1	Deaths	1	Global	3	Both	22	All ages	339	Pertussis	3	Rate	1990	5.276423607891216	9.248321422089921	2.7462414547336
1	Deaths	1	Global	3	Both	27	Age-standardized	339	Pertussis	3	Rate	1990	4.607757905813893	8.079068425148037	2.397706306033533
1	Deaths	1	Global	3	Both	28	<1 year	339	Pertussis	1	Number	1990	105146.98528309788	178232.19197810287	55794.989106702895
1	Deaths	1	Global	3	Both	28	<1 year	339	Pertussis	2	Percent	1990	0.013165903611560567	0.022116359093711253	0.007035394844065177
1	Deaths	1	Global	3	Both	28	<1 year	339	Pertussis	3	Rate	1990	83.44477656640144	141.4452862962253	44.27897183165398
1	Deaths	1	Global	3	Both	34	2-4 years	339	Pertussis	1	Number	1990	65820.85663307153	110116.2008238041	32444.294148911602
1	Deaths	1	Global	3	Both	34	2-4 years	339	Pertussis	2	Percent	1990	0.03030489875301984	0.051439090962007515	0.014900546375679438
1	Deaths	1	Global	3	Both	34	2-4 years	339	Pertussis	3	Rate	1990	18.040241441448543	30.180750465625778	8.892362235675579
1	Deaths	1	Global	3	Both	238	12-23 months	339	Pertussis	1	Number	1990	62722.64484543912	107932.1892912244	31367.76092534012
1	Deaths	1	Global	3	Both	238	12-23 months	339	Pertussis	2	Percent	1990	0.0427540600666577	0.07269353093751535	0.02119285153162121
1	Deaths	1	Global	3	Both	238	12-23 months	339	Pertussis	3	Rate	1990	50.814545314588884	87.44090969308857	25.412488789107403
1	Deaths	1	Global	3	Both	388	1-5 months	339	Pertussis	1	Number	1990	58210.25217810134	98847.22872888116	31037.584556855
1	Deaths	1	Global	3	Both	388	1-5 months	339	Pertussis	2	Percent	1990	0.02535446843670326	0.042144148786698844	0.013702632684748868
1	Deaths	1	Global	3	Both	388	1-5 months	339	Pertussis	3	Rate	1990	108.09139069596094	183.55073238741312	57.634103152984586
1	Deaths	1	Global	3	Both	389	6-11 months	339	Pertussis	1	Number	1990	46936.733104996514	80658.49184930272	24286.098352214874
1	Deaths	1	Global	3	Both	389	6-11 months	339	Pertussis	2	Percent	1990	0.030006079093768737	0.05193850269171314	0.015652800768308706
1	Deaths	1	Global	3	Both	389	6-11 months	339	Pertussis	3	Rate	1990	75.39703585526654	129.5661372168705	39.01208514342791
1	Deaths	44634	High-middle SDI	3	Both	1	<5 years	339	Pertussis	1	Number	1990	24876.59813651689	50376.469890854925	10413.39635240015
1	Deaths	44634	High-middle SDI	3	Both	1	<5 years	339	Pertussis	2	Percent	1990	0.016599727929296784	0.03333646065351427	0.007039864065507858
1	Deaths	44634	High-middle SDI	3	Both	1	<5 years	339	Pertussis	3	Rate	1990	19.761004311007607	40.017113000078105	8.271998007233254
1	Deaths	44634	High-middle SDI	3	Both	6	5-9 years	339	Pertussis	1	Number	1990	4026.2753718733634	8324.93690932583	1613.6763131622913
1	Deaths	44634	High-middle SDI	3	Both	6	5-9 years	339	Pertussis	2	Percent	1990	0.026847515173405456	0.05516487448556052	0.010555865867866653
1	Deaths	44634	High-middle SDI	3	Both	6	5-9 years	339	Pertussis	3	Rate	1990	3.2654195255930403	6.75175168666972	1.3087356562339143
1	Deaths	44634	High-middle SDI	3	Both	7	10-14 years	339	Pertussis	1	Number	1990	817.3356696770728	1777.7060925883268	302.6642216473451
1	Deaths	44634	High-middle SDI	3	Both	7	10-14 years	339	Pertussis	2	Percent	1990	0.008194977074209256	0.017273305040512624	0.0030165359680219958
1	Deaths	44634	High-middle SDI	3	Both	7	10-14 years	339	Pertussis	3	Rate	1990	0.6957519898898249	1.5132614386525771	0.257641067546697
1	Deaths	44634	High-middle SDI	3	Both	8	15-19 years	339	Pertussis	1	Number	1990	196.20303218179595	452.30271975803294	65.17890395551872
1	Deaths	44634	High-middle SDI	3	Both	8	15-19 years	339	Pertussis	2	Percent	1990	0.001145636570792383	0.0026378658922206486	0.00038382702716760627
1	Deaths	44634	High-middle SDI	3	Both	8	15-19 years	339	Pertussis	3	Rate	1990	0.15696515287342439	0.36184846259716646	0.05214402911989995
1	Deaths	44634	High-middle SDI	3	Both	22	All ages	339	Pertussis	1	Number	1990	30557.923118775016	62306.734959112306	12895.102293627007
1	Deaths	44634	High-middle SDI	3	Both	22	All ages	339	Pertussis	2	Percent	1990	0.0037650092532788473	0.00761595994138754	0.0015870437629469838
1	Deaths	44634	High-middle SDI	3	Both	22	All ages	339	Pertussis	3	Rate	1990	2.675400390864595	5.455065202408566	1.1289890868077959
1	Deaths	44634	High-middle SDI	3	Both	27	Age-standardized	339	Pertussis	3	Rate	1990	2.450580626771303	4.998738175508802	1.0340183430813434
1	Deaths	44634	High-middle SDI	3	Both	28	<1 year	339	Pertussis	1	Number	1990	11073.391953460126	23834.89586492631	4597.563384904082
1	Deaths	44634	High-middle SDI	3	Both	28	<1 year	339	Pertussis	2	Percent	1990	0.009573064080693526	0.020671868125103455	0.004006457925033355
1	Deaths	44634	High-middle SDI	3	Both	28	<1 year	339	Pertussis	3	Rate	1990	44.18907281871096	95.1146634588793	18.346868245793768
1	Deaths	44634	High-middle SDI	3	Both	34	2-4 years	339	Pertussis	1	Number	1990	6974.688167873424	14337.850068228476	2891.0026091902537
1	Deaths	44634	High-middle SDI	3	Both	34	2-4 years	339	Pertussis	2	Percent	1990	0.03546739742600219	0.07228542402419257	0.014733217918286075
1	Deaths	44634	High-middle SDI	3	Both	34	2-4 years	339	Pertussis	3	Rate	1990	9.196181794268426	18.90456929296598	3.8118099220949175
1	Deaths	44634	High-middle SDI	3	Both	238	12-23 months	339	Pertussis	1	Number	1990	6828.518015183341	12987.77047955152	2976.14988550973
1	Deaths	44634	High-middle SDI	3	Both	238	12-23 months	339	Pertussis	2	Percent	1990	0.0470142402307531	0.08869842127800313	0.020602761325610272
1	Deaths	44634	High-middle SDI	3	Both	238	12-23 months	339	Pertussis	3	Rate	1990	27.330585980113135	51.982491221680924	11.911796989444369
1	Deaths	44634	High-middle SDI	3	Both	388	1-5 months	339	Pertussis	1	Number	1990	5718.833772632749	12371.555280719998	2419.158716633504
1	Deaths	44634	High-middle SDI	3	Both	388	1-5 months	339	Pertussis	2	Percent	1990	0.015670850310555377	0.03355576155504665	0.006611810801954456
1	Deaths	44634	High-middle SDI	3	Both	388	1-5 months	339	Pertussis	3	Rate	1990	53.50877832483379	115.75556055106644	22.63507432588641
1	Deaths	44634	High-middle SDI	3	Both	389	6-11 months	339	Pertussis	1	Number	1990	5354.558180827376	11516.139985786243	2152.9757567427546
1	Deaths	44634	High-middle SDI	3	Both	389	6-11 months	339	Pertussis	2	Percent	1990	0.02666338161727958	0.05625230838557009	0.011060774701490871
1	Deaths	44634	High-middle SDI	3	Both	389	6-11 months	339	Pertussis	3	Rate	1990	43.12157169912739	92.74230278650863	17.33844237481426
1	Deaths	163	India	3	Both	1	<5 years	339	Pertussis	1	Number	1991	61986.65908212678	163006.84935705777	8144.96925708561
1	Deaths	163	India	3	Both	1	<5 years	339	Pertussis	2	Percent	1991	0.021649018338002517	0.05659190193569339	0.0028892378009120236
1	Deaths	163	India	3	Both	1	<5 years	339	Pertussis	3	Rate	1991	56.17728060806775	147.7298769278062	7.381624211963977
1	Deaths	163	India	3	Both	6	5-9 years	339	Pertussis	1	Number	1991	10056.459707614096	26584.15810359214	1222.9475177099152
1	Deaths	163	India	3	Both	6	5-9 years	339	Pertussis	2	Percent	1991	0.03353662645160386	0.08569009624063943	0.004155327837754762
1	Deaths	163	India	3	Both	6	5-9 years	339	Pertussis	3	Rate	1991	8.838572594932304	23.364684800144538	1.0748425121106382
1	Deaths	163	India	3	Both	7	10-14 years	339	Pertussis	1	Number	1991	1802.7796084364338	5195.465256228103	218.24288075824427
1	Deaths	163	India	3	Both	7	10-14 years	339	Pertussis	2	Percent	1991	0.012644675749489671	0.03403115007382259	0.0014781404703137495
1	Deaths	163	India	3	Both	7	10-14 years	339	Pertussis	3	Rate	1991	1.8177933358962772	5.238733606401949	0.2200604291243462
1	Deaths	163	India	3	Both	8	15-19 years	339	Pertussis	1	Number	1991	380.6704048835517	1070.7863826132038	43.04622577882104
1	Deaths	163	India	3	Both	8	15-19 years	339	Pertussis	2	Percent	1991	0.002101628681514038	0.005813234563477355	0.0002405336927293493
1	Deaths	163	India	3	Both	8	15-19 years	339	Pertussis	3	Rate	1991	0.44957664213944404	1.2646124841019555	0.050838146055348664
1	Deaths	163	India	3	Both	22	All ages	339	Pertussis	1	Number	1991	75560.48268220427	201306.84684427868	9855.905154466021
1	Deaths	163	India	3	Both	22	All ages	339	Pertussis	2	Percent	1991	0.008873463752273806	0.02389944950355562	0.0011509258888210922
1	Deaths	163	India	3	Both	22	All ages	339	Pertussis	3	Rate	1991	8.77750915513124	23.38487829144597	1.1449145724661343
1	Deaths	163	India	3	Both	27	Age-standardized	339	Pertussis	3	Rate	1991	6.885884739740569	18.350692266048394	0.8973105587753121
1	Deaths	163	India	3	Both	28	<1 year	339	Pertussis	1	Number	1991	25812.389479295485	70719.75823172591	3135.877640541795
1	Deaths	163	India	3	Both	28	<1 year	339	Pertussis	2	Percent	1991	0.01267650028479845	0.03409897743190579	0.0015961198544789466
1	Deaths	163	India	3	Both	28	<1 year	339	Pertussis	3	Rate	1991	115.51471987742669	316.4826359252709	14.03357203747564
1	Deaths	163	India	3	Both	34	2-4 years	339	Pertussis	1	Number	1991	18924.29716020776	49609.68477058655	2444.6822603013507
1	Deaths	163	India	3	Both	34	2-4 years	339	Pertussis	2	Percent	1991	0.03787944719719639	0.10158639394382088	0.004865226294661092
1	Deaths	163	India	3	Both	34	2-4 years	339	Pertussis	3	Rate	1991	28.609936400742207	75.00040366792521	3.6958944046974898
1	Deaths	163	India	3	Both	238	12-23 months	339	Pertussis	1	Number	1991	17249.972442623555	44403.764331888044	2408.620128820103
1	Deaths	163	India	3	Both	238	12-23 months	339	Pertussis	2	Percent	1991	0.05272626525927967	0.13325913825540955	0.007145309905136946
1	Deaths	163	India	3	Both	238	12-23 months	339	Pertussis	3	Rate	1991	78.94824965535788	203.22348245899045	11.023573741204718
1	Deaths	163	India	3	Both	388	1-5 months	339	Pertussis	1	Number	1991	13622.275719871119	37522.5202278591	1560.1204656705502
1	Deaths	163	India	3	Both	388	1-5 months	339	Pertussis	2	Percent	1991	0.02991098184836125	0.08370582949617915	0.003629767478395747
1	Deaths	163	India	3	Both	388	1-5 months	339	Pertussis	3	Rate	1991	142.2359529929617	391.78853321269537	16.289878855907727
1	Deaths	163	India	3	Both	389	6-11 months	339	Pertussis	1	Number	1991	12190.11375942437	32616.63609658049	1519.6081189440358
1	Deaths	163	India	3	Both	389	6-11 months	339	Pertussis	2	Percent	1991	0.03500229710273436	0.09258043996037317	0.004515046847207907
1	Deaths	163	India	3	Both	389	6-11 months	339	Pertussis	3	Rate	1991	110.91545993436777	296.77238995142557	13.826616942140513
1	Deaths	163	India	3	Both	1	<5 years	339	Pertussis	1	Number	1992	56599.22675605835	145603.72150531862	7346.319364797028
1	Deaths	163	India	3	Both	1	<5 years	339	Pertussis	2	Percent	1992	0.020587091613097713	0.05338641507282486	0.0026380048384228427
1	Deaths	163	India	3	Both	1	<5 years	339	Pertussis	3	Rate	1992	50.89819113046609	130.93758468514054	6.606351156464514
1	Deaths	163	India	3	Both	6	5-9 years	339	Pertussis	1	Number	1992	9471.506058237686	25379.689992802494	903.8851357646556
1	Deaths	163	India	3	Both	6	5-9 years	339	Pertussis	2	Percent	1992	0.032499063005302455	0.08656477133515637	0.0031180518383218244
1	Deaths	163	India	3	Both	6	5-9 years	339	Pertussis	3	Rate	1992	8.25791627442639	22.127775006719084	0.7880697881569937
1	Deaths	163	India	3	Both	7	10-14 years	339	Pertussis	1	Number	1992	1722.936148216476	4770.145115753164	159.78465758310293
1	Deaths	163	India	3	Both	7	10-14 years	339	Pertussis	2	Percent	1992	0.012103369188080977	0.034118831875767086	0.0011614295045371255
1	Deaths	163	India	3	Both	7	10-14 years	339	Pertussis	3	Rate	1992	1.6875854124578225	4.672272574340659	0.15650623939311126
1	Deaths	163	India	3	Both	8	15-19 years	339	Pertussis	1	Number	1992	352.1326315461177	1004.1472601918031	31.5358603135734
1	Deaths	163	India	3	Both	8	15-19 years	339	Pertussis	2	Percent	1992	0.001973832978869261	0.005521539225921687	0.00018987828633083303
1	Deaths	163	India	3	Both	8	15-19 years	339	Pertussis	3	Rate	1992	0.4102461853448336	1.1698648353303842	0.03674032235639785
1	Deaths	163	India	3	Both	22	All ages	339	Pertussis	1	Number	1992	69398.81854487682	179259.2167478983	8572.918514974153
1	Deaths	163	India	3	Both	22	All ages	339	Pertussis	2	Percent	1992	0.008229476108888517	0.02146912222336438	0.0010092590555118648
1	Deaths	163	India	3	Both	22	All ages	339	Pertussis	3	Rate	1992	7.911418974266036	20.435431012046873	0.9773069862903309
1	Deaths	163	India	3	Both	27	Age-standardized	339	Pertussis	3	Rate	1992	6.248717075469413	16.130944117739716	0.7721781375607134
1	Deaths	163	India	3	Both	28	<1 year	339	Pertussis	1	Number	1992	23499.917757122308	60804.82487367675	3055.5407988559896
1	Deaths	163	India	3	Both	28	<1 year	339	Pertussis	2	Percent	1992	0.011953362262978239	0.03107910910791877	0.0015660585987348655
1	Deaths	163	India	3	Both	28	<1 year	339	Pertussis	3	Rate	1992	103.37406964926944	267.4750723158616	13.441055012262417
1	Deaths	163	India	3	Both	34	2-4 years	339	Pertussis	1	Number	1992	17216.910812307702	44785.88105574714	2068.303893248593
1	Deaths	163	India	3	Both	34	2-4 years	339	Pertussis	2	Percent	1992	0.036557254166913286	0.09622371620983809	0.004300904496571161
1	Deaths	163	India	3	Both	34	2-4 years	339	Pertussis	3	Rate	1992	25.96201206024962	67.53427468922132	3.1188713937226824
1	Deaths	163	India	3	Both	238	12-23 months	339	Pertussis	1	Number	1992	15882.398186628356	40833.82590054778	2077.2794129718663
1	Deaths	163	India	3	Both	238	12-23 months	339	Pertussis	2	Percent	1992	0.050851479188066956	0.13083956245760817	0.006554349307706633
1	Deaths	163	India	3	Both	238	12-23 months	339	Pertussis	3	Rate	1992	71.69675072098427	184.33315939909392	9.37731081286367
1	Deaths	163	India	3	Both	388	1-5 months	339	Pertussis	1	Number	1992	12514.274804178536	33404.69765940457	1616.0307737498363
1	Deaths	163	India	3	Both	388	1-5 months	339	Pertussis	2	Percent	1992	0.028828000037677246	0.07495692792041983	0.0037126562909989566
1	Deaths	163	India	3	Both	388	1-5 months	339	Pertussis	3	Rate	1992	128.3751252785646	342.67524998626016	16.57772074534278
1	Deaths	163	India	3	Both	389	6-11 months	339	Pertussis	1	Number	1992	10985.642952943761	28939.296479483866	1434.4704257919423
1	Deaths	163	India	3	Both	389	6-11 months	339	Pertussis	2	Percent	1992	0.03394873417004153	0.08837617373243815	0.004475800702853149
1	Deaths	163	India	3	Both	389	6-11 months	339	Pertussis	3	Rate	1992	98.30485453170596	258.96284294432184	12.836336220059295
1	Deaths	44637	Low SDI	3	Both	1	<5 years	339	Pertussis	1	Number	1990	119711.29224422824	194507.20813125587	57695.01841647454
1	Deaths	44637	Low SDI	3	Both	1	<5 years	339	Pertussis	2	Percent	1990	0.02241115055049624	0.03638933695446936	0.010809858780872858
1	Deaths	44637	Low SDI	3	Both	1	<5 years	339	Pertussis	3	Rate	1990	85.70886230795237	139.25997461972787	41.307501544832846
1	Deaths	44637	Low SDI	3	Both	6	5-9 years	339	Pertussis	1	Number	1990	18167.028430141087	30983.153653661164	8744.303045337288
1	Deaths	44637	Low SDI	3	Both	6	5-9 years	339	Pertussis	2	Percent	1990	0.03286002094363228	0.055574606167672375	0.016085587472999343
1	Deaths	44637	Low SDI	3	Both	6	5-9 years	339	Pertussis	3	Rate	1990	15.197918937150254	25.919453996360403	7.315186925365549
1	Deaths	44637	Low SDI	3	Both	7	10-14 years	339	Pertussis	1	Number	1990	3144.5123520562765	5434.364705552735	1528.5599396806629
1	Deaths	44637	Low SDI	3	Both	7	10-14 years	339	Pertussis	2	Percent	1990	0.013716741854608168	0.023668291634248405	0.006633334613753938
1	Deaths	44637	Low SDI	3	Both	7	10-14 years	339	Pertussis	3	Rate	1990	3.1659428150607214	5.471400957516845	1.538977372837185
1	Deaths	44637	Low SDI	3	Both	8	15-19 years	339	Pertussis	1	Number	1990	594.0586657017628	1018.0274098378202	285.09176025140357
1	Deaths	44637	Low SDI	3	Both	8	15-19 years	339	Pertussis	2	Percent	1990	0.00186294379112334	0.003230030566415164	0.0008835611499766036
1	Deaths	44637	Low SDI	3	Both	8	15-19 years	339	Pertussis	3	Rate	1990	0.7246257878682645	1.241777885781341	0.347751582990351
1	Deaths	44637	Low SDI	3	Both	22	All ages	339	Pertussis	1	Number	1990	143214.0884939157	234245.89967312868	69324.55932511862
1	Deaths	44637	Low SDI	3	Both	22	All ages	339	Pertussis	2	Percent	1990	0.01286105075111676	0.021078443102778587	0.00625367987367259
1	Deaths	44637	Low SDI	3	Both	22	All ages	339	Pertussis	3	Rate	1990	17.8341866400769	29.170210405806447	8.632859677054565
1	Deaths	44637	Low SDI	3	Both	27	Age-standardized	339	Pertussis	3	Rate	1990	10.42209966074831	17.121337119872628	5.035970556131653
1	Deaths	44637	Low SDI	3	Both	28	<1 year	339	Pertussis	1	Number	1990	53831.82158871581	86606.71478148142	25963.560842822815
1	Deaths	44637	Low SDI	3	Both	28	<1 year	339	Pertussis	2	Percent	1990	0.01634668022582959	0.026254602151637788	0.007885200018569882
1	Deaths	44637	Low SDI	3	Both	28	<1 year	339	Pertussis	3	Rate	1990	175.9224806266671	283.0308849603974	84.84895912064482
1	Deaths	44637	Low SDI	3	Both	34	2-4 years	339	Pertussis	1	Number	1990	34098.8412548169	56580.87941400475	15551.455868244162
1	Deaths	44637	Low SDI	3	Both	34	2-4 years	339	Pertussis	2	Percent	1990	0.027136541209412515	0.04487244814962722	0.012379906853796202
1	Deaths	44637	Low SDI	3	Both	34	2-4 years	339	Pertussis	3	Rate	1990	42.465700559135094	70.46417397624145	19.36732873778139
1	Deaths	44637	Low SDI	3	Both	238	12-23 months	339	Pertussis	1	Number	1990	31780.629400695587	51848.90940259398	15347.030373985719
1	Deaths	44637	Low SDI	3	Both	238	12-23 months	339	Pertussis	2	Percent	1990	0.04013632516080627	0.06464668350466726	0.019211827145785378
1	Deaths	44637	Low SDI	3	Both	238	12-23 months	339	Pertussis	3	Rate	1990	110.44566216130447	180.18797107856028	53.33478171541205
1	Deaths	44637	Low SDI	3	Both	388	1-5 months	339	Pertussis	1	Number	1990	30463.49252090454	49956.54787903115	15339.339648951765
1	Deaths	44637	Low SDI	3	Both	388	1-5 months	339	Pertussis	2	Percent	1990	0.033281016515250054	0.0538166110992148	0.016649384538853628
1	Deaths	44637	Low SDI	3	Both	388	1-5 months	339	Pertussis	3	Rate	1990	231.14189683022323	379.0455486325265	116.38731377069584
1	Deaths	44637	Low SDI	3	Both	389	6-11 months	339	Pertussis	1	Number	1990	23368.329067811235	38569.940640717556	11597.781917497914
1	Deaths	44637	Low SDI	3	Both	389	6-11 months	339	Pertussis	2	Percent	1990	0.0315514671283876	0.052057556200945654	0.0156996695539809
1	Deaths	44637	Low SDI	3	Both	389	6-11 months	339	Pertussis	3	Rate	1990	156.22326231913766	257.8499274322637	77.53414125416249
1	Deaths	44636	Low-middle SDI	3	Both	1	<5 years	339	Pertussis	1	Number	1990	54245.15492865504	114695.38839763368	18899.42725989086
1	Deaths	44636	Low-middle SDI	3	Both	1	<5 years	339	Pertussis	2	Percent	1990	0.02018368286284789	0.042380651570360965	0.007114551685583221
1	Deaths	44636	Low-middle SDI	3	Both	1	<5 years	339	Pertussis	3	Rate	1990	53.15273742658677	112.38559225350104	18.51882063898759
1	Deaths	44636	Low-middle SDI	3	Both	6	5-9 years	339	Pertussis	1	Number	1990	8299.33546193636	17948.15335033436	3165.6899379744214
1	Deaths	44636	Low-middle SDI	3	Both	6	5-9 years	339	Pertussis	2	Percent	1990	0.033085059568245485	0.06884919829379146	0.012010820230785747
1	Deaths	44636	Low-middle SDI	3	Both	6	5-9 years	339	Pertussis	3	Rate	1990	8.508804958496244	18.401152348111594	3.245589766173135
1	Deaths	44636	Low-middle SDI	3	Both	7	10-14 years	339	Pertussis	1	Number	1990	1468.8894215679431	3362.246578993907	499.3872718120911
1	Deaths	44636	Low-middle SDI	3	Both	7	10-14 years	339	Pertussis	2	Percent	1990	0.012094232308844583	0.028390479698237648	0.004272421312633449
1	Deaths	44636	Low-middle SDI	3	Both	7	10-14 years	339	Pertussis	3	Rate	1990	1.7223454176076607	3.94240022643483	0.5855562485425397
1	Deaths	44636	Low-middle SDI	3	Both	8	15-19 years	339	Pertussis	1	Number	1990	317.75402634587596	746.2746364075482	98.11497266157595
1	Deaths	44636	Low-middle SDI	3	Both	8	15-19 years	339	Pertussis	2	Percent	1990	0.001837601276648067	0.004288323577227173	0.0005877296502165045
1	Deaths	44636	Low-middle SDI	3	Both	8	15-19 years	339	Pertussis	3	Rate	1990	0.4311016079913513	1.01248188562137	0.13311404097329013
1	Deaths	44636	Low-middle SDI	3	Both	22	All ages	339	Pertussis	1	Number	1990	65290.41626745193	136710.26364792182	23025.2155187878
1	Deaths	44636	Low-middle SDI	3	Both	22	All ages	339	Pertussis	2	Percent	1990	0.008941321640957749	0.01874901671538284	0.0031782202224062916
1	Deaths	44636	Low-middle SDI	3	Both	22	All ages	339	Pertussis	3	Rate	1990	9.076016165104743	19.004084117362513	3.200733586955494
1	Deaths	44636	Low-middle SDI	3	Both	27	Age-standardized	339	Pertussis	3	Rate	1990	6.4602749352182425	13.571539216197134	2.276178616572902
1	Deaths	44636	Low-middle SDI	3	Both	28	<1 year	339	Pertussis	1	Number	1990	23748.55033989003	51150.73088787161	8045.262297932073
1	Deaths	44636	Low-middle SDI	3	Both	28	<1 year	339	Pertussis	2	Percent	1990	0.012402944992074961	0.026615080462075336	0.004239058811525599
1	Deaths	44636	Low-middle SDI	3	Both	28	<1 year	339	Pertussis	3	Rate	1990	111.89529166522276	241.00527693995716	37.906607286181746
1	Deaths	44636	Low-middle SDI	3	Both	34	2-4 years	339	Pertussis	1	Number	1990	15521.415510627266	34401.644239096146	5132.207945154323
1	Deaths	44636	Low-middle SDI	3	Both	34	2-4 years	339	Pertussis	2	Percent	1990	0.03454203324514531	0.07645901949927582	0.011741995118250834
1	Deaths	44636	Low-middle SDI	3	Both	34	2-4 years	339	Pertussis	3	Rate	1990	25.73504019162533	57.039108098418296	8.509377102229749
1	Deaths	44636	Low-middle SDI	3	Both	238	12-23 months	339	Pertussis	1	Number	1990	14975.189078137722	32073.718810664122	5247.340534839997
1	Deaths	44636	Low-middle SDI	3	Both	238	12-23 months	339	Pertussis	2	Percent	1990	0.04631889947743337	0.0969502782184062	0.016275231718699438
1	Deaths	44636	Low-middle SDI	3	Both	238	12-23 months	339	Pertussis	3	Rate	1990	72.98221669193315	156.31262377670873	25.573135802949146
1	Deaths	44636	Low-middle SDI	3	Both	388	1-5 months	339	Pertussis	1	Number	1990	13054.675943584112	29424.513698967774	4412.56760469409
1	Deaths	44636	Low-middle SDI	3	Both	388	1-5 months	339	Pertussis	2	Percent	1990	0.026682911398732783	0.060060930560763094	0.00897282092525536
1	Deaths	44636	Low-middle SDI	3	Both	388	1-5 months	339	Pertussis	3	Rate	1990	143.62645813930334	323.7260505980726	48.54670151149265
1	Deaths	44636	Low-middle SDI	3	Both	389	6-11 months	339	Pertussis	1	Number	1990	10693.874396305922	23348.95430700816	3750.953841163485
1	Deaths	44636	Low-middle SDI	3	Both	389	6-11 months	339	Pertussis	2	Percent	1990	0.0307686669684683	0.06678121347522552	0.010889823916413056
1	Deaths	44636	Low-middle SDI	3	Both	389	6-11 months	339	Pertussis	3	Rate	1990	102.33511126842569	223.43799342121181	35.89478092531105
1	Deaths	6	China	3	Both	1	<5 years	339	Pertussis	1	Number	1991	15454.369609703865	44461.288183421784	1413.3818018299053
1	Deaths	6	China	3	Both	1	<5 years	339	Pertussis	2	Percent	1991	0.01340765282296835	0.03852444719651174	0.0012233656507674834
1	Deaths	6	China	3	Both	1	<5 years	339	Pertussis	3	Rate	1991	13.971933932010733	40.196410252851614	1.277805413911809
1	Deaths	6	China	3	Both	6	5-9 years	339	Pertussis	1	Number	1991	2737.35450459678	7932.023848239694	236.35766176596485
1	Deaths	6	China	3	Both	6	5-9 years	339	Pertussis	2	Percent	1991	0.025031078449830102	0.07188643395430588	0.0021825639484431697
1	Deaths	6	China	3	Both	6	5-9 years	339	Pertussis	3	Rate	1991	2.524586461175727	7.315486533936783	0.21798614387996615
1	Deaths	6	China	3	Both	7	10-14 years	339	Pertussis	1	Number	1991	541.2165358246423	1575.5512614454412	45.36443224118066
1	Deaths	6	China	3	Both	7	10-14 years	339	Pertussis	2	Percent	1991	0.007157448128370722	0.0211157251575124	0.0005827706585840242
1	Deaths	6	China	3	Both	7	10-14 years	339	Pertussis	3	Rate	1991	0.5356230567651105	1.5592679212206524	0.044895590317491144
1	Deaths	6	China	3	Both	8	15-19 years	339	Pertussis	1	Number	1991	139.31504372595694	407.76848472104507	12.10295512584702
1	Deaths	6	China	3	Both	8	15-19 years	339	Pertussis	2	Percent	1991	0.0009873955999904415	0.0029710245354092365	8.351494160824236e-05
1	Deaths	6	China	3	Both	8	15-19 years	339	Pertussis	3	Rate	1991	0.11490426695492324	0.33631930602094484	0.009982275779630472
1	Deaths	6	China	3	Both	22	All ages	339	Pertussis	1	Number	1991	19377.261211080884	56516.7516041805	1743.5964768218755
1	Deaths	6	China	3	Both	22	All ages	339	Pertussis	2	Percent	1991	0.002114901163431069	0.006122392233418404	0.00018667204614649388
1	Deaths	6	China	3	Both	22	All ages	339	Pertussis	3	Rate	1991	1.6209560779578323	4.727766789191111	0.1458561803870437
1	Deaths	6	China	3	Both	27	Age-standardized	339	Pertussis	3	Rate	1991	1.7709768556701	5.169599600997299	0.15961779415753707
1	Deaths	6	China	3	Both	28	<1 year	339	Pertussis	1	Number	1991	7057.954274757276	20947.485390561073	631.0802722822884
1	Deaths	6	China	3	Both	28	<1 year	339	Pertussis	2	Percent	1991	0.007400107240133082	0.02166996100328742	0.0006611233540050033
1	Deaths	6	China	3	Both	28	<1 year	339	Pertussis	3	Rate	1991	32.92201794764299	97.71011020183438	2.9436909395669675
1	Deaths	6	China	3	Both	34	2-4 years	339	Pertussis	1	Number	1991	4313.289755161283	12329.992560884175	377.4479848363956
1	Deaths	6	China	3	Both	34	2-4 years	339	Pertussis	2	Percent	1991	0.03629938647111066	0.10253335621027151	0.0032998198954115013
1	Deaths	6	China	3	Both	34	2-4 years	339	Pertussis	3	Rate	1991	6.412909430564486	18.331976301352714	0.5611818076002115
1	Deaths	6	China	3	Both	238	12-23 months	339	Pertussis	1	Number	1991	4083.1255797853078	11364.944810259101	399.5865482465807
1	Deaths	6	China	3	Both	238	12-23 months	339	Pertussis	2	Percent	1991	0.05094287049087911	0.13875309890769255	0.0049862052992986705
1	Deaths	6	China	3	Both	238	12-23 months	339	Pertussis	3	Rate	1991	18.634018267471383	51.86580355295063	1.823579239474221
1	Deaths	6	China	3	Both	388	1-5 months	339	Pertussis	1	Number	1991	3587.8823728248403	11138.863142700267	308.7290885931392
1	Deaths	6	China	3	Both	388	1-5 months	339	Pertussis	2	Percent	1991	0.010236244779144277	0.03010400803595386	0.0008990801578672836
1	Deaths	6	China	3	Both	388	1-5 months	339	Pertussis	3	Rate	1991	39.482271182117906	122.57581758856094	3.3973593142200613
1	Deaths	6	China	3	Both	389	6-11 months	339	Pertussis	1	Number	1991	3470.071901932435	10227.756820594235	322.35118368914925
1	Deaths	6	China	3	Both	389	6-11 months	339	Pertussis	2	Percent	1991	0.022915116986010557	0.06703618249439601	0.0020957318897994034
1	Deaths	6	China	3	Both	389	6-11 months	339	Pertussis	3	Rate	1991	32.41390704629262	95.5373745109451	3.0110791936454566
1	Deaths	1	Global	3	Both	1	<5 years	339	Pertussis	1	Number	1995	194349.27055089295	341795.9941471055	101121.28007252967
1	Deaths	1	Global	3	Both	1	<5 years	339	Pertussis	2	Percent	1995	0.018518490078358263	0.03233467720748122	0.009648007801842858
1	Deaths	1	Global	3	Both	1	<5 years	339	Pertussis	3	Rate	1995	31.74463276922886	55.828294520673765	16.516953688365902
1	Deaths	1	Global	3	Both	6	5-9 years	339	Pertussis	1	Number	1995	31052.100794468322	53103.315401812084	16045.43310683576
1	Deaths	1	Global	3	Both	6	5-9 years	339	Pertussis	2	Percent	1995	0.029574700021629628	0.050602289268237	0.015153707903133735
1	Deaths	1	Global	3	Both	6	5-9 years	339	Pertussis	3	Rate	1995	5.051331129764744	8.638463206028055	2.610154986923007
1	Deaths	1	Global	3	Both	7	10-14 years	339	Pertussis	1	Number	1995	5931.558140381295	10694.8048188554	2933.2320033117776
1	Deaths	1	Global	3	Both	7	10-14 years	339	Pertussis	2	Percent	1995	0.010172184774168515	0.018379132491468917	0.004998098002551365
1	Deaths	1	Global	3	Both	7	10-14 years	339	Pertussis	3	Rate	1995	1.0224016675852767	1.8434256265410096	0.5055908111536582
1	Deaths	1	Global	3	Both	8	15-19 years	339	Pertussis	1	Number	1995	1114.5566893857736	2051.2299248849613	546.8592124679486
1	Deaths	1	Global	3	Both	8	15-19 years	339	Pertussis	2	Percent	1995	0.0013024818594309722	0.002411691051595184	0.0006349972131822129
1	Deaths	1	Global	3	Both	8	15-19 years	339	Pertussis	3	Rate	1995	0.21230271104047108	0.3907218701099992	0.10416670095837327
1	Deaths	1	Global	3	Both	22	All ages	339	Pertussis	1	Number	1995	235920.54164925136	414455.94200006867	122885.58793769073
1	Deaths	1	Global	3	Both	22	All ages	339	Pertussis	2	Percent	1995	0.004730076435321313	0.00832390187740872	0.002459058343885608
1	Deaths	1	Global	3	Both	22	All ages	339	Pertussis	3	Rate	1995	4.115663003440651	7.230235125442458	2.1437542674140078
1	Deaths	1	Global	3	Both	27	Age-standardized	339	Pertussis	3	Rate	1995	3.841339587283082	6.752034875549973	1.999754842644481
1	Deaths	1	Global	3	Both	28	<1 year	339	Pertussis	1	Number	1995	87614.78578616456	153275.91852784748	46178.23409667013
1	Deaths	1	Global	3	Both	28	<1 year	339	Pertussis	2	Percent	1995	0.01214427150590065	0.021211048635092367	0.006420024175137617
1	Deaths	1	Global	3	Both	28	<1 year	339	Pertussis	3	Rate	1995	70.22134771599934	122.847319374863	37.010851585339964
1	Deaths	1	Global	3	Both	34	2-4 years	339	Pertussis	1	Number	1995	53827.82469634297	96659.36860376706	27750.77346549144
1	Deaths	1	Global	3	Both	34	2-4 years	339	Pertussis	2	Percent	1995	0.02781931204860949	0.0496115906871746	0.014286377520218026
1	Deaths	1	Global	3	Both	34	2-4 years	339	Pertussis	3	Rate	1995	14.751609817332376	26.489669587731843	7.605148166426314
1	Deaths	1	Global	3	Both	238	12-23 months	339	Pertussis	1	Number	1995	52906.660068385405	91579.1690772604	26865.632659227726
1	Deaths	1	Global	3	Both	238	12-23 months	339	Pertussis	2	Percent	1995	0.03932462740302319	0.06923071775259236	0.02007851707528144
1	Deaths	1	Global	3	Both	238	12-23 months	339	Pertussis	3	Rate	1995	43.16685494604572	74.71998237136388	21.919827608388744
1	Deaths	1	Global	3	Both	388	1-5 months	339	Pertussis	1	Number	1995	48712.96133581577	83995.15956206046	26238.64416819568
1	Deaths	1	Global	3	Both	388	1-5 months	339	Pertussis	2	Percent	1995	0.02375697604442438	0.041102954773479	0.012660630604145302
1	Deaths	1	Global	3	Both	388	1-5 months	339	Pertussis	3	Rate	1995	91.49042386702135	157.75581160287337	49.28020409383659
1	Deaths	1	Global	3	Both	389	6-11 months	339	Pertussis	1	Number	1995	38901.82445034878	68479.77121388297	20392.592140102464
1	Deaths	1	Global	3	Both	389	6-11 months	339	Pertussis	2	Percent	1995	0.02807593311584303	0.0496020074120031	0.014730835745246789
1	Deaths	1	Global	3	Both	389	6-11 months	339	Pertussis	3	Rate	1995	62.987743458694126	110.87876525779375	33.01858923912343
1	Deaths	6	China	3	Both	1	<5 years	339	Pertussis	1	Number	1993	13965.906846049498	37733.66072139037	1967.826900813279
1	Deaths	6	China	3	Both	1	<5 years	339	Pertussis	2	Percent	1993	0.013678476470044172	0.0365236562108248	0.0019324360482277966
1	Deaths	6	China	3	Both	1	<5 years	339	Pertussis	3	Rate	1993	13.237724154908182	35.766226818701284	1.865224362780468
1	Deaths	6	China	3	Both	6	5-9 years	339	Pertussis	1	Number	1993	2705.706125440835	7791.872353511633	367.72229311012336
1	Deaths	6	China	3	Both	6	5-9 years	339	Pertussis	2	Percent	1993	0.02472111855240718	0.06940158484501421	0.0032047192259334225
1	Deaths	6	China	3	Both	6	5-9 years	339	Pertussis	3	Rate	1993	2.338441177289494	6.734225490459183	0.3178087021094831
1	Deaths	6	China	3	Both	7	10-14 years	339	Pertussis	1	Number	1993	505.9575028216334	1575.2746882836798	63.25694130154201
1	Deaths	6	China	3	Both	7	10-14 years	339	Pertussis	2	Percent	1993	0.007100693417423689	0.020742099206976825	0.0008661712141800837
1	Deaths	6	China	3	Both	7	10-14 years	339	Pertussis	3	Rate	1993	0.5014114011895606	1.5611206164665168	0.06268856849851576
1	Deaths	6	China	3	Both	8	15-19 years	339	Pertussis	1	Number	1993	116.32269897411965	359.9077978321785	13.380104301987034
1	Deaths	6	China	3	Both	8	15-19 years	339	Pertussis	2	Percent	1993	0.0009917277652684408	0.003149736132786922	0.00011705945677887967
1	Deaths	6	China	3	Both	8	15-19 years	339	Pertussis	3	Rate	1993	0.1069397344890075	0.3308764727790555	0.012300821886948051
1	Deaths	6	China	3	Both	22	All ages	339	Pertussis	1	Number	1993	17791.26420813285	48732.45483121544	2476.197804694957
1	Deaths	6	China	3	Both	22	All ages	339	Pertussis	2	Percent	1993	0.001945310704010143	0.00539168510282195	0.0002670485309256947
1	Deaths	6	China	3	Both	22	All ages	339	Pertussis	3	Rate	1993	1.458928971378483	3.9961853957040963	0.20305452574201321
1	Deaths	6	China	3	Both	27	Age-standardized	339	Pertussis	3	Rate	1993	1.6986791369013508	4.649231024072976	0.23702835513862103
1	Deaths	6	China	3	Both	28	<1 year	339	Pertussis	1	Number	1993	6288.875355010497	17899.914010225217	850.6152176523049
1	Deaths	6	China	3	Both	28	<1 year	339	Pertussis	2	Percent	1993	0.0074768271294736125	0.020777768903500294	0.0010307422497717233
1	Deaths	6	China	3	Both	28	<1 year	339	Pertussis	3	Rate	1993	31.84746557963478	90.64687454250215	4.307596722220315
1	Deaths	6	China	3	Both	34	2-4 years	339	Pertussis	1	Number	1993	4040.136004047802	10841.998339129243	527.142742254053
1	Deaths	6	China	3	Both	34	2-4 years	339	Pertussis	2	Percent	1993	0.036642156917819704	0.09764844597524787	0.005197132944616667
1	Deaths	6	China	3	Both	34	2-4 years	339	Pertussis	3	Rate	1993	6.154052417443183	16.51484653536031	0.8029591241621482
1	Deaths	6	China	3	Both	238	12-23 months	339	Pertussis	1	Number	1993	3636.895486991198	9495.72491210656	531.8129024989672
1	Deaths	6	China	3	Both	238	12-23 months	339	Pertussis	2	Percent	1993	0.05218736490561901	0.1332133917517136	0.007755193592703445
1	Deaths	6	China	3	Both	238	12-23 months	339	Pertussis	3	Rate	1993	18.090459215758436	47.2331483983996	2.645316495204242
1	Deaths	6	China	3	Both	388	1-5 months	339	Pertussis	1	Number	1993	3225.1593382241404	9328.44733287082	435.90136339563963
1	Deaths	6	China	3	Both	388	1-5 months	339	Pertussis	2	Percent	1993	0.010449557447849681	0.029219489709807134	0.0014304455406800333
1	Deaths	6	China	3	Both	388	1-5 months	339	Pertussis	3	Rate	1993	38.531840958402505	111.44945453049498	5.207830140001698
1	Deaths	6	China	3	Both	389	6-11 months	339	Pertussis	1	Number	1993	3063.7160167863576	8456.928925823056	424.0334374383334
1	Deaths	6	China	3	Both	389	6-11 months	339	Pertussis	2	Percent	1993	0.023377628337366247	0.06273555327264531	0.0031584000748261466
1	Deaths	6	China	3	Both	389	6-11 months	339	Pertussis	3	Rate	1993	31.068251743343165	85.75925294754663	4.2999995788604295
1	Deaths	1	Global	3	Both	1	<5 years	339	Pertussis	1	Number	1994	196467.00922753886	334614.02534091804	105033.38687389222
1	Deaths	1	Global	3	Both	1	<5 years	339	Pertussis	2	Percent	1994	0.01841229335015475	0.03131513528268622	0.00982410577931626
1	Deaths	1	Global	3	Both	1	<5 years	339	Pertussis	3	Rate	1994	31.96095388292481	54.434500095204065	17.086671432739067
1	Deaths	1	Global	3	Both	6	5-9 years	339	Pertussis	1	Number	1994	31402.03070287467	54879.21414906602	16308.30281934927
1	Deaths	1	Global	3	Both	6	5-9 years	339	Pertussis	2	Percent	1994	0.02758340179175323	0.04783247469507852	0.014392136740354639
1	Deaths	1	Global	3	Both	6	5-9 years	339	Pertussis	3	Rate	1994	5.130393986128819	8.966044040205002	2.664414269892993
1	Deaths	1	Global	3	Both	7	10-14 years	339	Pertussis	1	Number	1994	5910.101567317835	9893.565060770352	3134.0894267961326
1	Deaths	1	Global	3	Both	7	10-14 years	339	Pertussis	2	Percent	1994	0.009648078767165637	0.016044503776818007	0.005091652583894763
1	Deaths	1	Global	3	Both	7	10-14 years	339	Pertussis	3	Rate	1994	1.0370253921025478	1.735990163548686	0.5499279969536469
1	Deaths	1	Global	3	Both	8	15-19 years	339	Pertussis	1	Number	1994	1126.9145683799443	1850.8455816939343	585.7176789448056
1	Deaths	1	Global	3	Both	8	15-19 years	339	Pertussis	2	Percent	1994	0.0009886072419932163	0.0016878030507397083	0.0005007096372571996
1	Deaths	1	Global	3	Both	8	15-19 years	339	Pertussis	3	Rate	1994	0.2165105298063534	0.3555971044534365	0.11253208410252055
1	Deaths	1	Global	3	Both	22	All ages	339	Pertussis	1	Number	1994	238391.11723118	406838.78600092087	127079.6206822746
1	Deaths	1	Global	3	Both	22	All ages	339	Pertussis	2	Percent	1994	0.00474007446355699	0.008060319520830897	0.002515989539115973
1	Deaths	1	Global	3	Both	22	All ages	339	Pertussis	3	Rate	1994	4.213805949175476	7.191290165159666	2.246261806519582
1	Deaths	1	Global	3	Both	27	Age-standardized	339	Pertussis	3	Rate	1994	3.8767555024053526	6.617874633852103	2.066460623996533
1	Deaths	1	Global	3	Both	28	<1 year	339	Pertussis	1	Number	1994	88768.29892357654	146068.82990027612	47929.78526370366
1	Deaths	1	Global	3	Both	28	<1 year	339	Pertussis	2	Percent	1994	0.012094752035229549	0.019974361188740013	0.006536455804621693
1	Deaths	1	Global	3	Both	28	<1 year	339	Pertussis	3	Rate	1994	70.98260994994415	116.80235967552429	38.32653428773154
1	Deaths	1	Global	3	Both	34	2-4 years	339	Pertussis	1	Number	1994	54438.66912190406	95426.23487941969	28542.640787130404
1	Deaths	1	Global	3	Both	34	2-4 years	339	Pertussis	2	Percent	1994	0.027623727107445	0.04774387358308765	0.014427428496532268
1	Deaths	1	Global	3	Both	34	2-4 years	339	Pertussis	3	Rate	1994	14.839618918741099	26.012556576095434	7.780533930156398
1	Deaths	1	Global	3	Both	238	12-23 months	339	Pertussis	1	Number	1994	53260.04118205839	93080.95017816682	27510.716057325182
1	Deaths	1	Global	3	Both	238	12-23 months	339	Pertussis	2	Percent	1994	0.03915427602784916	0.06794428857112075	0.02025609085641375
1	Deaths	1	Global	3	Both	238	12-23 months	339	Pertussis	3	Rate	1994	43.369161636774315	75.79496155067449	22.401723035758035
1	Deaths	1	Global	3	Both	388	1-5 months	339	Pertussis	1	Number	1994	49417.60583561679	82553.28201194045	27271.71673586244
1	Deaths	1	Global	3	Both	388	1-5 months	339	Pertussis	2	Percent	1994	0.02370762278262719	0.03971371255209523	0.013146392393739059
1	Deaths	1	Global	3	Both	388	1-5 months	339	Pertussis	3	Rate	1994	92.58590971380312	154.666956961863	51.09467892568658
1	Deaths	1	Global	3	Both	389	6-11 months	339	Pertussis	1	Number	1994	39350.693087959706	67870.5471317055	20922.192186254102
1	Deaths	1	Global	3	Both	389	6-11 months	339	Pertussis	2	Percent	1994	0.02795726441388808	0.04831850266605117	0.014878325738540716
1	Deaths	1	Global	3	Both	389	6-11 months	339	Pertussis	3	Rate	1994	63.58245816338144	109.66455441792112	33.80586985838272
1	Deaths	44637	Low SDI	3	Both	1	<5 years	339	Pertussis	1	Number	1992	112057.21982600834	185816.8534502795	53066.825838052806
1	Deaths	44637	Low SDI	3	Both	1	<5 years	339	Pertussis	2	Percent	1992	0.021212412214817983	0.0350912291823603	0.01003184562210108
1	Deaths	44637	Low SDI	3	Both	1	<5 years	339	Pertussis	3	Rate	1992	77.57164053311179	128.63176672792562	36.735524444871594
1	Deaths	44637	Low SDI	3	Both	6	5-9 years	339	Pertussis	1	Number	1992	17434.71896589329	29511.137967523613	8617.254646515505
1	Deaths	44637	Low SDI	3	Both	6	5-9 years	339	Pertussis	2	Percent	1992	0.03209652423574466	0.05488056754890966	0.01625086706718552
1	Deaths	44637	Low SDI	3	Both	6	5-9 years	339	Pertussis	3	Rate	1992	14.000074713204238	23.69743597388927	6.9196531994539265
1	Deaths	44637	Low SDI	3	Both	7	10-14 years	339	Pertussis	1	Number	1992	3070.773585864736	5330.9480255852495	1512.3705925107458
1	Deaths	44637	Low SDI	3	Both	7	10-14 years	339	Pertussis	2	Percent	1992	0.01307736817515732	0.022627131339569215	0.006429295816756461
1	Deaths	44637	Low SDI	3	Both	7	10-14 years	339	Pertussis	3	Rate	1992	2.926078048579805	5.0797525638453065	1.4411073523732767
1	Deaths	44637	Low SDI	3	Both	8	15-19 years	339	Pertussis	1	Number	1992	562.8735794094193	984.6165998328271	262.3220932177
1	Deaths	44637	Low SDI	3	Both	8	15-19 years	339	Pertussis	2	Percent	1992	0.0018543141213785536	0.003246164102266017	0.0008689220725309082
1	Deaths	44637	Low SDI	3	Both	8	15-19 years	339	Pertussis	3	Rate	1992	0.6527637536130813	1.1418585826163397	0.30421458829900977
1	Deaths	44637	Low SDI	3	Both	22	All ages	339	Pertussis	1	Number	1992	134620.0444048034	223530.0256322933	63931.16041891878
1	Deaths	44637	Low SDI	3	Both	22	All ages	339	Pertussis	2	Percent	1992	0.01194958317293805	0.01988283684592503	0.005672341952612616
1	Deaths	44637	Low SDI	3	Both	22	All ages	339	Pertussis	3	Rate	1992	16.007459881938207	26.57960732027422	7.601954747053125
1	Deaths	44637	Low SDI	3	Both	27	Age-standardized	339	Pertussis	3	Rate	1992	9.448437184715935	15.698638450646936	4.488168738182995
1	Deaths	44637	Low SDI	3	Both	28	<1 year	339	Pertussis	1	Number	1992	50271.73217420363	81641.81130322082	23178.471089704683
1	Deaths	44637	Low SDI	3	Both	28	<1 year	339	Pertussis	2	Percent	1992	0.015376875684220912	0.02509852780715355	0.007108049706800048
1	Deaths	44637	Low SDI	3	Both	28	<1 year	339	Pertussis	3	Rate	1992	158.37221209867434	257.1981051106177	73.01967886886035
1	Deaths	44637	Low SDI	3	Both	34	2-4 years	339	Pertussis	1	Number	1992	31837.403692610686	53496.877426988016	15410.598875350983
1	Deaths	44637	Low SDI	3	Both	34	2-4 years	339	Pertussis	2	Percent	1992	0.025882506142854946	0.04340560079532111	0.012555833474988832
1	Deaths	44637	Low SDI	3	Both	34	2-4 years	339	Pertussis	3	Rate	1992	38.406871919789126	64.53565558562997	18.590488813955098
1	Deaths	44637	Low SDI	3	Both	238	12-23 months	339	Pertussis	1	Number	1992	29948.08395919403	49223.27547167256	14452.062725041862
1	Deaths	44637	Low SDI	3	Both	238	12-23 months	339	Pertussis	2	Percent	1992	0.038237889504381006	0.06321753597417633	0.018249579718785755
1	Deaths	44637	Low SDI	3	Both	238	12-23 months	339	Pertussis	3	Rate	1992	100.4342984828005	165.07584083706823	48.466632569774276
1	Deaths	44637	Low SDI	3	Both	388	1-5 months	339	Pertussis	1	Number	1992	28472.945200403712	48571.419338583975	13725.305299191006
1	Deaths	44637	Low SDI	3	Both	388	1-5 months	339	Pertussis	2	Percent	1992	0.03131783001794122	0.05358295273149431	0.015214123992815597
1	Deaths	44637	Low SDI	3	Both	388	1-5 months	339	Pertussis	3	Rate	1992	208.2366183022604	355.22662085074114	100.37989187817158
1	Deaths	44637	Low SDI	3	Both	389	6-11 months	339	Pertussis	1	Number	1992	21798.78697379991	35582.6912058113	10389.087827453533
1	Deaths	44637	Low SDI	3	Both	389	6-11 months	339	Pertussis	2	Percent	1992	0.0298140811341142	0.04870760685100959	0.014292571653264736
1	Deaths	44637	Low SDI	3	Both	389	6-11 months	339	Pertussis	3	Rate	1992	140.47919619958202	229.3076153832869	66.95100553079665
1	Deaths	1	Global	3	Both	1	<5 years	339	Pertussis	1	Number	1996	187057.63405285915	323712.0008118568	96555.96838518116
1	Deaths	1	Global	3	Both	1	<5 years	339	Pertussis	2	Percent	1996	0.018217039182840244	0.03164039977984219	0.009421832076494316
1	Deaths	1	Global	3	Both	1	<5 years	339	Pertussis	3	Rate	1996	30.655382834284346	53.050576434295245	15.823787095192019
1	Deaths	1	Global	3	Both	6	5-9 years	339	Pertussis	1	Number	1996	29811.16592426592	52844.262847065016	15148.023814859107
1	Deaths	1	Global	3	Both	6	5-9 years	339	Pertussis	2	Percent	1996	0.029019572115988313	0.05218203276709724	0.014795351623813267
1	Deaths	1	Global	3	Both	6	5-9 years	339	Pertussis	3	Rate	1996	4.8478124363628385	8.59339333695438	2.4633313042016702
1	Deaths	1	Global	3	Both	7	10-14 years	339	Pertussis	1	Number	1996	5781.021200137978	10529.902110843352	2838.8036317725846
1	Deaths	1	Global	3	Both	7	10-14 years	339	Pertussis	2	Percent	1996	0.009906106339976371	0.01811249327784879	0.004782785470521188
1	Deaths	1	Global	3	Both	7	10-14 years	339	Pertussis	3	Rate	1996	0.9779320735204975	1.781264701983645	0.48021915606720567
1	Deaths	1	Global	3	Both	8	15-19 years	339	Pertussis	1	Number	1996	1090.1279970118865	2028.6298153955702	528.1862607160832
1	Deaths	1	Global	3	Both	8	15-19 years	339	Pertussis	2	Percent	1996	0.0012678672182587184	0.002369269494032197	0.0006065047143787672
1	Deaths	1	Global	3	Both	8	15-19 years	339	Pertussis	3	Rate	1996	0.20514721617694257	0.3817604542060103	0.09939744810318066
1	Deaths	1	Global	3	Both	22	All ages	339	Pertussis	1	Number	1996	227120.03791056218	394055.8105036325	116439.78006294323
1	Deaths	1	Global	3	Both	22	All ages	339	Pertussis	2	Percent	1996	0.004540462118935166	0.007955224909666594	0.0023356536806477275
1	Deaths	1	Global	3	Both	22	All ages	339	Pertussis	3	Rate	1996	3.9111323105449487	6.785858380428971	2.0051572297476525
1	Deaths	1	Global	3	Both	27	Age-standardized	339	Pertussis	3	Rate	1996	3.702894564643541	6.426816526555282	1.8982902166336135
1	Deaths	1	Global	3	Both	28	<1 year	339	Pertussis	1	Number	1996	84347.76699944836	144817.08485501053	43982.45662705331
1	Deaths	1	Global	3	Both	28	<1 year	339	Pertussis	2	Percent	1996	0.011975698096298075	0.020544318014628173	0.006245148732143296
1	Deaths	1	Global	3	Both	28	<1 year	339	Pertussis	3	Rate	1996	67.72188753784329	116.27203283488777	35.31302709359042
1	Deaths	1	Global	3	Both	34	2-4 years	339	Pertussis	1	Number	1996	51647.66984976937	91703.49462811016	26496.515229911867
1	Deaths	1	Global	3	Both	34	2-4 years	339	Pertussis	2	Percent	1996	0.0271964807762106	0.0478554531236404	0.013789446264774718
1	Deaths	1	Global	3	Both	34	2-4 years	339	Pertussis	3	Rate	1996	14.214519491043125	25.238720654381332	7.292395441572579
1	Deaths	1	Global	3	Both	238	12-23 months	339	Pertussis	1	Number	1996	51062.1972036413	88592.94341609003	26963.513601360697
1	Deaths	1	Global	3	Both	238	12-23 months	339	Pertussis	2	Percent	1996	0.03851327631700075	0.06723479153208484	0.020113092412355486
1	Deaths	1	Global	3	Both	238	12-23 months	339	Pertussis	3	Rate	1996	41.75146518720316	72.4388176661731	22.0469596120633
1	Deaths	1	Global	3	Both	388	1-5 months	339	Pertussis	1	Number	1996	46986.35848092366	82656.34374008785	23966.60079401466
1	Deaths	1	Global	3	Both	388	1-5 months	339	Pertussis	2	Percent	1996	0.023567161541028735	0.040888768642588585	0.012061330739978223
1	Deaths	1	Global	3	Both	388	1-5 months	339	Pertussis	3	Rate	1996	88.40932452524062	155.52581119377734	45.09545016614107
1	Deaths	1	Global	3	Both	389	6-11 months	339	Pertussis	1	Number	1996	37361.408518524746	65621.92075654102	19078.839456032238
1	Deaths	1	Global	3	Both	389	6-11 months	339	Pertussis	2	Percent	1996	0.027615645772751336	0.04824198790669258	0.0142236490542008
1	Deaths	1	Global	3	Both	389	6-11 months	339	Pertussis	3	Rate	1996	60.59229794251145	106.42486811140205	30.94184000434723
1	Deaths	44639	Middle SDI	3	Both	1	<5 years	339	Pertussis	1	Number	1990	25406.04708474371	49297.47624544049	11702.782788259008
1	Deaths	44639	Middle SDI	3	Both	1	<5 years	339	Pertussis	2	Percent	1990	0.021149627862545935	0.04114180515056818	0.009854410760715807
1	Deaths	44639	Middle SDI	3	Both	1	<5 years	339	Pertussis	3	Rate	1990	31.766680047166577	61.639543916380966	14.632679977962896
1	Deaths	44639	Middle SDI	3	Both	6	5-9 years	339	Pertussis	1	Number	1990	4027.9711613784807	7475.205794041848	1853.9882891980583
1	Deaths	44639	Middle SDI	3	Both	6	5-9 years	339	Pertussis	2	Percent	1990	0.03597674731655806	0.06622976107276736	0.016509342179970327
1	Deaths	44639	Middle SDI	3	Both	6	5-9 years	339	Pertussis	3	Rate	1990	5.271179050330524	9.782380905869724	2.4262100789804197
1	Deaths	44639	Middle SDI	3	Both	7	10-14 years	339	Pertussis	1	Number	1990	777.5816928182464	1523.0858176046086	351.1727902781557
1	Deaths	44639	Middle SDI	3	Both	7	10-14 years	339	Pertussis	2	Percent	1990	0.011553308578875064	0.02245957838906382	0.005242165191496449
1	Deaths	44639	Middle SDI	3	Both	7	10-14 years	339	Pertussis	3	Rate	1990	1.0875957092780735	2.130324846107524	0.49118185709524526
1	Deaths	44639	Middle SDI	3	Both	8	15-19 years	339	Pertussis	1	Number	1990	155.9360031942674	305.2381825091691	68.5988513828489
1	Deaths	44639	Middle SDI	3	Both	8	15-19 years	339	Pertussis	2	Percent	1990	0.0016421908887598482	0.003246221688948395	0.0007334406376326845
1	Deaths	44639	Middle SDI	3	Both	8	15-19 years	339	Pertussis	3	Rate	1990	0.23555798728392255	0.46109487508466374	0.10362589158836957
1	Deaths	44639	Middle SDI	3	Both	22	All ages	339	Pertussis	1	Number	1990	30844.22664328324	59861.236308020496	14105.694971402407
1	Deaths	44639	Middle SDI	3	Both	22	All ages	339	Pertussis	2	Percent	1990	0.007206295877912129	0.013915933389001168	0.003310345234988382
1	Deaths	44639	Middle SDI	3	Both	22	All ages	339	Pertussis	3	Rate	1990	5.0681913173934765	9.836142160847968	2.3177874292863976
1	Deaths	44639	Middle SDI	3	Both	27	Age-standardized	339	Pertussis	3	Rate	1990	3.894285741304895	7.555907046164623	1.7796595886757012
1	Deaths	44639	Middle SDI	3	Both	28	<1 year	339	Pertussis	1	Number	1990	11749.284184393295	22615.012693816814	5119.905232365711
1	Deaths	44639	Middle SDI	3	Both	28	<1 year	339	Pertussis	2	Percent	1990	0.013321594498998265	0.025626034157721966	0.005847233640925314
1	Deaths	44639	Middle SDI	3	Both	28	<1 year	339	Pertussis	3	Rate	1990	71.80825849494815	138.21647786349706	31.291393809650987
1	Deaths	44639	Middle SDI	3	Both	34	2-4 years	339	Pertussis	1	Number	1990	6906.65249186788	12941.893761438227	3223.745681294658
1	Deaths	44639	Middle SDI	3	Both	34	2-4 years	339	Pertussis	2	Percent	1990	0.038482524064826426	0.0719952220217311	0.01859640658539102
1	Deaths	44639	Middle SDI	3	Both	34	2-4 years	339	Pertussis	3	Rate	1990	14.530817992867489	27.228285041401687	6.7823973777948865
1	Deaths	44639	Middle SDI	3	Both	238	12-23 months	339	Pertussis	1	Number	1990	6750.110408482531	12667.277708817946	3246.271455366997
1	Deaths	44639	Middle SDI	3	Both	238	12-23 months	339	Pertussis	2	Percent	1990	0.04827778973162017	0.09141993462800073	0.0227325701411197
1	Deaths	44639	Middle SDI	3	Both	238	12-23 months	339	Pertussis	3	Rate	1990	41.96801188252905	78.75729865616796	20.183308237677327
1	Deaths	44639	Middle SDI	3	Both	388	1-5 months	339	Pertussis	1	Number	1990	6472.156163240779	12457.420460940419	2661.5014962559417
1	Deaths	44639	Middle SDI	3	Both	388	1-5 months	339	Pertussis	2	Percent	1990	0.02336886953618374	0.04555329343577125	0.00991385831185991
1	Deaths	44639	Middle SDI	3	Both	388	1-5 months	339	Pertussis	3	Rate	1990	92.59271460104802	178.21980006544538	38.07628280861686
1	Deaths	44639	Middle SDI	3	Both	389	6-11 months	339	Pertussis	1	Number	1990	5277.128021152499	10135.70074986955	2446.672632323232
1	Deaths	44639	Middle SDI	3	Both	389	6-11 months	339	Pertussis	2	Percent	1990	0.03161456372591834	0.06169179970478354	0.014333966544805243
1	Deaths	44639	Middle SDI	3	Both	389	6-11 months	339	Pertussis	3	Rate	1990	65.2360481860766	125.2979006512214	30.245855908368664
1	Deaths	67	Japan	3	Both	1	<5 years	339	Pertussis	1	Number	1992	2.685921979600973	4.20397085070142	1.746231081073664
1	Deaths	67	Japan	3	Both	1	<5 years	339	Pertussis	2	Percent	1992	0.00035430800643101025	0.0005531172401604201	0.0002312174942535786
1	Deaths	67	Japan	3	Both	1	<5 years	339	Pertussis	3	Rate	1992	0.04339763922461578	0.06792543181639446	0.028214634317302086
1	Deaths	67	Japan	3	Both	6	5-9 years	339	Pertussis	1	Number	1992	0.13140759006475788	0.17695953053492725	0.10057428288106621
1	Deaths	67	Japan	3	Both	6	5-9 years	339	Pertussis	2	Percent	1992	0.00010109345438365488	0.0001366201324751731	7.825263599019938e-05
1	Deaths	67	Japan	3	Both	6	5-9 years	339	Pertussis	3	Rate	1992	0.0018330416126737378	0.002468458504336612	0.0014029390965541878
1	Deaths	67	Japan	3	Both	7	10-14 years	339	Pertussis	1	Number	1992	0.0421289515082003	0.06852910086087806	0.025916235157072903
1	Deaths	67	Japan	3	Both	7	10-14 years	339	Pertussis	2	Percent	1992	3.637379073271327e-05	5.8975960586176286e-05	2.225399152740504e-05
1	Deaths	67	Japan	3	Both	7	10-14 years	339	Pertussis	3	Rate	1992	0.0005271795688465165	0.0008575371698544427	0.0003243021529641261
1	Deaths	67	Japan	3	Both	8	15-19 years	339	Pertussis	1	Number	1992	0.01937071747352638	0.029715341297462134	0.012322721665815125
1	Deaths	67	Japan	3	Both	8	15-19 years	339	Pertussis	2	Percent	1992	4.8497982557422734e-06	7.46123294088528e-06	3.0691827050714193e-06
1	Deaths	67	Japan	3	Both	8	15-19 years	339	Pertussis	3	Rate	1992	0.00020101823728572012	0.0003083688322914751	0.00012787816410053516
1	Deaths	67	Japan	3	Both	22	All ages	339	Pertussis	1	Number	1992	3.0552923477200116	4.73812518875454	2.0382703573770287
1	Deaths	67	Japan	3	Both	22	All ages	339	Pertussis	2	Percent	1992	3.5513253294799374e-06	5.513648238103523e-06	2.3698172255559834e-06
1	Deaths	67	Japan	3	Both	22	All ages	339	Pertussis	3	Rate	1992	0.0024543446762543006	0.0038061799032502288	0.001637361480032649
1	Deaths	67	Japan	3	Both	27	Age-standardized	339	Pertussis	3	Rate	1992	0.004869872901458857	0.0075804462179338465	0.003216530284767369
1	Deaths	67	Japan	3	Both	28	<1 year	339	Pertussis	1	Number	1992	1.9571511465286897	3.199320378416442	1.1934252953000166
1	Deaths	67	Japan	3	Both	28	<1 year	339	Pertussis	2	Percent	1992	0.00036027756076756584	0.0005856137527026421	0.00022088239539152634
1	Deaths	67	Japan	3	Both	28	<1 year	339	Pertussis	3	Rate	1992	0.16362657492318475	0.2674774692443794	0.0997756835709824
1	Deaths	67	Japan	3	Both	34	2-4 years	339	Pertussis	1	Number	1992	0.3331246658842843	0.46329811427828105	0.2334190907767705
1	Deaths	67	Japan	3	Both	34	2-4 years	339	Pertussis	2	Percent	1992	0.0002654960738716001	0.00036680285659455966	0.00018368345327431982
1	Deaths	67	Japan	3	Both	34	2-4 years	339	Pertussis	3	Rate	1992	0.00880312745087063	0.012243081240812269	0.006168315396638997
1	Deaths	67	Japan	3	Both	238	12-23 months	339	Pertussis	1	Number	1992	0.3956461671879984	0.5593878431932329	0.28262557703625635
1	Deaths	67	Japan	3	Both	238	12-23 months	339	Pertussis	2	Percent	1992	0.0004428273575924488	0.0006206036863001142	0.0003131050520218706
1	Deaths	67	Japan	3	Both	238	12-23 months	339	Pertussis	3	Rate	1992	0.03272978867748221	0.046275302062429434	0.023380171927339086
1	Deaths	67	Japan	3	Both	388	1-5 months	339	Pertussis	1	Number	1992	1.0810445113991038	1.771204177880368	0.6563532335550563
1	Deaths	67	Japan	3	Both	388	1-5 months	339	Pertussis	2	Percent	1992	0.0005943986752152971	0.0009660599962156628	0.0003579871702878814
1	Deaths	67	Japan	3	Both	388	1-5 months	339	Pertussis	3	Rate	1992	0.21314368171632436	0.34921871908508545	0.12940960638640284
1	Deaths	67	Japan	3	Both	389	6-11 months	339	Pertussis	1	Number	1992	0.8761066351295871	1.4334525470858563	0.5057707663970998
1	Deaths	67	Japan	3	Both	389	6-11 months	339	Pertussis	2	Percent	1992	0.0012766668987938207	0.002049089339928394	0.0007356856943074645
1	Deaths	67	Japan	3	Both	389	6-11 months	339	Pertussis	3	Rate	1992	0.14666393231178765	0.23996598006230493	0.08466815165390601
1	Deaths	1	Global	3	Both	1	<5 years	339	Pertussis	1	Number	1993	201464.99270347785	349196.05865853	104704.22983870021
1	Deaths	1	Global	3	Both	1	<5 years	339	Pertussis	2	Percent	1993	0.01861151813269193	0.03241584409885557	0.00963450523967134
1	Deaths	1	Global	3	Both	1	<5 years	339	Pertussis	3	Rate	1993	32.68860324124815	56.65863464277811	16.98873328288486
1	Deaths	1	Global	3	Both	6	5-9 years	339	Pertussis	1	Number	1993	32243.698811720573	57427.983600851396	16310.391318167836
1	Deaths	1	Global	3	Both	6	5-9 years	339	Pertussis	2	Percent	1993	0.029610357915492866	0.051767242825053884	0.01490055569806883
1	Deaths	1	Global	3	Both	6	5-9 years	339	Pertussis	3	Rate	1993	5.311494502443634	9.460093922954885	2.686805701945769
1	Deaths	1	Global	3	Both	7	10-14 years	339	Pertussis	1	Number	1993	6018.427389916294	11419.218458397267	3022.872381894045
1	Deaths	1	Global	3	Both	7	10-14 years	339	Pertussis	2	Percent	1993	0.010340791762149358	0.019475175486544986	0.005192603980027502
1	Deaths	1	Global	3	Both	7	10-14 years	339	Pertussis	3	Rate	1993	1.0744560877049125	2.0386469744595366	0.5396664980162337
1	Deaths	1	Global	3	Both	8	15-19 years	339	Pertussis	1	Number	1993	1169.3276186573903	2339.9117699708304	575.6114952968375
1	Deaths	1	Global	3	Both	8	15-19 years	339	Pertussis	2	Percent	1993	0.0013439764609835903	0.0026900628682206998	0.0006717214682235094
1	Deaths	1	Global	3	Both	8	15-19 years	339	Pertussis	3	Rate	1993	0.225576861559297	0.4513961228434241	0.11104213439822878
1	Deaths	1	Global	3	Both	22	All ages	339	Pertussis	1	Number	1993	244484.50103084208	432007.4029637128	127003.4576400309
1	Deaths	1	Global	3	Both	22	All ages	339	Pertussis	2	Percent	1993	0.004970710439085663	0.008785877175571222	0.0025702553529362814
1	Deaths	1	Global	3	Both	22	All ages	339	Pertussis	3	Rate	1993	4.381368081232076	7.741936352695009	2.2760088805790812
1	Deaths	1	Global	3	Both	27	Age-standardized	339	Pertussis	3	Rate	1993	3.976518929384183	7.0283760201146634	2.0654870519527506
1	Deaths	1	Global	3	Both	28	<1 year	339	Pertussis	1	Number	1993	90906.65001035745	150299.8351517093	48021.88772354833
1	Deaths	1	Global	3	Both	28	<1 year	339	Pertussis	2	Percent	1993	0.01218970542284739	0.0200769509316779	0.006424653082986827
1	Deaths	1	Global	3	Both	28	<1 year	339	Pertussis	3	Rate	1993	72.59638788650587	120.02669915466251	38.349401147482006
1	Deaths	1	Global	3	Both	34	2-4 years	339	Pertussis	1	Number	1993	56174.84845758464	100696.89822724262	28483.268821700498
1	Deaths	1	Global	3	Both	34	2-4 years	339	Pertussis	2	Percent	1993	0.028095945529995853	0.05046291638919188	0.014350030054165444
1	Deaths	1	Global	3	Both	34	2-4 years	339	Pertussis	3	Rate	1993	15.261613876469404	27.35738896496865	7.738350216017
1	Deaths	1	Global	3	Both	238	12-23 months	339	Pertussis	1	Number	1993	54383.49423553568	92367.02085032719	27865.63643377453
1	Deaths	1	Global	3	Both	238	12-23 months	339	Pertussis	2	Percent	1993	0.039760080400465095	0.0674280830868431	0.020468742851786275
1	Deaths	1	Global	3	Both	238	12-23 months	339	Pertussis	3	Rate	1993	44.20906546716586	75.08637922553609	22.652346317607776
1	Deaths	1	Global	3	Both	388	1-5 months	339	Pertussis	1	Number	1993	50549.72261107427	88174.83375292664	25949.741070396558
1	Deaths	1	Global	3	Both	388	1-5 months	339	Pertussis	2	Percent	1993	0.023871330231576487	0.041444390479678295	0.012316073949288372
1	Deaths	1	Global	3	Both	388	1-5 months	339	Pertussis	3	Rate	1993	94.5527788117351	164.9301939151591	48.53874563326428
1	Deaths	1	Global	3	Both	389	6-11 months	339	Pertussis	1	Number	1993	40356.92739928315	68012.70368677388	20727.778186340423
1	Deaths	1	Global	3	Both	389	6-11 months	339	Pertussis	2	Percent	1993	0.02824633593542128	0.0479808363106432	0.014429908429682788
1	Deaths	1	Global	3	Both	389	6-11 months	339	Pertussis	3	Rate	1993	65.147868611842	109.79236947064494	33.460688335829495
1	Deaths	163	India	3	Both	1	<5 years	339	Pertussis	1	Number	1993	53521.36378850266	136476.51519421823	5704.024826130661
1	Deaths	163	India	3	Both	1	<5 years	339	Pertussis	2	Percent	1993	0.02029915276377804	0.051626046532538626	0.002145857570841725
1	Deaths	163	India	3	Both	1	<5 years	339	Pertussis	3	Rate	1993	47.55233093305547	121.25581180537407	5.06787676888003
1	Deaths	163	India	3	Both	6	5-9 years	339	Pertussis	1	Number	1993	9094.475453786556	23959.896053409175	976.8299742811935
1	Deaths	163	India	3	Both	6	5-9 years	339	Pertussis	2	Percent	1993	0.03248725840225926	0.08800402266381943	0.0034816086254673374
1	Deaths	163	India	3	Both	6	5-9 years	339	Pertussis	3	Rate	1993	7.892682440937685	20.793706226201106	0.8477463955967622
1	Deaths	163	India	3	Both	7	10-14 years	339	Pertussis	1	Number	1993	1706.4760752029872	5150.534846686784	160.93297669698595
1	Deaths	163	India	3	Both	7	10-14 years	339	Pertussis	2	Percent	1993	0.01192687523827496	0.036791364509406	0.0011331596119697124
1	Deaths	163	India	3	Both	7	10-14 years	339	Pertussis	3	Rate	1993	1.6217250890695505	4.894736998879622	0.15294034868733944
1	Deaths	163	India	3	Both	8	15-19 years	339	Pertussis	1	Number	1993	335.6251134283675	995.7579260316963	29.939666939950527
1	Deaths	163	India	3	Both	8	15-19 years	339	Pertussis	2	Percent	1993	0.0019417403431337824	0.005959004059252346	0.00017441974449728038
1	Deaths	163	India	3	Both	8	15-19 years	339	Pertussis	3	Rate	1993	0.38416333317209045	1.139764780976404	0.03426955190636663
1	Deaths	163	India	3	Both	22	All ages	339	Pertussis	1	Number	1993	65875.28689139127	170009.95114375505	6815.46656998743
1	Deaths	163	India	3	Both	22	All ages	339	Pertussis	2	Percent	1993	0.007937572945616244	0.02067931401182679	0.0008203440167355651
1	Deaths	163	India	3	Both	22	All ages	339	Pertussis	3	Rate	1993	7.364757641821388	19.006855923617618	0.7619588752098869
1	Deaths	163	India	3	Both	27	Age-standardized	339	Pertussis	3	Rate	1993	5.847068501043773	15.094664159469554	0.6046457523629752
1	Deaths	163	India	3	Both	28	<1 year	339	Pertussis	1	Number	1993	22265.081768929635	60732.68953806703	2253.6886674039347
1	Deaths	163	India	3	Both	28	<1 year	339	Pertussis	2	Percent	1993	0.011732470623297587	0.031342270176417115	0.0011798848581024094
1	Deaths	163	India	3	Both	28	<1 year	339	Pertussis	3	Rate	1993	96.12704505078669	262.2067165020732	9.730053287489012
1	Deaths	163	India	3	Both	34	2-4 years	339	Pertussis	1	Number	1993	16165.909483963645	41509.12542004396	1665.7256599736397
1	Deaths	163	India	3	Both	34	2-4 years	339	Pertussis	2	Percent	1993	0.036528245401905635	0.09659886525809659	0.003780107136685677
1	Deaths	163	India	3	Both	34	2-4 years	339	Pertussis	3	Rate	1993	24.185287538764864	62.1004425864367	2.492037586077328
1	Deaths	163	India	3	Both	238	12-23 months	339	Pertussis	1	Number	1993	15090.372535609398	38419.44859187827	1741.112424463969
1	Deaths	163	India	3	Both	238	12-23 months	339	Pertussis	2	Percent	1993	0.05091554016032838	0.12725623360645147	0.00566591606906842
1	Deaths	163	India	3	Both	238	12-23 months	339	Pertussis	3	Rate	1993	66.92406650300849	170.38583550568018	7.72163334000392
1	Deaths	163	India	3	Both	388	1-5 months	339	Pertussis	1	Number	1993	11962.188277873807	32979.20990236877	1136.0590954540949
1	Deaths	163	India	3	Both	388	1-5 months	339	Pertussis	2	Percent	1993	0.02887312628467444	0.07875511566973037	0.002746425094381091
1	Deaths	163	India	3	Both	388	1-5 months	339	Pertussis	3	Rate	1993	120.47884617833088	332.1547082033223	11.441977490345568
1	Deaths	163	India	3	Both	389	6-11 months	339	Pertussis	1	Number	1993	10302.893491055831	27013.703174133898	1108.38984792903
1	Deaths	163	India	3	Both	389	6-11 months	339	Pertussis	2	Percent	1993	0.03445808904141857	0.09064723645887422	0.0036431609020718277
1	Deaths	163	India	3	Both	389	6-11 months	339	Pertussis	3	Rate	1993	90.43649588034	237.12024762180943	9.72919830754962
1	Deaths	67	Japan	3	Both	1	<5 years	339	Pertussis	1	Number	1995	2.631024028398547	4.300173782347122	1.5815379100531899
1	Deaths	67	Japan	3	Both	1	<5 years	339	Pertussis	2	Percent	1995	0.00035941030461525484	0.0005908814236550613	0.00021751088278086476
1	Deaths	67	Japan	3	Both	1	<5 years	339	Pertussis	3	Rate	1995	0.043913297452910255	0.0717723625345814	0.0263967732440258
1	Deaths	67	Japan	3	Both	6	5-9 years	339	Pertussis	1	Number	1995	0.11668084239258397	0.16391971094674745	0.08619041330022574
1	Deaths	67	Japan	3	Both	6	5-9 years	339	Pertussis	2	Percent	1995	9.25526080081656e-05	0.00013075054485785662	6.853920981473986e-05
1	Deaths	67	Japan	3	Both	6	5-9 years	339	Pertussis	3	Rate	1995	0.001781408650350701	0.0025026215534254847	0.0013159002341937421
1	Deaths	67	Japan	3	Both	7	10-14 years	339	Pertussis	1	Number	1995	0.039062966118492075	0.06293400601892679	0.025453464245919034
1	Deaths	67	Japan	3	Both	7	10-14 years	339	Pertussis	2	Percent	1995	3.120464778617182e-05	5.00821946278e-05	2.068976528002026e-05
1	Deaths	67	Japan	3	Both	7	10-14 years	339	Pertussis	3	Rate	1995	0.0005219464362824943	0.0008409033779698004	0.0003401007725297169
1	Deaths	67	Japan	3	Both	8	15-19 years	339	Pertussis	1	Number	1995	0.017393843714161604	0.027431072275202632	0.010277942951365445
1	Deaths	67	Japan	3	Both	8	15-19 years	339	Pertussis	2	Percent	1995	5.073098422781837e-06	8.014919784818933e-06	2.9994771681297955e-06
1	Deaths	67	Japan	3	Both	8	15-19 years	339	Pertussis	3	Rate	1995	0.0002030744605163116	0.0003202598744253021	0.00011999577289329282
1	Deaths	67	Japan	3	Both	22	All ages	339	Pertussis	1	Number	1995	2.9915616987910827	4.826673543688437	1.8149305913444473
1	Deaths	67	Japan	3	Both	22	All ages	339	Pertussis	2	Percent	1995	3.2363285971610783e-06	5.2177114307606426e-06	1.9669654718932638e-06
1	Deaths	67	Japan	3	Both	22	All ages	339	Pertussis	3	Rate	1995	0.002382098859289454	0.0038433482910377854	0.0014451796508419803
1	Deaths	67	Japan	3	Both	27	Age-standardized	339	Pertussis	3	Rate	1995	0.004828598294172435	0.00783613571280554	0.002925776304099286
1	Deaths	67	Japan	3	Both	28	<1 year	339	Pertussis	1	Number	1995	1.9397088479535627	3.2805353911953605	1.0703206581112543
1	Deaths	67	Japan	3	Both	28	<1 year	339	Pertussis	2	Percent	1995	0.00037574382844952637	0.000634688042403061	0.00020723955429143853
1	Deaths	67	Japan	3	Both	28	<1 year	339	Pertussis	3	Rate	1995	0.16299811193472066	0.2756707922758701	0.0899414603490218
1	Deaths	67	Japan	3	Both	34	2-4 years	339	Pertussis	1	Number	1995	0.31226609340429123	0.45379545304296853	0.22198318120420085
1	Deaths	67	Japan	3	Both	34	2-4 years	339	Pertussis	2	Percent	1995	0.00024648828861572193	0.00036791922787601	0.00017632885450799733
1	Deaths	67	Japan	3	Both	34	2-4 years	339	Pertussis	3	Rate	1995	0.00866153268683239	0.01258722683214499	0.006157295398184279
1	Deaths	67	Japan	3	Both	238	12-23 months	339	Pertussis	1	Number	1995	0.3790490870406929	0.5584904104300786	0.26370675663455373
1	Deaths	67	Japan	3	Both	238	12-23 months	339	Pertussis	2	Percent	1995	0.0004253368826153326	0.0006226485068490863	0.00029498881836991566
1	Deaths	67	Japan	3	Both	238	12-23 months	339	Pertussis	3	Rate	1995	0.03168827121360145	0.04668945580128513	0.022045723128724555
1	Deaths	67	Japan	3	Both	388	1-5 months	339	Pertussis	1	Number	1995	1.0622760004930933	1.7920996949295653	0.5878159717472488
1	Deaths	67	Japan	3	Both	388	1-5 months	339	Pertussis	2	Percent	1995	0.0006064973963924524	0.0010291011198032076	0.00033539758610524363
1	Deaths	67	Japan	3	Both	388	1-5 months	339	Pertussis	3	Rate	1995	0.21057986748541507	0.35525618210685955	0.11652546925553081
1	Deaths	67	Japan	3	Both	389	6-11 months	339	Pertussis	1	Number	1995	0.8774328474604707	1.4871437580636284	0.4921218810608182
1	Deaths	67	Japan	3	Both	389	6-11 months	339	Pertussis	2	Percent	1995	0.0012757388825616848	0.0022080196118555205	0.0007241884113764246
1	Deaths	67	Japan	3	Both	389	6-11 months	339	Pertussis	3	Rate	1995	0.14758137479364214	0.2501327833418059	0.08277331306115793
1	Deaths	67	Japan	3	Both	1	<5 years	339	Pertussis	1	Number	1993	2.7084511137769445	4.305162001446208	1.6974120714572964
1	Deaths	67	Japan	3	Both	1	<5 years	339	Pertussis	2	Percent	1993	0.0003628464236693101	0.0005815984026088769	0.00022845707477519463
1	Deaths	67	Japan	3	Both	1	<5 years	339	Pertussis	3	Rate	1993	0.04452507666972275	0.07077390735055968	0.02790428900020136
1	Deaths	67	Japan	3	Both	6	5-9 years	339	Pertussis	1	Number	1993	0.129210935908219	0.17575871736408682	0.09762872186188654
1	Deaths	67	Japan	3	Both	6	5-9 years	339	Pertussis	2	Percent	1993	0.0001028552192815632	0.00014178575683072928	7.776990843660534e-05
1	Deaths	67	Japan	3	Both	6	5-9 years	339	Pertussis	3	Rate	1993	0.001853316926174399	0.002520967776635728	0.0014003223599891724
1	Deaths	67	Japan	3	Both	7	10-14 years	339	Pertussis	1	Number	1993	0.044479347240766916	0.07461487634689858	0.02738413743692752
1	Deaths	67	Japan	3	Both	7	10-14 years	339	Pertussis	2	Percent	1993	3.906793056646263e-05	6.54672557767839e-05	2.4554368223513308e-05
1	Deaths	67	Japan	3	Both	7	10-14 years	339	Pertussis	3	Rate	1993	0.0005707530066876039	0.0009574480665845733	0.00035138957172797477
1	Deaths	67	Japan	3	Both	8	15-19 years	339	Pertussis	1	Number	1993	0.018905891335708924	0.028298285350143185	0.011739571239808429
1	Deaths	67	Japan	3	Both	8	15-19 years	339	Pertussis	2	Percent	1993	5.074438523360455e-06	7.549724282013638e-06	3.1411651902506542e-06
1	Deaths	67	Japan	3	Both	8	15-19 years	339	Pertussis	3	Rate	1993	0.00020373750787245647	0.0003049537327770549	0.00012651035306503563
1	Deaths	67	Japan	3	Both	22	All ages	339	Pertussis	1	Number	1993	3.08265819382655	4.842275331670321	1.9760005162105143
1	Deaths	67	Japan	3	Both	22	All ages	339	Pertussis	2	Percent	1993	3.4965690133247963e-06	5.492322130868413e-06	2.2403647647089533e-06
1	Deaths	67	Japan	3	Both	22	All ages	339	Pertussis	3	Rate	1993	0.0024688313788978904	0.0038780690340667495	0.0015825342196253362
1	Deaths	67	Japan	3	Both	27	Age-standardized	339	Pertussis	3	Rate	1993	0.004945932104779264	0.007803752606505995	0.003135636016358087
1	Deaths	67	Japan	3	Both	28	<1 year	339	Pertussis	1	Number	1993	1.9811870084839547	3.2947883278965766	1.1586147234401232
1	Deaths	67	Japan	3	Both	28	<1 year	339	Pertussis	2	Percent	1993	0.00036877782383354005	0.0006190819570664009	0.00021532206290087347
1	Deaths	67	Japan	3	Both	28	<1 year	339	Pertussis	3	Rate	1993	0.16608130742127458	0.2761994454991655	0.09712573686505305
1	Deaths	67	Japan	3	Both	34	2-4 years	339	Pertussis	1	Number	1993	0.3332699922585388	0.48400327115393876	0.2316618918428903
1	Deaths	67	Japan	3	Both	34	2-4 years	339	Pertussis	2	Percent	1993	0.00027347083112566134	0.00039324617593170717	0.00018984718791392676
1	Deaths	67	Japan	3	Both	34	2-4 years	339	Pertussis	3	Rate	1993	0.009021751502141124	0.013102161430684248	0.0062711797319607064
1	Deaths	67	Japan	3	Both	238	12-23 months	339	Pertussis	1	Number	1993	0.39399411303444964	0.5745144999347781	0.28592146114921385
1	Deaths	67	Japan	3	Both	238	12-23 months	339	Pertussis	2	Percent	1993	0.00045110191661219644	0.0006461526553990804	0.0003285373407356641
1	Deaths	67	Japan	3	Both	238	12-23 months	339	Pertussis	3	Rate	1993	0.03294250577292665	0.04803611679618337	0.02390637086419622
1	Deaths	67	Japan	3	Both	388	1-5 months	339	Pertussis	1	Number	1993	1.0931113707801432	1.7864073408192676	0.6450717628252719
1	Deaths	67	Japan	3	Both	388	1-5 months	339	Pertussis	2	Percent	1993	0.000604411496276661	0.0009840523025603479	0.00035774348455981734
1	Deaths	67	Japan	3	Both	388	1-5 months	339	Pertussis	3	Rate	1993	0.21541744641332203	0.3520440075000365	0.12712310530809504
1	Deaths	67	Japan	3	Both	389	6-11 months	339	Pertussis	1	Number	1993	0.888075637703812	1.5553793246658576	0.5014851365058661
1	Deaths	67	Japan	3	Both	389	6-11 months	339	Pertussis	2	Percent	1993	0.0013030450312922046	0.0022319506839530963	0.0007524806558872703
1	Deaths	67	Japan	3	Both	389	6-11 months	339	Pertussis	3	Rate	1993	0.1496296163925556	0.26206192559949976	0.08449396134315228
1	Deaths	67	Japan	3	Both	1	<5 years	339	Pertussis	1	Number	1994	2.7942048495713854	4.447228873596298	1.7477068343100264
1	Deaths	67	Japan	3	Both	1	<5 years	339	Pertussis	2	Percent	1994	0.0003882410026653452	0.0006162700911724737	0.0002417909537040033
1	Deaths	67	Japan	3	Both	1	<5 years	339	Pertussis	3	Rate	1994	0.046376151657515144	0.07381182547486426	0.029007149283729314
1	Deaths	67	Japan	3	Both	6	5-9 years	339	Pertussis	1	Number	1994	0.12812970792537315	0.17654963927832817	0.09618782545400197
1	Deaths	67	Japan	3	Both	6	5-9 years	339	Pertussis	2	Percent	1994	0.00011050163932697063	0.0001527882716004339	8.250958304192804e-05
1	Deaths	67	Japan	3	Both	6	5-9 years	339	Pertussis	3	Rate	1994	0.0018974696244419339	0.0026145191709320216	0.0014244430897040155
1	Deaths	67	Japan	3	Both	7	10-14 years	339	Pertussis	1	Number	1994	0.0460133037824412	0.07575360741475043	0.028533094018980944
1	Deaths	67	Japan	3	Both	7	10-14 years	339	Pertussis	2	Percent	1994	4.2846732359352595e-05	6.978076819415838e-05	2.719185451625065e-05
1	Deaths	67	Japan	3	Both	7	10-14 years	339	Pertussis	3	Rate	1994	0.0006023914427920113	0.000991741977125427	0.0003735461325420641
1	Deaths	67	Japan	3	Both	8	15-19 years	339	Pertussis	1	Number	1994	0.018775329358415915	0.0285411529019928	0.011643318582217772
1	Deaths	67	Japan	3	Both	8	15-19 years	339	Pertussis	2	Percent	1994	5.4448547933366464e-06	8.251141946086253e-06	3.3737647788566287e-06
1	Deaths	67	Japan	3	Both	8	15-19 years	339	Pertussis	3	Rate	1994	0.00021108506280269332	0.00032087911416999647	0.00013090213158138526
1	Deaths	67	Japan	3	Both	22	All ages	339	Pertussis	1	Number	1994	3.1789188181041848	4.9943741104604635	2.017467469244197
1	Deaths	67	Japan	3	Both	22	All ages	339	Pertussis	2	Percent	1994	3.606724483783536e-06	5.6635488041638895e-06	2.287031928498778e-06
1	Deaths	67	Japan	3	Both	22	All ages	339	Pertussis	3	Rate	1994	0.0025384918305813887	0.003988204356169116	0.0016110272020706453
1	Deaths	67	Japan	3	Both	27	Age-standardized	339	Pertussis	3	Rate	1994	0.0051059334973677884	0.008060203537106866	0.0032286352809922404
1	Deaths	67	Japan	3	Both	28	<1 year	339	Pertussis	1	Number	1994	2.0572412945691814	3.3491970270734366	1.2208440279741073
1	Deaths	67	Japan	3	Both	28	<1 year	339	Pertussis	2	Percent	1994	0.0003945255468264606	0.0006461140834116616	0.0002329361379814294
1	Deaths	67	Japan	3	Both	28	<1 year	339	Pertussis	3	Rate	1994	0.17191295235821213	0.27987497162996455	0.10201958407697255
1	Deaths	67	Japan	3	Both	34	2-4 years	339	Pertussis	1	Number	1994	0.3371416576883855	0.488607368740246	0.2373423169924725
1	Deaths	67	Japan	3	Both	34	2-4 years	339	Pertussis	2	Percent	1994	0.00029382571651137606	0.0004240629307981418	0.00020555486992227716
1	Deaths	67	Japan	3	Both	34	2-4 years	339	Pertussis	3	Rate	1994	0.009269931813889493	0.013434581247068703	0.00652588324491281
1	Deaths	67	Japan	3	Both	238	12-23 months	339	Pertussis	1	Number	1994	0.39982189731381784	0.6009552913183206	0.2865735406007002
1	Deaths	67	Japan	3	Both	238	12-23 months	339	Pertussis	2	Percent	1994	0.00047875912538052095	0.0007114901701204946	0.00034223275540103967
1	Deaths	67	Japan	3	Both	238	12-23 months	339	Pertussis	3	Rate	1994	0.0335568581593658	0.050437886484893855	0.024051978440332918
1	Deaths	67	Japan	3	Both	388	1-5 months	339	Pertussis	1	Number	1994	1.1306144490621624	1.887460327273717	0.666244482385605
1	Deaths	67	Japan	3	Both	388	1-5 months	339	Pertussis	2	Percent	1994	0.0006404582640044946	0.0010573438394542926	0.0003786078671026266
1	Deaths	67	Japan	3	Both	388	1-5 months	339	Pertussis	3	Rate	1994	0.2224494611292257	0.37135960278334074	0.13108423141941397
1	Deaths	67	Japan	3	Both	389	6-11 months	339	Pertussis	1	Number	1994	0.9266268455070193	1.547219497462523	0.5174018935666175
1	Deaths	67	Japan	3	Both	389	6-11 months	339	Pertussis	2	Percent	1994	0.0013943553142383661	0.0023456346950270794	0.000782681649113456
1	Deaths	67	Japan	3	Both	389	6-11 months	339	Pertussis	3	Rate	1994	0.15534564891176764	0.2593857689399676	0.0867405615259338
1	Deaths	44634	High-middle SDI	3	Both	1	<5 years	339	Pertussis	1	Number	1992	20759.00046142964	41405.39208572546	8138.606018409176
1	Deaths	44634	High-middle SDI	3	Both	1	<5 years	339	Pertussis	2	Percent	1992	0.015456241262170704	0.03091590067216426	0.006079676525379906
1	Deaths	44634	High-middle SDI	3	Both	1	<5 years	339	Pertussis	3	Rate	1992	16.563223995681973	33.03659947496712	6.4936437930130015
1	Deaths	44634	High-middle SDI	3	Both	6	5-9 years	339	Pertussis	1	Number	1992	3556.9552440993602	6967.843831137539	1338.0806669933731
1	Deaths	44634	High-middle SDI	3	Both	6	5-9 years	339	Pertussis	2	Percent	1992	0.025564006804517227	0.05060324934682859	0.009640542107634894
1	Deaths	44634	High-middle SDI	3	Both	6	5-9 years	339	Pertussis	3	Rate	1992	2.7628390580158415	5.412221904888203	1.03934440436887
1	Deaths	44634	High-middle SDI	3	Both	7	10-14 years	339	Pertussis	1	Number	1992	725.0051590202091	1458.7051499442616	250.13738607037794
1	Deaths	44634	High-middle SDI	3	Both	7	10-14 years	339	Pertussis	2	Percent	1992	0.007905757712187537	0.015882991695881667	0.002770291470315923
1	Deaths	44634	High-middle SDI	3	Both	7	10-14 years	339	Pertussis	3	Rate	1992	0.608979902644182	1.2252631710926378	0.21010697526989996
1	Deaths	44634	High-middle SDI	3	Both	8	15-19 years	339	Pertussis	1	Number	1992	167.19231522108865	367.75402570170087	57.162586632096115
1	Deaths	44634	High-middle SDI	3	Both	8	15-19 years	339	Pertussis	2	Percent	1992	0.0010181996981274816	0.002136065073753767	0.0003469804416939017
1	Deaths	44634	High-middle SDI	3	Both	8	15-19 years	339	Pertussis	3	Rate	1992	0.13886871919199062	0.30545381502350294	0.04747882808371524
1	Deaths	44634	High-middle SDI	3	Both	22	All ages	339	Pertussis	1	Number	1992	25802.504893483758	51330.48306364275	9981.718867608646
1	Deaths	44634	High-middle SDI	3	Both	22	All ages	339	Pertussis	2	Percent	1992	0.0031566871105633016	0.006238339549882941	0.0012345707287846025
1	Deaths	44634	High-middle SDI	3	Both	22	All ages	339	Pertussis	3	Rate	1992	2.1856636476813227	4.3480728446042765	0.8455256635109343
1	Deaths	44634	High-middle SDI	3	Both	27	Age-standardized	339	Pertussis	3	Rate	1992	2.0764802815151917	4.131266109887312	0.8042912458839268
1	Deaths	44634	High-middle SDI	3	Both	28	<1 year	339	Pertussis	1	Number	1992	9252.109725617423	18611.954161287933	3594.053999535604
1	Deaths	44634	High-middle SDI	3	Both	28	<1 year	339	Pertussis	2	Percent	1992	0.00885030122692753	0.017944312495664187	0.003453415249947278
1	Deaths	44634	High-middle SDI	3	Both	28	<1 year	339	Pertussis	3	Rate	1992	37.78986261045699	76.01976322435563	14.679766116581622
1	Deaths	44634	High-middle SDI	3	Both	34	2-4 years	339	Pertussis	1	Number	1992	5835.15994279591	11441.676209992398	2193.0714510648927
1	Deaths	44634	High-middle SDI	3	Both	34	2-4 years	339	Pertussis	2	Percent	1992	0.03420886672758629	0.06589822373372513	0.012864843937096776
1	Deaths	44634	High-middle SDI	3	Both	34	2-4 years	339	Pertussis	3	Rate	1992	7.654264160002098	15.00860524870732	2.8767588845502385
1	Deaths	44634	High-middle SDI	3	Both	238	12-23 months	339	Pertussis	1	Number	1992	5671.730793016313	10659.386235085936	2315.5459171390485
1	Deaths	44634	High-middle SDI	3	Both	238	12-23 months	339	Pertussis	2	Percent	1992	0.0446241245026835	0.08376005877060669	0.017890969261866462
1	Deaths	44634	High-middle SDI	3	Both	238	12-23 months	339	Pertussis	3	Rate	1992	23.042020298343715	43.30491043389498	9.407155940856972
1	Deaths	44634	High-middle SDI	3	Both	388	1-5 months	339	Pertussis	1	Number	1992	4816.129686154075	9737.599041731783	1881.3052827384477
1	Deaths	44634	High-middle SDI	3	Both	388	1-5 months	339	Pertussis	2	Percent	1992	0.014744631379210806	0.030209975779010842	0.005769694294795382
1	Deaths	44634	High-middle SDI	3	Both	388	1-5 months	339	Pertussis	3	Rate	1992	46.222945827444754	93.45689221977206	18.05588259363224
1	Deaths	44634	High-middle SDI	3	Both	389	6-11 months	339	Pertussis	1	Number	1992	4435.980039463351	9164.09906942528	1701.5907363338642
1	Deaths	44634	High-middle SDI	3	Both	389	6-11 months	339	Pertussis	2	Percent	1992	0.025147336266016646	0.05077866669972717	0.010022358707339194
1	Deaths	44634	High-middle SDI	3	Both	389	6-11 months	339	Pertussis	3	Rate	1992	36.46765888622355	75.33695731051789	13.988572983770304
1	Deaths	44634	High-middle SDI	3	Both	1	<5 years	339	Pertussis	1	Number	1994	18581.987123332434	39944.40961122503	7422.068106975238
1	Deaths	44634	High-middle SDI	3	Both	1	<5 years	339	Pertussis	2	Percent	1994	0.015210597825999227	0.03239318905853924	0.00604735471659648
1	Deaths	44634	High-middle SDI	3	Both	1	<5 years	339	Pertussis	3	Rate	1994	15.273555707433106	32.832503937725264	6.100605384335186
1	Deaths	44634	High-middle SDI	3	Both	6	5-9 years	339	Pertussis	1	Number	1994	3326.9884042589247	7243.481320446812	1185.9368435335284
1	Deaths	44634	High-middle SDI	3	Both	6	5-9 years	339	Pertussis	2	Percent	1994	0.02522051944754882	0.055379649747527994	0.00933045322040902
1	Deaths	44634	High-middle SDI	3	Both	6	5-9 years	339	Pertussis	3	Rate	1994	2.5177789515985616	5.4816797021511325	0.8974863930248832
1	Deaths	44634	High-middle SDI	3	Both	7	10-14 years	339	Pertussis	1	Number	1994	687.3856060762884	1590.0692347778352	238.14393731900404
1	Deaths	44634	High-middle SDI	3	Both	7	10-14 years	339	Pertussis	2	Percent	1994	0.007667621158921047	0.017666124791140186	0.0026355612865069495
1	Deaths	44634	High-middle SDI	3	Both	7	10-14 years	339	Pertussis	3	Rate	1994	0.5589390339708601	1.2929449703008056	0.19364377300668764
1	Deaths	44634	High-middle SDI	3	Both	8	15-19 years	339	Pertussis	1	Number	1994	147.90346668792213	359.2953675250348	49.7799990947432
1	Deaths	44634	High-middle SDI	3	Both	8	15-19 years	339	Pertussis	2	Percent	1994	0.0010144409125451795	0.002439193000562002	0.0003374179545701912
1	Deaths	44634	High-middle SDI	3	Both	8	15-19 years	339	Pertussis	3	Rate	1994	0.12778586078491191	0.3104245549030603	0.04300899888720018
1	Deaths	44634	High-middle SDI	3	Both	22	All ages	339	Pertussis	1	Number	1994	23318.15914166055	50477.52632326539	9097.760534535784
1	Deaths	44634	High-middle SDI	3	Both	22	All ages	339	Pertussis	2	Percent	1994	0.0028466956975828645	0.00615737777249571	0.0010942451795844003
1	Deaths	44634	High-middle SDI	3	Both	22	All ages	339	Pertussis	3	Rate	1994	1.9258466853000997	4.168938729735698	0.7513840120332113
1	Deaths	44634	High-middle SDI	3	Both	27	Age-standardized	339	Pertussis	3	Rate	1994	1.9133328333860846	4.143217435873191	0.7482212310011233
1	Deaths	44634	High-middle SDI	3	Both	28	<1 year	339	Pertussis	1	Number	1994	8387.465655683363	18085.44474931154	3278.539096166999
1	Deaths	44634	High-middle SDI	3	Both	28	<1 year	339	Pertussis	2	Percent	1994	0.0087930766483426	0.018923134959460235	0.00343435987019009
1	Deaths	44634	High-middle SDI	3	Both	28	<1 year	339	Pertussis	3	Rate	1994	35.30998044256395	76.13702715558027	13.80216100049188
1	Deaths	44634	High-middle SDI	3	Both	34	2-4 years	339	Pertussis	1	Number	1994	5155.481016753032	10905.850564039898	1936.1998944380834
1	Deaths	44634	High-middle SDI	3	Both	34	2-4 years	339	Pertussis	2	Percent	1994	0.03372812092802745	0.07117974632757929	0.012827226276531717
1	Deaths	44634	High-middle SDI	3	Both	34	2-4 years	339	Pertussis	3	Rate	1994	6.958163591144569	14.719226407501875	2.6132179648955547
1	Deaths	44634	High-middle SDI	3	Both	238	12-23 months	339	Pertussis	1	Number	1994	5039.040450896032	10711.878064789296	2070.856338256508
1	Deaths	44634	High-middle SDI	3	Both	238	12-23 months	339	Pertussis	2	Percent	1994	0.04383341162559096	0.09065031006995088	0.018171220716112126
1	Deaths	44634	High-middle SDI	3	Both	238	12-23 months	339	Pertussis	3	Rate	1994	21.15927117819522	44.979899448978266	8.695665625081894
1	Deaths	44634	High-middle SDI	3	Both	388	1-5 months	339	Pertussis	1	Number	1994	4409.681545257125	9836.244493471795	1699.9338785063835
1	Deaths	44634	High-middle SDI	3	Both	388	1-5 months	339	Pertussis	2	Percent	1994	0.014857606034436888	0.03273199335880912	0.005708963707135666
1	Deaths	44634	High-middle SDI	3	Both	388	1-5 months	339	Pertussis	3	Rate	1994	43.69687856514909	97.47034491201362	16.845162965967646
1	Deaths	44634	High-middle SDI	3	Both	389	6-11 months	339	Pertussis	1	Number	1994	3977.784110426239	8462.95711794999	1588.944913306416
1	Deaths	44634	High-middle SDI	3	Both	389	6-11 months	339	Pertussis	2	Percent	1994	0.02511145493195216	0.0528258583149608	0.0100530800718283
1	Deaths	44634	High-middle SDI	3	Both	389	6-11 months	339	Pertussis	3	Rate	1994	33.6330044058127	71.5560890517299	13.434864685027346
1	Deaths	44637	Low SDI	3	Both	1	<5 years	339	Pertussis	1	Number	1994	107943.64981367996	188422.79266456043	54090.99867656976
1	Deaths	44637	Low SDI	3	Both	1	<5 years	339	Pertussis	2	Percent	1994	0.020345494936658094	0.03545796360149297	0.010228709948253326
1	Deaths	44637	Low SDI	3	Both	1	<5 years	339	Pertussis	3	Rate	1994	71.48734828839861	124.78590290335985	35.822598812748296
1	Deaths	44637	Low SDI	3	Both	6	5-9 years	339	Pertussis	1	Number	1994	16788.99219965549	30770.927259671553	8201.930357780073
1	Deaths	44637	Low SDI	3	Both	6	5-9 years	339	Pertussis	2	Percent	1994	0.02776544118073459	0.05025274116275423	0.013838841631053029
1	Deaths	44637	Low SDI	3	Both	6	5-9 years	339	Pertussis	3	Rate	1994	12.987610773676945	23.803741263394013	6.344840584406149
1	Deaths	44637	Low SDI	3	Both	7	10-14 years	339	Pertussis	1	Number	1994	3026.0930904066745	5403.457593772962	1541.2579565217059
1	Deaths	44637	Low SDI	3	Both	7	10-14 years	339	Pertussis	2	Percent	1994	0.011135888569536383	0.020208527447052448	0.005624577560101855
1	Deaths	44637	Low SDI	3	Both	7	10-14 years	339	Pertussis	3	Rate	1994	2.7236889900747516	4.86347825952617	1.3872366783267485
1	Deaths	44637	Low SDI	3	Both	8	15-19 years	339	Pertussis	1	Number	1994	544.5837539437426	998.883762915851	284.3191317529185
1	Deaths	44637	Low SDI	3	Both	8	15-19 years	339	Pertussis	2	Percent	1994	0.0009123270249478969	0.0017520002738367793	0.0004254891747685523
1	Deaths	44637	Low SDI	3	Both	8	15-19 years	339	Pertussis	3	Rate	1994	0.5961877535925341	1.0935366000183284	0.3112608175246132
1	Deaths	44637	Low SDI	3	Both	22	All ages	339	Pertussis	1	Number	1994	129729.39397251922	229012.7133792854	64722.42536398241
1	Deaths	44637	Low SDI	3	Both	22	All ages	339	Pertussis	2	Percent	1994	0.010566712257657266	0.018561276753334632	0.005300689639191694
1	Deaths	44637	Low SDI	3	Both	22	All ages	339	Pertussis	3	Rate	1994	14.668637883608456	25.894706360957485	7.318232141084731
1	Deaths	44637	Low SDI	3	Both	27	Age-standardized	339	Pertussis	3	Rate	1994	8.697315630752058	15.444531621924273	4.332747972798995
1	Deaths	44637	Low SDI	3	Both	28	<1 year	339	Pertussis	1	Number	1994	48548.587274500875	85354.1665863506	25173.629154860355
1	Deaths	44637	Low SDI	3	Both	28	<1 year	339	Pertussis	2	Percent	1994	0.014730998234064357	0.025796159974529383	0.007618204235416452
1	Deaths	44637	Low SDI	3	Both	28	<1 year	339	Pertussis	3	Rate	1994	145.64926386946294	256.06865677063706	75.52270336101058
1	Deaths	44637	Low SDI	3	Both	34	2-4 years	339	Pertussis	1	Number	1994	30349.293054542653	54606.19341737806	14903.202328938041
1	Deaths	44637	Low SDI	3	Both	34	2-4 years	339	Pertussis	2	Percent	1994	0.024903175884848017	0.04475666504844512	0.012121983084128507
1	Deaths	44637	Low SDI	3	Both	34	2-4 years	339	Pertussis	3	Rate	1994	35.14174730889513	63.22905272045289	17.25656572611622
1	Deaths	44637	Low SDI	3	Both	238	12-23 months	339	Pertussis	1	Number	1994	29045.769484636472	48448.15840532273	14691.983361287448
1	Deaths	44637	Low SDI	3	Both	238	12-23 months	339	Pertussis	2	Percent	1994	0.03671485421701986	0.06151247991156773	0.018542540123141108
1	Deaths	44637	Low SDI	3	Both	238	12-23 months	339	Pertussis	3	Rate	1994	92.79258456784082	154.7774397355865	46.9365120191664
1	Deaths	44637	Low SDI	3	Both	388	1-5 months	339	Pertussis	1	Number	1994	27427.90498098747	48923.44878652299	13998.044915518929
1	Deaths	44637	Low SDI	3	Both	388	1-5 months	339	Pertussis	2	Percent	1994	0.02975914501859864	0.05281320225696129	0.015166022621828706
1	Deaths	44637	Low SDI	3	Both	388	1-5 months	339	Pertussis	3	Rate	1994	191.0743320917946	340.82133896088226	97.51627346958335
1	Deaths	44637	Low SDI	3	Both	389	6-11 months	339	Pertussis	1	Number	1994	21120.682293513422	35522.519381941	11010.4782671959
1	Deaths	44637	Low SDI	3	Both	389	6-11 months	339	Pertussis	2	Percent	1994	0.02873777482064375	0.04896436163532916	0.014935927607222666
1	Deaths	44637	Low SDI	3	Both	389	6-11 months	339	Pertussis	3	Rate	1994	129.56710978234494	217.9167369947588	67.5449697399231
1	Deaths	1	Global	3	Both	1	<5 years	339	Pertussis	1	Number	1998	178291.26275474802	295776.47687251534	102225.6503169624
1	Deaths	1	Global	3	Both	1	<5 years	339	Pertussis	2	Percent	1998	0.01841109675126838	0.030494410235778556	0.010522170045039064
1	Deaths	1	Global	3	Both	1	<5 years	339	Pertussis	3	Rate	1998	29.330978749750926	48.65865788250978	16.817304060775932
1	Deaths	1	Global	3	Both	6	5-9 years	339	Pertussis	1	Number	1998	28172.16428589893	47404.52144828795	15913.675406772054
1	Deaths	1	Global	3	Both	6	5-9 years	339	Pertussis	2	Percent	1998	0.02905993948872519	0.049228112359419395	0.016101441108965827
1	Deaths	1	Global	3	Both	6	5-9 years	339	Pertussis	3	Rate	1998	4.616160024611649	7.767484765271015	2.607540958227186
1	Deaths	1	Global	3	Both	7	10-14 years	339	Pertussis	1	Number	1998	5629.381431123247	9759.526391946725	3093.5209249042823
1	Deaths	1	Global	3	Both	7	10-14 years	339	Pertussis	2	Percent	1998	0.00965098964936253	0.016537001579164625	0.005329712578993497
1	Deaths	1	Global	3	Both	7	10-14 years	339	Pertussis	3	Rate	1998	0.9197686510180931	1.5945813112729892	0.5054416018542417
1	Deaths	1	Global	3	Both	8	15-19 years	339	Pertussis	1	Number	1998	1095.870133104815	1972.5694414272725	590.6580957607048
1	Deaths	1	Global	3	Both	8	15-19 years	339	Pertussis	2	Percent	1998	0.0012595337906396976	0.002226570337790535	0.000678752488369899
1	Deaths	1	Global	3	Both	8	15-19 years	339	Pertussis	3	Rate	1998	0.1998600987612471	0.35974876170784903	0.10772169236733256
1	Deaths	1	Global	3	Both	22	All ages	339	Pertussis	1	Number	1998	216510.95982458544	359690.3891946651	125307.9367005355
1	Deaths	1	Global	3	Both	22	All ages	339	Pertussis	2	Percent	1998	0.004294298716650709	0.007149047960894116	0.0024788379564633437
1	Deaths	1	Global	3	Both	22	All ages	339	Pertussis	3	Rate	1998	3.634465318321474	6.037949514983948	2.1034840472625542
1	Deaths	1	Global	3	Both	27	Age-standardized	339	Pertussis	3	Rate	1998	3.5373864832997657	5.877047993069692	2.046944498444077
1	Deaths	1	Global	3	Both	28	<1 year	339	Pertussis	1	Number	1998	80592.35634552248	132379.54397206887	48459.76688266561
1	Deaths	1	Global	3	Both	28	<1 year	339	Pertussis	2	Percent	1998	0.012160511251294566	0.020001038090367	0.0072887585952984835
1	Deaths	1	Global	3	Both	28	<1 year	339	Pertussis	3	Rate	1998	64.89551279243001	106.59619322289163	39.021336070252794
1	Deaths	1	Global	3	Both	34	2-4 years	339	Pertussis	1	Number	1998	48902.46322142387	83537.60287623596	27472.903077053637
1	Deaths	1	Global	3	Both	34	2-4 years	339	Pertussis	2	Percent	1998	0.02721470104916669	0.04584151992977372	0.01525625002367555
1	Deaths	1	Global	3	Both	34	2-4 years	339	Pertussis	3	Rate	1998	13.523164156033202	23.100936895177462	7.597175145791528
1	Deaths	1	Global	3	Both	238	12-23 months	339	Pertussis	1	Number	1998	48796.44318780164	80762.48104350356	27376.64278879398
1	Deaths	1	Global	3	Both	238	12-23 months	339	Pertussis	2	Percent	1998	0.03874507140657248	0.06478878862922274	0.022015337381668724
1	Deaths	1	Global	3	Both	238	12-23 months	339	Pertussis	3	Rate	1998	39.98002225907547	66.17051528511011	22.43029853348727
1	Deaths	1	Global	3	Both	388	1-5 months	339	Pertussis	1	Number	1998	44982.39805974428	75802.45529414467	26593.015455504363
1	Deaths	1	Global	3	Both	388	1-5 months	339	Pertussis	2	Percent	1998	0.024300855431099912	0.040648324593273374	0.014247996161497871
1	Deaths	1	Global	3	Both	388	1-5 months	339	Pertussis	3	Rate	1998	84.89608678810794	143.06333368123614	50.189475115787786
1	Deaths	1	Global	3	Both	389	6-11 months	339	Pertussis	1	Number	1998	35609.95828577825	58630.05908742558	20470.941230899214
1	Deaths	1	Global	3	Both	389	6-11 months	339	Pertussis	2	Percent	1998	0.028131037066463496	0.04643312893570967	0.01610636571576539
1	Deaths	1	Global	3	Both	389	6-11 months	339	Pertussis	3	Rate	1998	57.908173589821125	95.34298276816729	33.28941889885259
1	Deaths	1	Global	3	Both	1	<5 years	339	Pertussis	1	Number	1999	174563.2917658562	305374.78343291755	96548.35093729
1	Deaths	1	Global	3	Both	1	<5 years	339	Pertussis	2	Percent	1999	0.018675141472329706	0.0327553307800367	0.010349139572695664
1	Deaths	1	Global	3	Both	1	<5 years	339	Pertussis	3	Rate	1999	28.74280103109778	50.281628808306685	15.897214201215698
1	Deaths	1	Global	3	Both	6	5-9 years	339	Pertussis	1	Number	1999	27508.15736449019	51612.04414332995	15087.698713623035
1	Deaths	1	Global	3	Both	6	5-9 years	339	Pertussis	2	Percent	1999	0.029442254085712664	0.05447304431011572	0.01624602496299061
1	Deaths	1	Global	3	Both	6	5-9 years	339	Pertussis	3	Rate	1999	4.536134825243325	8.510900520831516	2.4879832793159826
1	Deaths	1	Global	3	Both	7	10-14 years	339	Pertussis	1	Number	1999	5620.844964155259	10318.36355552314	3031.9557709424403
1	Deaths	1	Global	3	Both	7	10-14 years	339	Pertussis	2	Percent	1999	0.009699887483092787	0.01745798510105843	0.005160679371997821
1	Deaths	1	Global	3	Both	7	10-14 years	339	Pertussis	3	Rate	1999	0.9071600038090065	1.6653024201918805	0.4893337258467236
1	Deaths	1	Global	3	Both	8	15-19 years	339	Pertussis	1	Number	1999	1109.1660624148437	2153.0555391284074	563.1160949454485
1	Deaths	1	Global	3	Both	8	15-19 years	339	Pertussis	2	Percent	1999	0.0012531203587190572	0.0023697119703968675	0.0006162143440797183
1	Deaths	1	Global	3	Both	8	15-19 years	339	Pertussis	3	Rate	1999	0.19855950545024928	0.3854333968039871	0.10080731561512976
1	Deaths	1	Global	3	Both	22	All ages	339	Pertussis	1	Number	1999	212127.54060682544	375308.8874023806	118900.36218247957
1	Deaths	1	Global	3	Both	22	All ages	339	Pertussis	2	Percent	1999	0.004181741185234459	0.007401969674773496	0.0023343479234748036
1	Deaths	1	Global	3	Both	22	All ages	339	Pertussis	3	Rate	1999	3.516518680353526	6.221637745281541	1.9710563914492276
1	Deaths	1	Global	3	Both	27	Age-standardized	339	Pertussis	3	Rate	1999	3.4675887681110824	6.135141869670242	1.9422252694527387
1	Deaths	1	Global	3	Both	28	<1 year	339	Pertussis	1	Number	1999	79318.19580148919	136964.0951506703	44601.56803650894
1	Deaths	1	Global	3	Both	28	<1 year	339	Pertussis	2	Percent	1999	0.012375214088735579	0.02124395053468059	0.006917497716279781
1	Deaths	1	Global	3	Both	28	<1 year	339	Pertussis	3	Rate	1999	63.86413342419269	110.27852006263109	35.9115643419405
1	Deaths	1	Global	3	Both	34	2-4 years	339	Pertussis	1	Number	1999	47601.96557018962	87729.19945051476	26182.558396747674
1	Deaths	1	Global	3	Both	34	2-4 years	339	Pertussis	2	Percent	1999	0.027540423712888507	0.05063150624382929	0.015176420112801537
1	Deaths	1	Global	3	Both	34	2-4 years	339	Pertussis	3	Rate	1999	13.179568124212214	24.289605414208847	7.24917149791397
1	Deaths	1	Global	3	Both	238	12-23 months	339	Pertussis	1	Number	1999	47643.13039417742	84512.2902494107	26036.431407629312
1	Deaths	1	Global	3	Both	238	12-23 months	339	Pertussis	2	Percent	1999	0.03939478792027536	0.06940132397028564	0.02171868722024342
1	Deaths	1	Global	3	Both	238	12-23 months	339	Pertussis	3	Rate	1999	39.067633556068	69.30055097411362	21.350019466085996
1	Deaths	1	Global	3	Both	388	1-5 months	339	Pertussis	1	Number	1999	44258.512500027435	77078.4188182761	24317.065999932125
1	Deaths	1	Global	3	Both	388	1-5 months	339	Pertussis	2	Percent	1999	0.02492849884869824	0.043324310675259055	0.013588640563940069
1	Deaths	1	Global	3	Both	388	1-5 months	339	Pertussis	3	Rate	1999	83.50580897191344	145.42955364105637	45.8808069554187
1	Deaths	1	Global	3	Both	389	6-11 months	339	Pertussis	1	Number	1999	35059.683301461766	62045.151537474354	19122.48174024995
1	Deaths	1	Global	3	Both	389	6-11 months	339	Pertussis	2	Percent	1999	0.02879381711838321	0.05053852214171903	0.015904614834774292
1	Deaths	1	Global	3	Both	389	6-11 months	339	Pertussis	3	Rate	1999	57.020659196222475	100.90950936937864	31.100580827303656
1	Deaths	6	China	3	Both	1	<5 years	339	Pertussis	1	Number	1994	13103.702166443483	35170.359983317765	1686.8069912421408
1	Deaths	6	China	3	Both	1	<5 years	339	Pertussis	2	Percent	1994	0.013686362881804009	0.03665519449474785	0.0017288342094781252
1	Deaths	6	China	3	Both	1	<5 years	339	Pertussis	3	Rate	1994	12.971107358251901	34.81447528166765	1.6697383913442643
1	Deaths	6	China	3	Both	6	5-9 years	339	Pertussis	1	Number	1994	2632.959410953694	7481.378210722567	332.5576640378872
1	Deaths	6	China	3	Both	6	5-9 years	339	Pertussis	2	Percent	1994	0.024234372634252897	0.0651062731519095	0.0029073564708797365
1	Deaths	6	China	3	Both	6	5-9 years	339	Pertussis	3	Rate	1994	2.242440478834542	6.371744762718659	0.2832329143710948
1	Deaths	6	China	3	Both	7	10-14 years	339	Pertussis	1	Number	1994	493.9850385985965	1470.3744915226466	56.38592263441084
1	Deaths	6	China	3	Both	7	10-14 years	339	Pertussis	2	Percent	1994	0.006937200914556669	0.019814959784695378	0.0008154720799468948
1	Deaths	6	China	3	Both	7	10-14 years	339	Pertussis	3	Rate	1994	0.4795667803338631	1.42745772783929	0.054740150533003455
1	Deaths	6	China	3	Both	8	15-19 years	339	Pertussis	1	Number	1994	105.87321107633666	323.6498312098108	12.177577451685321
1	Deaths	6	China	3	Both	8	15-19 years	339	Pertussis	2	Percent	1994	0.0009756720038297502	0.0028515360014912247	0.00011343046694892093
1	Deaths	6	China	3	Both	8	15-19 years	339	Pertussis	3	Rate	1994	0.10190180997380482	0.31150942965370704	0.011720785369664505
1	Deaths	6	China	3	Both	22	All ages	339	Pertussis	1	Number	1994	16816.163637814938	45373.32132431656	2116.1832276746104
1	Deaths	6	China	3	Both	22	All ages	339	Pertussis	2	Percent	1994	0.001841036130891687	0.004956170142456352	0.00024239269493508866
1	Deaths	6	China	3	Both	22	All ages	339	Pertussis	3	Rate	1994	1.3691556756103134	3.694251658730331	0.1722975786395551
1	Deaths	6	China	3	Both	27	Age-standardized	339	Pertussis	3	Rate	1994	1.6553837996885288	4.463433159314407	0.2094600582553445
1	Deaths	6	China	3	Both	28	<1 year	339	Pertussis	1	Number	1994	5924.926243774253	15908.87714292062	740.4205991344879
1	Deaths	6	China	3	Both	28	<1 year	339	Pertussis	2	Percent	1994	0.007502375401088877	0.020316418297449873	0.0009182078597789051
1	Deaths	6	China	3	Both	28	<1 year	339	Pertussis	3	Rate	1994	31.2086875628797	83.79769735553263	3.900057856043219
1	Deaths	6	China	3	Both	34	2-4 years	339	Pertussis	1	Number	1994	3767.42376736005	10040.407877478294	482.41233992248084
1	Deaths	6	China	3	Both	34	2-4 years	339	Pertussis	2	Percent	1994	0.036622041681734996	0.09525939086324152	0.004853739338718541
1	Deaths	6	China	3	Both	34	2-4 years	339	Pertussis	3	Rate	1994	6.000029906369791	15.99043570806863	0.768293838302393
1	Deaths	6	China	3	Both	238	12-23 months	339	Pertussis	1	Number	1994	3411.352155309181	9221.074962918852	482.96608393260567
1	Deaths	6	China	3	Both	238	12-23 months	339	Pertussis	2	Percent	1994	0.05241459744708676	0.1307673134177189	0.007025467253463627
1	Deaths	6	China	3	Both	238	12-23 months	339	Pertussis	3	Rate	1994	17.723807892756604	47.90844033886297	2.5092683782342164
1	Deaths	6	China	3	Both	388	1-5 months	339	Pertussis	1	Number	1994	3029.3412240546227	8845.211093527558	377.850241645723
1	Deaths	6	China	3	Both	388	1-5 months	339	Pertussis	2	Percent	1994	0.010427546984929306	0.027497089403540013	0.0012724276060390911
1	Deaths	6	China	3	Both	388	1-5 months	339	Pertussis	3	Rate	1994	37.70151027211689	110.08261936743057	4.702515732995285
1	Deaths	6	China	3	Both	389	6-11 months	339	Pertussis	1	Number	1994	2895.5850197196296	8122.153425552567	358.85803122806067
1	Deaths	6	China	3	Both	389	6-11 months	339	Pertussis	2	Percent	1994	0.023502901459392097	0.06205262424847822	0.0029162245861281163
1	Deaths	6	China	3	Both	389	6-11 months	339	Pertussis	3	Rate	1994	30.4873135982763	85.51730890019304	3.7783788978053416
1	Deaths	44636	Low-middle SDI	3	Both	1	<5 years	339	Pertussis	1	Number	1994	42594.54933025777	101289.69250567441	14143.027968369941
1	Deaths	44636	Low-middle SDI	3	Both	1	<5 years	339	Pertussis	2	Percent	1994	0.017710236057485826	0.042369735742729335	0.005807201707257743
1	Deaths	44636	Low-middle SDI	3	Both	1	<5 years	339	Pertussis	3	Rate	1994	40.03727533071232	95.20850368833644	13.293914683523791
1	Deaths	44636	Low-middle SDI	3	Both	6	5-9 years	339	Pertussis	1	Number	1994	6777.373314066016	15259.973118919714	2325.863567119237
1	Deaths	44636	Low-middle SDI	3	Both	6	5-9 years	339	Pertussis	2	Percent	1994	0.030276796870464074	0.06702564905093542	0.01026283436551001
1	Deaths	44636	Low-middle SDI	3	Both	6	5-9 years	339	Pertussis	3	Rate	1994	6.7082830647513605	15.10440911226644	2.3021531285352164
1	Deaths	44636	Low-middle SDI	3	Both	7	10-14 years	339	Pertussis	1	Number	1994	1285.793476318057	2891.9823174526837	428.52938756061985
1	Deaths	44636	Low-middle SDI	3	Both	7	10-14 years	339	Pertussis	2	Percent	1994	0.010637069424258523	0.023736037208247903	0.003542677603061004
1	Deaths	44636	Low-middle SDI	3	Both	7	10-14 years	339	Pertussis	3	Rate	1994	1.3758033132270573	3.0944307366832997	0.45852787565024516
1	Deaths	44636	Low-middle SDI	3	Both	8	15-19 years	339	Pertussis	1	Number	1994	251.27422704515024	611.814574285037	85.51732201923087
1	Deaths	44636	Low-middle SDI	3	Both	8	15-19 years	339	Pertussis	2	Percent	1994	0.0015328895883405828	0.0037483783470018783	0.0005099773388588971
1	Deaths	44636	Low-middle SDI	3	Both	8	15-19 years	339	Pertussis	3	Rate	1994	0.31909782679289467	0.776954737261994	0.1086000419954786
1	Deaths	44636	Low-middle SDI	3	Both	22	All ages	339	Pertussis	1	Number	1994	51717.678591091186	124709.62570944164	17038.979940155907
1	Deaths	44636	Low-middle SDI	3	Both	22	All ages	339	Pertussis	2	Percent	1994	0.007178995050057122	0.017259201449194402	0.002356795868256544
1	Deaths	44636	Low-middle SDI	3	Both	22	All ages	339	Pertussis	3	Rate	1994	6.677911670979856	16.10280831808384	2.200114276273011
1	Deaths	44636	Low-middle SDI	3	Both	27	Age-standardized	339	Pertussis	3	Rate	1994	4.888037791505163	11.774251289180496	1.609944682487029
1	Deaths	44636	Low-middle SDI	3	Both	28	<1 year	339	Pertussis	1	Number	1994	18577.940968949042	42549.974583379066	6259.282902069754
1	Deaths	44636	Low-middle SDI	3	Both	28	<1 year	339	Pertussis	2	Percent	1994	0.010699958782203103	0.024459435048051082	0.003649595413400267
1	Deaths	44636	Low-middle SDI	3	Both	28	<1 year	339	Pertussis	3	Rate	1994	83.34651112716092	190.8926256145079	28.08112012614049
1	Deaths	44636	Low-middle SDI	3	Both	34	2-4 years	339	Pertussis	1	Number	1994	11860.084524541446	28200.89236281941	4017.858585358231
1	Deaths	44636	Low-middle SDI	3	Both	34	2-4 years	339	Pertussis	2	Percent	1994	0.03113105889873038	0.07253767423522182	0.010535287772303701
1	Deaths	44636	Low-middle SDI	3	Both	34	2-4 years	339	Pertussis	3	Rate	1994	18.972200779976966	45.11207242872623	6.427240853911014
1	Deaths	44636	Low-middle SDI	3	Both	238	12-23 months	339	Pertussis	1	Number	1994	12156.523836767292	28576.51214168547	4029.0846410005292
1	Deaths	44636	Low-middle SDI	3	Both	238	12-23 months	339	Pertussis	2	Percent	1994	0.04222916340704228	0.09893322945112476	0.01388417986544503
1	Deaths	44636	Low-middle SDI	3	Both	238	12-23 months	339	Pertussis	3	Rate	1994	56.321225624618066	132.39509990748294	18.66676594176926
1	Deaths	44636	Low-middle SDI	3	Both	388	1-5 months	339	Pertussis	1	Number	1994	10284.97928607652	23465.560039328746	3394.977966986264
1	Deaths	44636	Low-middle SDI	3	Both	388	1-5 months	339	Pertussis	2	Percent	1994	0.023702439886501257	0.05354971722426505	0.0077885902415367895
1	Deaths	44636	Low-middle SDI	3	Both	388	1-5 months	339	Pertussis	3	Rate	1994	107.80177748899759	245.9537361868061	35.58438468345395
1	Deaths	44636	Low-middle SDI	3	Both	389	6-11 months	339	Pertussis	1	Number	1994	8292.961682872516	19842.929872533718	2763.2914819582966
1	Deaths	44636	Low-middle SDI	3	Both	389	6-11 months	339	Pertussis	2	Percent	1994	0.028386418559031915	0.06746406556241645	0.009481223412671571
1	Deaths	44636	Low-middle SDI	3	Both	389	6-11 months	339	Pertussis	3	Rate	1994	75.4875312872985	180.62229717980784	25.15314313233382
1	Deaths	44637	Low SDI	3	Both	1	<5 years	339	Pertussis	1	Number	1993	108939.44302193847	198493.5104149927	56580.46170945812
1	Deaths	44637	Low SDI	3	Both	1	<5 years	339	Pertussis	2	Percent	1993	0.020677608671147277	0.03763294971567587	0.010706610985110143
1	Deaths	44637	Low SDI	3	Both	1	<5 years	339	Pertussis	3	Rate	1993	73.8107475215378	134.48714235627523	38.33548307244266
1	Deaths	44637	Low SDI	3	Both	6	5-9 years	339	Pertussis	1	Number	1993	17015.675972953257	32325.04363801814	8629.655374230519
1	Deaths	44637	Low SDI	3	Both	6	5-9 years	339	Pertussis	2	Percent	1993	0.03156431376108597	0.060558883617817146	0.01594718996339772
1	Deaths	44637	Low SDI	3	Both	6	5-9 years	339	Pertussis	3	Rate	1993	13.404710959352954	25.46521615743359	6.798321509780704
1	Deaths	44637	Low SDI	3	Both	7	10-14 years	339	Pertussis	1	Number	1993	3042.0657287985186	5750.948748319651	1592.7780294746476
1	Deaths	44637	Low SDI	3	Both	7	10-14 years	339	Pertussis	2	Percent	1993	0.012775072776109741	0.024437445556071167	0.006682767632673912
1	Deaths	44637	Low SDI	3	Both	7	10-14 years	339	Pertussis	3	Rate	1993	2.8166344432112327	5.324776572811679	1.4747457346953126
1	Deaths	44637	Low SDI	3	Both	8	15-19 years	339	Pertussis	1	Number	1993	554.0637251154413	1025.3651914455477	285.2948485339538
1	Deaths	44637	Low SDI	3	Both	8	15-19 years	339	Pertussis	2	Percent	1993	0.001762468623863774	0.0033401154130323755	0.0009137519812019532
1	Deaths	44637	Low SDI	3	Both	8	15-19 years	339	Pertussis	3	Rate	1993	0.6241944053144256	1.1551509093491243	0.3214060770407173
1	Deaths	44637	Low SDI	3	Both	22	All ages	339	Pertussis	1	Number	1993	131007.7083565919	240083.65966842725	68121.72319225689
1	Deaths	44637	Low SDI	3	Both	22	All ages	339	Pertussis	2	Percent	1993	0.011520735066712215	0.02101880449563695	0.005963260951807494
1	Deaths	44637	Low SDI	3	Both	22	All ages	339	Pertussis	3	Rate	1993	15.191785924751361	27.840343194050615	7.899463692205441
1	Deaths	44637	Low SDI	3	Both	27	Age-standardized	339	Pertussis	3	Rate	1993	8.990322801933424	16.479148101527322	4.670970887724595
1	Deaths	44637	Low SDI	3	Both	28	<1 year	339	Pertussis	1	Number	1993	49035.00586726095	86630.44887468503	25210.53262809816
1	Deaths	44637	Low SDI	3	Both	28	<1 year	339	Pertussis	2	Percent	1993	0.014986338574282785	0.026445864824913245	0.007700915154970945
1	Deaths	44637	Low SDI	3	Both	28	<1 year	339	Pertussis	3	Rate	1993	150.64019038008922	266.1369582889803	77.4491481648984
1	Deaths	44637	Low SDI	3	Both	34	2-4 years	339	Pertussis	1	Number	1993	30777.9877920357	58168.12268330693	15427.078285761072
1	Deaths	44637	Low SDI	3	Both	34	2-4 years	339	Pertussis	2	Percent	1993	0.025293242402798937	0.04737985624746799	0.012668868017214145
1	Deaths	44637	Low SDI	3	Both	34	2-4 years	339	Pertussis	3	Rate	1993	36.404693776119025	68.80218122529348	18.247393710341083
1	Deaths	44637	Low SDI	3	Both	238	12-23 months	339	Pertussis	1	Number	1993	29126.44936264173	53846.85313602544	15117.459404744193
1	Deaths	44637	Low SDI	3	Both	238	12-23 months	339	Pertussis	2	Percent	1993	0.03735666747202957	0.06810585239363984	0.01924573562195851
1	Deaths	44637	Low SDI	3	Both	238	12-23 months	339	Pertussis	3	Rate	1993	95.5033192642669	176.55956420908234	49.56895136856911
1	Deaths	44637	Low SDI	3	Both	388	1-5 months	339	Pertussis	1	Number	1993	27717.996237748222	48800.49424313605	14861.025493889561
1	Deaths	44637	Low SDI	3	Both	388	1-5 months	339	Pertussis	2	Percent	1993	0.030478785176265514	0.05300165723786597	0.016179820176577785
1	Deaths	44637	Low SDI	3	Both	388	1-5 months	339	Pertussis	3	Rate	1993	197.64873122429518	347.98171150404664	105.9695227737643
1	Deaths	44637	Low SDI	3	Both	389	6-11 months	339	Pertussis	1	Number	1993	21317.00962951274	39122.880259632824	11232.994009213986
1	Deaths	44637	Low SDI	3	Both	389	6-11 months	339	Pertussis	2	Percent	1993	0.029279093389074962	0.05355083841413669	0.01546187721375029
1	Deaths	44637	Low SDI	3	Both	389	6-11 months	339	Pertussis	3	Rate	1993	133.9854122020424	245.90199700716036	70.60358646664507
1	Deaths	44634	High-middle SDI	3	Both	1	<5 years	339	Pertussis	1	Number	1993	19645.958764187668	38551.258385645146	7262.12839176984
1	Deaths	44634	High-middle SDI	3	Both	1	<5 years	339	Pertussis	2	Percent	1993	0.015338767567474479	0.030492061778858607	0.005586423708729186
1	Deaths	44634	High-middle SDI	3	Both	1	<5 years	339	Pertussis	3	Rate	1993	15.862728612780995	31.12742711073139	5.863657417412881
1	Deaths	44634	High-middle SDI	3	Both	6	5-9 years	339	Pertussis	1	Number	1993	3465.3935793871537	7231.112489828853	1173.7061151735722
1	Deaths	44634	High-middle SDI	3	Both	6	5-9 years	339	Pertussis	2	Percent	1993	0.025393343323400357	0.05361937025307747	0.008634959818308956
1	Deaths	44634	High-middle SDI	3	Both	6	5-9 years	339	Pertussis	3	Rate	1993	2.647217081779634	5.523852937573189	0.8965950925626663
1	Deaths	44634	High-middle SDI	3	Both	7	10-14 years	339	Pertussis	1	Number	1993	713.6046049603152	1631.82217141648	241.8029659478164
1	Deaths	44634	High-middle SDI	3	Both	7	10-14 years	339	Pertussis	2	Percent	1993	0.007808638767626112	0.018109375366474143	0.002734537401135219
1	Deaths	44634	High-middle SDI	3	Both	7	10-14 years	339	Pertussis	3	Rate	1993	0.5911263953890712	1.3517473841960927	0.2003015600818161
1	Deaths	44634	High-middle SDI	3	Both	8	15-19 years	339	Pertussis	1	Number	1993	159.1021973300676	356.20297121731494	52.09565105501288
1	Deaths	44634	High-middle SDI	3	Both	8	15-19 years	339	Pertussis	2	Percent	1993	0.001036826899557491	0.002369279237428605	0.00034666059135159626
1	Deaths	44634	High-middle SDI	3	Both	8	15-19 years	339	Pertussis	3	Rate	1993	0.13508638140131307	0.30243561203821084	0.04423202888372205
1	Deaths	44634	High-middle SDI	3	Both	22	All ages	339	Pertussis	1	Number	1993	24580.182729286636	49128.66308645296	8927.317061455406
1	Deaths	44634	High-middle SDI	3	Both	22	All ages	339	Pertussis	2	Percent	1993	0.003003400662627984	0.005976919783503633	0.0010759891435410912
1	Deaths	44634	High-middle SDI	3	Both	22	All ages	339	Pertussis	3	Rate	1993	2.0539403952048327	4.105231713979324	0.7459739960141757
1	Deaths	44634	High-middle SDI	3	Both	27	Age-standardized	339	Pertussis	3	Rate	1993	1.9935778216480036	3.9811388232635063	0.7252182632253137
1	Deaths	44634	High-middle SDI	3	Both	28	<1 year	339	Pertussis	1	Number	1993	8814.698885710177	17414.766515684718	3139.4778713115556
1	Deaths	44634	High-middle SDI	3	Both	28	<1 year	339	Pertussis	2	Percent	1993	0.008830575797039952	0.01736551386689034	0.0031039196131037857
1	Deaths	44634	High-middle SDI	3	Both	28	<1 year	339	Pertussis	3	Rate	1993	36.50818521969075	72.12742372209387	13.002899033201452
1	Deaths	44634	High-middle SDI	3	Both	34	2-4 years	339	Pertussis	1	Number	1993	5512.1961664349155	11203.637941085179	1932.6882542045385
1	Deaths	44634	High-middle SDI	3	Both	34	2-4 years	339	Pertussis	2	Percent	1993	0.03398429563747478	0.06839786201932392	0.012064488091609748
1	Deaths	44634	High-middle SDI	3	Both	34	2-4 years	339	Pertussis	3	Rate	1993	7.30096046215654	14.839333574204641	2.55986545173116
1	Deaths	44634	High-middle SDI	3	Both	238	12-23 months	339	Pertussis	1	Number	1993	5319.063712042573	10485.272285851828	2067.8098460559695
1	Deaths	44634	High-middle SDI	3	Both	238	12-23 months	339	Pertussis	2	Percent	1993	0.044169685785987026	0.08752878422086642	0.017092818744674595
1	Deaths	44634	High-middle SDI	3	Both	238	12-23 months	339	Pertussis	3	Rate	1993	21.97437329238511	43.31726404403786	8.542636056798488
1	Deaths	44634	High-middle SDI	3	Both	388	1-5 months	339	Pertussis	1	Number	1993	4621.812794511323	9280.400476800804	1682.6069741336134
1	Deaths	44634	High-middle SDI	3	Both	388	1-5 months	339	Pertussis	2	Percent	1993	0.014872068267153881	0.030011684992859406	0.005212544915409507
1	Deaths	44634	High-middle SDI	3	Both	388	1-5 months	339	Pertussis	3	Rate	1993	45.00128964703326	90.3606460203102	16.383070273860138
1	Deaths	44634	High-middle SDI	3	Both	389	6-11 months	339	Pertussis	1	Number	1993	4192.886091198857	8204.990455851468	1465.9424865717513
1	Deaths	44634	High-middle SDI	3	Both	389	6-11 months	339	Pertussis	2	Percent	1993	0.025216997397000025	0.049949456449197946	0.008843492054546454
1	Deaths	44634	High-middle SDI	3	Both	389	6-11 months	339	Pertussis	3	Rate	1993	34.931688815859204	68.35725252410747	12.21303074995524
1	Deaths	1	Global	3	Both	1	<5 years	339	Pertussis	1	Number	1997	183119.66800532187	295805.05531885003	99168.10916576201
1	Deaths	1	Global	3	Both	1	<5 years	339	Pertussis	2	Percent	1997	0.018388399545160035	0.029501310425308066	0.009886479141742104
1	Deaths	1	Global	3	Both	1	<5 years	339	Pertussis	3	Rate	1997	30.07585517526597	48.58347604487099	16.28752237136946
1	Deaths	1	Global	3	Both	6	5-9 years	339	Pertussis	1	Number	1997	28963.579104857603	48240.33032736861	14843.34232496136
1	Deaths	1	Global	3	Both	6	5-9 years	339	Pertussis	2	Percent	1997	0.029028707451229548	0.0478126092409329	0.014672591529411217
1	Deaths	1	Global	3	Both	6	5-9 years	339	Pertussis	3	Rate	1997	4.7224228059083995	7.865438013643591	2.4201614744341717
1	Deaths	1	Global	3	Both	7	10-14 years	339	Pertussis	1	Number	1997	5684.076917501902	9483.974651975193	2876.2978940195085
1	Deaths	1	Global	3	Both	7	10-14 years	339	Pertussis	2	Percent	1997	0.009763458029413788	0.016251269894983763	0.004950542155805602
1	Deaths	1	Global	3	Both	7	10-14 years	339	Pertussis	3	Rate	1997	0.9438313903836515	1.5747980036257239	0.4776044166663219
1	Deaths	1	Global	3	Both	8	15-19 years	339	Pertussis	1	Number	1997	1080.7012711482334	1837.4648842518484	543.6803197866857
1	Deaths	1	Global	3	Both	8	15-19 years	339	Pertussis	2	Percent	1997	0.001250909308352714	0.0021203466033509278	0.0006285757675529614
1	Deaths	1	Global	3	Both	8	15-19 years	339	Pertussis	3	Rate	1997	0.20043590742912076	0.3407916241764529	0.10083550483105869
1	Deaths	1	Global	3	Both	22	All ages	339	Pertussis	1	Number	1997	222180.77729156948	360583.33769757394	117956.48986168561
1	Deaths	1	Global	3	Both	22	All ages	339	Pertussis	2	Percent	1997	0.004433648650511834	0.007177604833697526	0.0023528480827052006
1	Deaths	1	Global	3	Both	22	All ages	339	Pertussis	3	Rate	1997	3.7772434514382125	6.130193023982975	2.0053507072755923
1	Deaths	1	Global	3	Both	27	Age-standardized	339	Pertussis	3	Rate	1997	3.626240808799383	5.886573953048275	1.9258403578529195
1	Deaths	1	Global	3	Both	28	<1 year	339	Pertussis	1	Number	1997	82556.06413486073	131795.03869223132	45665.786933396535
1	Deaths	1	Global	3	Both	28	<1 year	339	Pertussis	2	Percent	1997	0.012106088017515965	0.019310321523704006	0.006646627780246882
1	Deaths	1	Global	3	Both	28	<1 year	339	Pertussis	3	Rate	1997	66.38588288091165	105.98046424082285	36.72127074848033
1	Deaths	1	Global	3	Both	34	2-4 years	339	Pertussis	1	Number	1997	50429.337710561085	84584.4869688577	26577.225004790987
1	Deaths	1	Global	3	Both	34	2-4 years	339	Pertussis	2	Percent	1997	0.027296181206446557	0.045405999608599194	0.014397870509523594
1	Deaths	1	Global	3	Both	34	2-4 years	339	Pertussis	3	Rate	1997	13.91789628472591	23.34431048224476	7.334997403208801
1	Deaths	1	Global	3	Both	238	12-23 months	339	Pertussis	1	Number	1997	50134.26615989985	82487.60510076447	26028.66999697792
1	Deaths	1	Global	3	Both	238	12-23 months	339	Pertussis	2	Percent	1997	0.03882348481366248	0.06337581716922258	0.020162313372643893
1	Deaths	1	Global	3	Both	238	12-23 months	339	Pertussis	3	Rate	1997	41.037471946856584	67.52034166590799	21.305803328369755
1	Deaths	1	Global	3	Both	388	1-5 months	339	Pertussis	1	Number	1997	46022.2714174153	75305.71107454803	24668.947613353852
1	Deaths	1	Global	3	Both	388	1-5 months	339	Pertussis	2	Percent	1997	0.02402018776250022	0.03907677169326464	0.012725645534774132
1	Deaths	1	Global	3	Both	388	1-5 months	339	Pertussis	3	Rate	1997	86.7475919048698	141.94408253237427	46.49861326653348
1	Deaths	1	Global	3	Both	389	6-11 months	339	Pertussis	1	Number	1997	36533.792717445416	58885.55944874192	20697.253100168367
1	Deaths	1	Global	3	Both	389	6-11 months	339	Pertussis	2	Percent	1997	0.027994543174814788	0.044635405220984	0.015739118801948608
1	Deaths	1	Global	3	Both	389	6-11 months	339	Pertussis	3	Rate	1997	59.32466835168267	95.62013755368395	33.60882034489685
1	Deaths	6	China	3	Both	1	<5 years	339	Pertussis	1	Number	1995	11945.57316155571	32892.539875090624	1506.8687440225585
1	Deaths	6	China	3	Both	1	<5 years	339	Pertussis	2	Percent	1995	0.01353769897164752	0.0374299149110957	0.0017254423402716962
1	Deaths	6	China	3	Both	1	<5 years	339	Pertussis	3	Rate	1995	12.447557775148194	34.27477149311055	1.5701913585151928
1	Deaths	6	China	3	Both	6	5-9 years	339	Pertussis	1	Number	1995	2454.5530731948456	7779.906657606519	291.19805551211954
1	Deaths	6	China	3	Both	6	5-9 years	339	Pertussis	2	Percent	1995	0.023390997284424977	0.07120849034361576	0.002784661077740785
1	Deaths	6	China	3	Both	6	5-9 years	339	Pertussis	3	Rate	1995	2.0956604231432157	6.6423670590561175	0.24862051136613073
1	Deaths	6	China	3	Both	7	10-14 years	339	Pertussis	1	Number	1995	474.823603446831	1511.247641457469	56.537676218687295
1	Deaths	6	China	3	Both	7	10-14 years	339	Pertussis	2	Percent	1995	0.0066725021270792806	0.02042090102583782	0.000796800068944402
1	Deaths	6	China	3	Both	7	10-14 years	339	Pertussis	3	Rate	1995	0.4451712311667192	1.4168713776267763	0.05300694141334252
1	Deaths	6	China	3	Both	8	15-19 years	339	Pertussis	1	Number	1995	95.30335895656835	307.5924846959518	11.213886321815206
1	Deaths	6	China	3	Both	8	15-19 years	339	Pertussis	2	Percent	1995	0.0009479170531791634	0.0031604530753206596	0.00011434433775857897
1	Deaths	6	China	3	Both	8	15-19 years	339	Pertussis	3	Rate	1995	0.09478847768570102	0.305930700566164	0.011153302727449247
1	Deaths	6	China	3	Both	22	All ages	339	Pertussis	1	Number	1995	15427.406676653256	43622.48606388374	1940.1286254132874
1	Deaths	6	China	3	Both	22	All ages	339	Pertussis	2	Percent	1995	0.0017020753498258948	0.00478557940317565	0.00021221181069983958
1	Deaths	6	China	3	Both	22	All ages	339	Pertussis	3	Rate	1995	1.248914478702803	3.5314266087665254	0.15706170075177323
1	Deaths	6	China	3	Both	27	Age-standardized	339	Pertussis	3	Rate	1995	1.5747619273478035	4.430739038860144	0.19801279200301242
1	Deaths	6	China	3	Both	28	<1 year	339	Pertussis	1	Number	1995	5422.754451256232	15864.382802130533	614.8447980637029
1	Deaths	6	China	3	Both	28	<1 year	339	Pertussis	2	Percent	1995	0.007442413010936759	0.02145712358083458	0.0008695419757004107
1	Deaths	6	China	3	Both	28	<1 year	339	Pertussis	3	Rate	1995	29.83144268419678	87.27251630806923	3.382359927594524
1	Deaths	6	China	3	Both	34	2-4 years	339	Pertussis	1	Number	1995	3401.5277336309564	9479.007649409094	431.54715192035803
1	Deaths	6	China	3	Both	34	2-4 years	339	Pertussis	2	Percent	1995	0.03618526063359908	0.10793883489807712	0.004738319700058436
1	Deaths	6	China	3	Both	34	2-4 years	339	Pertussis	3	Rate	1995	5.734264637956455	15.979625222371473	0.7274982792000395
1	Deaths	6	China	3	Both	238	12-23 months	339	Pertussis	1	Number	1995	3121.2909766685334	9003.965483310832	411.74870896599174
1	Deaths	6	China	3	Both	238	12-23 months	339	Pertussis	2	Percent	1995	0.052068691988583334	0.14154717248892837	0.006978835629516303
1	Deaths	6	China	3	Both	238	12-23 months	339	Pertussis	3	Rate	1995	16.899352553146823	48.749439964498876	2.229297636180709
1	Deaths	6	China	3	Both	388	1-5 months	339	Pertussis	1	Number	1995	2762.9486715552475	8275.86029505793	315.2745278528023
1	Deaths	6	China	3	Both	388	1-5 months	339	Pertussis	2	Percent	1995	0.010302052840687484	0.029469249210880337	0.0012280329294102237
1	Deaths	6	China	3	Both	388	1-5 months	339	Pertussis	3	Rate	1995	35.96875441645632	107.7372119150812	4.104322379510004
1	Deaths	6	China	3	Both	389	6-11 months	339	Pertussis	1	Number	1995	2659.805779700979	7600.321324712972	296.6127915144143
1	Deaths	6	China	3	Both	389	6-11 months	339	Pertussis	2	Percent	1995	0.02341590330981438	0.06790868752155249	0.0028443289843587813
1	Deaths	6	China	3	Both	389	6-11 months	339	Pertussis	3	Rate	1995	29.193454093987203	83.41948625944575	3.255557973010696
1	Deaths	163	India	3	Both	1	<5 years	339	Pertussis	1	Number	1995	53743.95746232247	160892.52721024485	4663.375153005414
1	Deaths	163	India	3	Both	1	<5 years	339	Pertussis	2	Percent	1995	0.02089721786717536	0.06272197380728112	0.0018070312008924623
1	Deaths	163	India	3	Both	1	<5 years	339	Pertussis	3	Rate	1995	46.36824253209391	138.811953483631	4.023382726593712
1	Deaths	163	India	3	Both	6	5-9 years	339	Pertussis	1	Number	1995	8950.570732437172	25258.153208258722	725.4682861785877
1	Deaths	163	India	3	Both	6	5-9 years	339	Pertussis	2	Percent	1995	0.033397862073964286	0.09474841893209891	0.002814304476548566
1	Deaths	163	India	3	Both	6	5-9 years	339	Pertussis	3	Rate	1995	7.716388478257162	21.775340168189608	0.6254344323007347
1	Deaths	163	India	3	Both	7	10-14 years	339	Pertussis	1	Number	1995	1733.2460102661084	5035.988969822841	139.2972055697881
1	Deaths	163	India	3	Both	7	10-14 years	339	Pertussis	2	Percent	1995	0.012120700313531553	0.0347569616455301	0.000995503567979428
1	Deaths	163	India	3	Both	7	10-14 years	339	Pertussis	3	Rate	1995	1.5591792460887814	4.530233699527894	0.12530783897735942
1	Deaths	163	India	3	Both	8	15-19 years	339	Pertussis	1	Number	1995	319.8473547147761	952.6701744725697	25.800397739057715
1	Deaths	163	India	3	Both	8	15-19 years	339	Pertussis	2	Percent	1995	0.0019093452772597815	0.005916019818715056	0.00016029870635640337
1	Deaths	163	India	3	Both	8	15-19 years	339	Pertussis	3	Rate	1995	0.3484119181347622	1.0377501578331254	0.028104550287498767
1	Deaths	163	India	3	Both	22	All ages	339	Pertussis	1	Number	1995	65933.40903008898	195984.05614261515	5649.631555136478
1	Deaths	163	India	3	Both	22	All ages	339	Pertussis	2	Percent	1995	0.007901309431737868	0.023601722537898297	0.0006788141531121031
1	Deaths	163	India	3	Both	22	All ages	339	Pertussis	3	Rate	1995	7.0803495573312825	21.046016663875246	0.6066934331006704
1	Deaths	163	India	3	Both	27	Age-standardized	339	Pertussis	3	Rate	1995	5.690423760638123	16.923803259272933	0.4876411645506634
1	Deaths	163	India	3	Both	28	<1 year	339	Pertussis	1	Number	1995	22252.54569748594	69217.27064382016	1881.3201479713039
1	Deaths	163	India	3	Both	28	<1 year	339	Pertussis	2	Percent	1995	0.012068601566073481	0.037064634805857366	0.0010100891698922821
1	Deaths	163	India	3	Both	28	<1 year	339	Pertussis	3	Rate	1995	93.44174895624633	290.65361396683335	7.899943105966685
1	Deaths	163	India	3	Both	34	2-4 years	339	Pertussis	1	Number	1995	16019.44606624411	47517.285767029076	1396.427222207309
1	Deaths	163	India	3	Both	34	2-4 years	339	Pertussis	2	Percent	1995	0.03719533597642081	0.11194562910155928	0.003193962902183898
1	Deaths	163	India	3	Both	34	2-4 years	339	Pertussis	3	Rate	1995	23.303028846101853	69.12203308020868	2.031342638566548
1	Deaths	163	India	3	Both	238	12-23 months	339	Pertussis	1	Number	1995	15471.96569859243	43262.356061658655	1403.3354026791635
1	Deaths	163	India	3	Both	238	12-23 months	339	Pertussis	2	Percent	1995	0.05205390223925234	0.14902170080770638	0.004839012428112934
1	Deaths	163	India	3	Both	238	12-23 months	339	Pertussis	3	Rate	1995	66.26557133355075	185.29027258133857	6.010407729871926
1	Deaths	163	India	3	Both	388	1-5 months	339	Pertussis	1	Number	1995	12045.856633234976	36669.36940306721	1001.7433916755532
1	Deaths	163	India	3	Both	388	1-5 months	339	Pertussis	2	Percent	1995	0.029243139753083333	0.08776475966304126	0.002429970064908074
1	Deaths	163	India	3	Both	388	1-5 months	339	Pertussis	3	Rate	1995	118.21518105798563	359.8644974161207	9.830872143525045
1	Deaths	163	India	3	Both	389	6-11 months	339	Pertussis	1	Number	1995	10206.689064250972	31215.406408623563	879.5767562957507
1	Deaths	163	India	3	Both	389	6-11 months	339	Pertussis	2	Percent	1995	0.035428325350449784	0.1087369339648769	0.0030481093447268276
1	Deaths	163	India	3	Both	389	6-11 months	339	Pertussis	3	Rate	1995	86.92631954183994	265.8492264262524	7.4910061135432935
1	Deaths	44639	Middle SDI	3	Both	1	<5 years	339	Pertussis	1	Number	1994	19785.986066838635	38214.85788257602	8482.111906495884
1	Deaths	44639	Middle SDI	3	Both	1	<5 years	339	Pertussis	2	Percent	1994	0.019420696984604167	0.037724685712919606	0.008327392807919732
1	Deaths	44639	Middle SDI	3	Both	1	<5 years	339	Pertussis	3	Rate	1994	24.712996787750857	47.73093728592475	10.59428646065292
1	Deaths	44639	Middle SDI	3	Both	6	5-9 years	339	Pertussis	1	Number	1994	3196.0758159861584	6343.193708458769	1522.763814012932
1	Deaths	44639	Middle SDI	3	Both	6	5-9 years	339	Pertussis	2	Percent	1994	0.032454901563048255	0.06426579312576283	0.015474947782676026
1	Deaths	44639	Middle SDI	3	Both	6	5-9 years	339	Pertussis	3	Rate	1994	4.033437221589279	8.005089703904366	1.9217229505032543
1	Deaths	44639	Middle SDI	3	Both	7	10-14 years	339	Pertussis	1	Number	1994	637.8076265600954	1289.3694933684105	288.6810216447711
1	Deaths	44639	Middle SDI	3	Both	7	10-14 years	339	Pertussis	2	Percent	1994	0.010087316426192301	0.020394432682866222	0.0046015186156648895
1	Deaths	44639	Middle SDI	3	Both	7	10-14 years	339	Pertussis	3	Rate	1994	0.8528496967695278	1.7240909886478442	0.38601219477525833
1	Deaths	44639	Middle SDI	3	Both	8	15-19 years	339	Pertussis	1	Number	1994	123.82635690592902	252.54580583147822	55.037070413465656
1	Deaths	44639	Middle SDI	3	Both	8	15-19 years	339	Pertussis	2	Percent	1994	0.0013971063018325465	0.00288281146208622	0.0006089284550747526
1	Deaths	44639	Middle SDI	3	Both	8	15-19 years	339	Pertussis	3	Rate	1994	0.18069014427825916	0.368520396083575	0.08031130400789224
1	Deaths	44639	Middle SDI	3	Both	22	All ages	339	Pertussis	1	Number	1994	24162.93158854057	46822.28145347789	10553.7449008328
1	Deaths	44639	Middle SDI	3	Both	22	All ages	339	Pertussis	2	Percent	1994	0.005623918237366909	0.010910646149470429	0.002472454720506979
1	Deaths	44639	Middle SDI	3	Both	22	All ages	339	Pertussis	3	Rate	1994	3.6932927343529833	7.1567637090845695	1.6131349467937175
1	Deaths	44639	Middle SDI	3	Both	27	Age-standardized	339	Pertussis	3	Rate	1994	3.043801180691241	5.893420527483618	1.3290402463324342
1	Deaths	44639	Middle SDI	3	Both	28	<1 year	339	Pertussis	1	Number	1994	9504.428683098511	18573.081074041867	3884.4549979155036
1	Deaths	44639	Middle SDI	3	Both	28	<1 year	339	Pertussis	2	Percent	1994	0.012456593092863308	0.024109751229261876	0.00503703440650341
1	Deaths	44639	Middle SDI	3	Both	28	<1 year	339	Pertussis	3	Rate	1994	59.00370919221943	115.30210926250192	24.11478487653294
1	Deaths	44639	Middle SDI	3	Both	34	2-4 years	339	Pertussis	1	Number	1994	5180.86985477536	10054.01713715715	2404.7222793517312
1	Deaths	44639	Middle SDI	3	Both	34	2-4 years	339	Pertussis	2	Percent	1994	0.036246198409507525	0.07035535192292745	0.016529333659937154
1	Deaths	44639	Middle SDI	3	Both	34	2-4 years	339	Pertussis	3	Rate	1994	10.793822995082287	20.946536857699883	5.0099978118016
1	Deaths	44639	Middle SDI	3	Both	238	12-23 months	339	Pertussis	1	Number	1994	5100.687528964783	9452.628251191421	2422.182644472677
1	Deaths	44639	Middle SDI	3	Both	238	12-23 months	339	Pertussis	2	Percent	1994	0.045165864487539106	0.08258562695708771	0.02147844271155287
1	Deaths	44639	Middle SDI	3	Both	238	12-23 months	339	Pertussis	3	Rate	1994	31.96636430049811	59.24028016985621	15.179987477349368
1	Deaths	44639	Middle SDI	3	Both	388	1-5 months	339	Pertussis	1	Number	1994	5309.0879707694585	10363.211077634387	2087.2738307933273
1	Deaths	44639	Middle SDI	3	Both	388	1-5 months	339	Pertussis	2	Percent	1994	0.022558603258019234	0.04338025546378942	0.008846693738036938
1	Deaths	44639	Middle SDI	3	Both	388	1-5 months	339	Pertussis	3	Rate	1994	77.30090563942991	150.8894947765588	30.390936885233337
1	Deaths	44639	Middle SDI	3	Both	389	6-11 months	339	Pertussis	1	Number	1994	4195.34071232904	7922.533148447554	1772.229382566844
1	Deaths	44639	Middle SDI	3	Both	389	6-11 months	339	Pertussis	2	Percent	1994	0.030494112870392512	0.057388022356267956	0.01284113191865448
1	Deaths	44639	Middle SDI	3	Both	389	6-11 months	339	Pertussis	3	Rate	1994	52.54829968157125	99.23285727387012	22.19787308952764
1	Deaths	163	India	3	Both	1	<5 years	339	Pertussis	1	Number	1994	52214.213996735925	149656.81553372447	5986.572043916025
1	Deaths	163	India	3	Both	1	<5 years	339	Pertussis	2	Percent	1994	0.02019323958105874	0.058333931801110614	0.002325934972861531
1	Deaths	163	India	3	Both	1	<5 years	339	Pertussis	3	Rate	1994	45.719114212844424	131.04050637523076	5.241882431407051
1	Deaths	163	India	3	Both	6	5-9 years	339	Pertussis	1	Number	1994	8788.37390887383	24398.436655123274	931.3663655960331
1	Deaths	163	India	3	Both	6	5-9 years	339	Pertussis	2	Percent	1994	0.03229281687686596	0.08787761117413857	0.0035579915977598823
1	Deaths	163	India	3	Both	6	5-9 years	339	Pertussis	3	Rate	1994	7.603365607956557	21.108595978620887	0.8057826244090492
1	Deaths	163	India	3	Both	7	10-14 years	339	Pertussis	1	Number	1994	1663.969620091429	4458.07381941	172.6274898026169
1	Deaths	163	India	3	Both	7	10-14 years	339	Pertussis	2	Percent	1994	0.011703829526383509	0.03331910709771288	0.0011925660586696374
1	Deaths	163	India	3	Both	7	10-14 years	339	Pertussis	3	Rate	1994	1.5360831471479575	4.115442962450818	0.15935998747722674
1	Deaths	163	India	3	Both	8	15-19 years	339	Pertussis	1	Number	1994	316.22857049999794	910.8814185764073	33.40753001733093
1	Deaths	163	India	3	Both	8	15-19 years	339	Pertussis	2	Percent	1994	0.0018809548493099848	0.005442826784021844	0.00018900397817834616
1	Deaths	163	India	3	Both	8	15-19 years	339	Pertussis	3	Rate	1994	0.35393865864040086	1.019503541257039	0.03739136012956525
1	Deaths	163	India	3	Both	22	All ages	339	Pertussis	1	Number	1994	64146.88628469742	184055.02139256982	7242.636023785151
1	Deaths	163	India	3	Both	22	All ages	339	Pertussis	2	Percent	1994	0.007766962846380538	0.022359730134936362	0.0008853112647831874
1	Deaths	163	India	3	Both	22	All ages	339	Pertussis	3	Rate	1994	7.0294240642561165	20.16934681415308	0.7936715700944115
1	Deaths	163	India	3	Both	27	Age-standardized	339	Pertussis	3	Rate	1994	5.609970144026322	16.104054498420748	0.6333467070465457
1	Deaths	163	India	3	Both	28	<1 year	339	Pertussis	1	Number	1994	21694.21449441547	61545.01800417687	2473.8730547587097
1	Deaths	163	India	3	Both	28	<1 year	339	Pertussis	2	Percent	1994	0.011651135135369247	0.03347138461053323	0.0013430010338035083
1	Deaths	163	India	3	Both	28	<1 year	339	Pertussis	3	Rate	1994	92.17301209949696	261.48859598595016	10.510836014255876
1	Deaths	163	India	3	Both	34	2-4 years	339	Pertussis	1	Number	1994	15633.951991222631	45584.81245942242	1765.0501809623947
1	Deaths	163	India	3	Both	34	2-4 years	339	Pertussis	2	Percent	1994	0.03634936632439158	0.10574250974387188	0.004036102169482834
1	Deaths	163	India	3	Both	34	2-4 years	339	Pertussis	3	Rate	1994	23.096846763889456	67.34480371482712	2.6076000222561553
1	Deaths	163	India	3	Both	238	12-23 months	339	Pertussis	1	Number	1994	14886.047511097839	42526.98507012517	1747.6488081949199
1	Deaths	163	India	3	Both	238	12-23 months	339	Pertussis	2	Percent	1994	0.0507160551423784	0.14422112628736983	0.00593588120068719
1	Deaths	163	India	3	Both	238	12-23 months	339	Pertussis	3	Rate	1994	64.77421998492875	185.04927410546136	7.604610174327431
1	Deaths	163	India	3	Both	388	1-5 months	339	Pertussis	1	Number	1994	11737.764976365166	32460.588209908394	1310.6775224300375
1	Deaths	163	India	3	Both	388	1-5 months	339	Pertussis	2	Percent	1994	0.02861859241168299	0.08062315911653974	0.003120267537568725
1	Deaths	163	India	3	Both	388	1-5 months	339	Pertussis	3	Rate	1994	116.45301794128873	322.0488286147168	13.003527787626124
1	Deaths	163	India	3	Both	389	6-11 months	339	Pertussis	1	Number	1994	9956.449518050307	29275.575973765874	1161.7250905401304
1	Deaths	163	India	3	Both	389	6-11 months	339	Pertussis	2	Percent	1994	0.0343273222595964	0.10078116903431024	0.0038471898827376074
1	Deaths	163	India	3	Both	389	6-11 months	339	Pertussis	3	Rate	1994	85.89332215102348	252.55754812121452	10.022089427741133
1	Deaths	44636	Low-middle SDI	3	Both	1	<5 years	339	Pertussis	1	Number	1993	44280.702468508585	98116.84814473888	15511.269549898898
1	Deaths	44636	Low-middle SDI	3	Both	1	<5 years	339	Pertussis	2	Percent	1993	0.018051023930105273	0.03992462854632307	0.006274941497934389
1	Deaths	44636	Low-middle SDI	3	Both	1	<5 years	339	Pertussis	3	Rate	1993	42.13792704200832	93.36890243905088	14.760667924981533
1	Deaths	44636	Low-middle SDI	3	Both	6	5-9 years	339	Pertussis	1	Number	1993	7066.11407712894	15905.977035409067	2493.3326438245363
1	Deaths	44636	Low-middle SDI	3	Both	6	5-9 years	339	Pertussis	2	Percent	1993	0.030642664800938496	0.07064144795914606	0.010867134144802823
1	Deaths	44636	Low-middle SDI	3	Both	6	5-9 years	339	Pertussis	3	Rate	1993	7.043145613073669	15.854274521436894	2.4852280448069695
1	Deaths	44636	Low-middle SDI	3	Both	7	10-14 years	339	Pertussis	1	Number	1993	1323.4247912983406	2969.9350859551305	474.01016303821416
1	Deaths	44636	Low-middle SDI	3	Both	7	10-14 years	339	Pertussis	2	Percent	1993	0.010861916560931311	0.025393192191532205	0.003878400912868538
1	Deaths	44636	Low-middle SDI	3	Both	7	10-14 years	339	Pertussis	3	Rate	1993	1.4475315014383836	3.2484464719219686	0.5184613795292584
1	Deaths	44636	Low-middle SDI	3	Both	8	15-19 years	339	Pertussis	1	Number	1993	264.52517231587916	621.2031878161944	90.54374092006871
1	Deaths	44636	Low-middle SDI	3	Both	8	15-19 years	339	Pertussis	2	Percent	1993	0.0015380158905493576	0.003683204435410661	0.0005323174924307732
1	Deaths	44636	Low-middle SDI	3	Both	8	15-19 years	339	Pertussis	3	Rate	1993	0.3429207472493928	0.8053050660345286	0.11737759028085322
1	Deaths	44636	Low-middle SDI	3	Both	22	All ages	339	Pertussis	1	Number	1993	53778.776414140375	119634.9017540265	18860.888664946146
1	Deaths	44636	Low-middle SDI	3	Both	22	All ages	339	Pertussis	2	Percent	1993	0.007439118251329959	0.016617555352982198	0.0025841307565576985
1	Deaths	44636	Low-middle SDI	3	Both	22	All ages	339	Pertussis	3	Rate	1993	7.073442507315871	15.735400763097038	2.4807446450809088
1	Deaths	44636	Low-middle SDI	3	Both	27	Age-standardized	339	Pertussis	3	Rate	1993	5.144143412746592	11.468323040077	1.8036291418300838
1	Deaths	44636	Low-middle SDI	3	Both	28	<1 year	339	Pertussis	1	Number	1993	19329.103177739125	42722.9881655849	7087.785764781893
1	Deaths	44636	Low-middle SDI	3	Both	28	<1 year	339	Pertussis	2	Percent	1993	0.010913707840105329	0.024318696053122767	0.004007246256281057
1	Deaths	44636	Low-middle SDI	3	Both	28	<1 year	339	Pertussis	3	Rate	1993	87.66606237884434	193.76771447152467	32.146254446965656
1	Deaths	44636	Low-middle SDI	3	Both	34	2-4 years	339	Pertussis	1	Number	1993	12404.853782530585	29064.172966169423	3868.039078431012
1	Deaths	44636	Low-middle SDI	3	Both	34	2-4 years	339	Pertussis	2	Percent	1993	0.03176996885963647	0.07335888655754784	0.009776981898997082
1	Deaths	44636	Low-middle SDI	3	Both	34	2-4 years	339	Pertussis	3	Rate	1993	20.092337740429464	47.075700336340965	6.265124032857482
1	Deaths	44636	Low-middle SDI	3	Both	238	12-23 months	339	Pertussis	1	Number	1993	12546.745508238899	27701.053194085183	4370.720223785144
1	Deaths	44636	Low-middle SDI	3	Both	238	12-23 months	339	Pertussis	2	Percent	1993	0.04301816501642885	0.09469926877163831	0.01485358304723089
1	Deaths	44636	Low-middle SDI	3	Both	238	12-23 months	339	Pertussis	3	Rate	1993	58.91220414917926	130.0680004902947	20.522354736014627
1	Deaths	44636	Low-middle SDI	3	Both	388	1-5 months	339	Pertussis	1	Number	1993	10688.64124537134	23117.155870066177	3888.207525569472
1	Deaths	44636	Low-middle SDI	3	Both	388	1-5 months	339	Pertussis	2	Percent	1993	0.02413950848096285	0.05226371528505318	0.008844660663371666
1	Deaths	44636	Low-middle SDI	3	Both	388	1-5 months	339	Pertussis	3	Rate	1993	113.18386230869585	244.79154336846037	41.17289888387506
1	Deaths	44636	Low-middle SDI	3	Both	389	6-11 months	339	Pertussis	1	Number	1993	8640.461932367785	18807.662059003957	3078.3694209868127
1	Deaths	44636	Low-middle SDI	3	Both	389	6-11 months	339	Pertussis	2	Percent	1993	0.02880943251224215	0.06311326793171423	0.010293158269003237
1	Deaths	44636	Low-middle SDI	3	Both	389	6-11 months	339	Pertussis	3	Rate	1993	79.58398923295226	173.2301798812049	28.35368302904245
1	Deaths	44636	Low-middle SDI	3	Both	1	<5 years	339	Pertussis	1	Number	1995	43007.34706719971	96500.82503403549	15124.678957262071
1	Deaths	44636	Low-middle SDI	3	Both	1	<5 years	339	Pertussis	2	Percent	1995	0.017850314275697474	0.03972079678536828	0.006275304793209092
1	Deaths	44636	Low-middle SDI	3	Both	1	<5 years	339	Pertussis	3	Rate	1995	39.95675605057843	89.65584225736266	14.051857383678106
1	Deaths	44636	Low-middle SDI	3	Both	6	5-9 years	339	Pertussis	1	Number	1995	6836.733597298573	15369.932075850682	2457.1015559005914
1	Deaths	44636	Low-middle SDI	3	Both	6	5-9 years	339	Pertussis	2	Percent	1995	0.030880386061325395	0.06951176533058737	0.010941753157190969
1	Deaths	44636	Low-middle SDI	3	Both	6	5-9 years	339	Pertussis	3	Rate	1995	6.715089319055593	15.096458747191333	2.4133829670330473
1	Deaths	44636	Low-middle SDI	3	Both	7	10-14 years	339	Pertussis	1	Number	1995	1310.1123981174098	2960.322426340889	459.87927450096294
1	Deaths	44636	Low-middle SDI	3	Both	7	10-14 years	339	Pertussis	2	Percent	1995	0.010799574895162808	0.024803734912409465	0.003761401801793573
1	Deaths	44636	Low-middle SDI	3	Both	7	10-14 years	339	Pertussis	3	Rate	1995	1.3746241011868452	3.106092698900953	0.4825243507913827
1	Deaths	44636	Low-middle SDI	3	Both	8	15-19 years	339	Pertussis	1	Number	1995	251.84588513145363	587.8742144100045	90.28375140272824
1	Deaths	44636	Low-middle SDI	3	Both	8	15-19 years	339	Pertussis	2	Percent	1995	0.0015274121124089965	0.003567749012921038	0.0005407198321432174
1	Deaths	44636	Low-middle SDI	3	Both	8	15-19 years	339	Pertussis	3	Rate	1995	0.3123483448755148	0.7291027914556362	0.11197316289315312
1	Deaths	44636	Low-middle SDI	3	Both	22	All ages	339	Pertussis	1	Number	1995	52227.85709611437	116233.95700550011	18435.863104917742
1	Deaths	44636	Low-middle SDI	3	Both	22	All ages	339	Pertussis	2	Percent	1995	0.007141952187120377	0.01585756328081895	0.002502874054795963
1	Deaths	44636	Low-middle SDI	3	Both	22	All ages	339	Pertussis	3	Rate	1995	6.620899743405238	14.73492153232428	2.3371052937549126
1	Deaths	44636	Low-middle SDI	3	Both	27	Age-standardized	339	Pertussis	3	Rate	1995	4.884859810801619	10.86942528042763	1.7225684527261167
1	Deaths	44636	Low-middle SDI	3	Both	28	<1 year	339	Pertussis	1	Number	1995	18577.004068564445	41063.84893452736	6639.739341805646
1	Deaths	44636	Low-middle SDI	3	Both	28	<1 year	339	Pertussis	2	Percent	1995	0.010715012196115105	0.023405129173715202	0.0038193385942093087
1	Deaths	44636	Low-middle SDI	3	Both	28	<1 year	339	Pertussis	3	Rate	1995	82.64421319203645	182.6822814542728	29.53845688349156
1	Deaths	44636	Low-middle SDI	3	Both	34	2-4 years	339	Pertussis	1	Number	1995	12025.069986919274	28578.02436262204	4054.7301256001333
1	Deaths	44636	Low-middle SDI	3	Both	34	2-4 years	339	Pertussis	2	Percent	1995	0.031512532476086555	0.07442070326475468	0.010444903369485427
1	Deaths	44636	Low-middle SDI	3	Both	34	2-4 years	339	Pertussis	3	Rate	1995	18.98666419199587	45.12251092376316	6.402108209572433
1	Deaths	44636	Low-middle SDI	3	Both	238	12-23 months	339	Pertussis	1	Number	1995	12405.273011715999	28506.755549186673	4313.238181409532
1	Deaths	44636	Low-middle SDI	3	Both	238	12-23 months	339	Pertussis	2	Percent	1995	0.04219926717618901	0.09557295855160773	0.01464530861448575
1	Deaths	44636	Low-middle SDI	3	Both	238	12-23 months	339	Pertussis	3	Rate	1995	56.84716675202179	130.63221460206893	19.76541507052714
1	Deaths	44636	Low-middle SDI	3	Both	388	1-5 months	339	Pertussis	1	Number	1995	10234.263321010063	22895.79022493669	3829.704226459541
1	Deaths	44636	Low-middle SDI	3	Both	388	1-5 months	339	Pertussis	2	Percent	1995	0.02306159945587263	0.05266501933729169	0.00870523543452515
1	Deaths	44636	Low-middle SDI	3	Both	388	1-5 months	339	Pertussis	3	Rate	1995	106.42028720322745	238.08030876834368	39.822917478247454
1	Deaths	44636	Low-middle SDI	3	Both	389	6-11 months	339	Pertussis	1	Number	1995	8342.740747554364	18231.21741162097	2981.316540268511
1	Deaths	44636	Low-middle SDI	3	Both	389	6-11 months	339	Pertussis	2	Percent	1995	0.0281748948381594	0.061749119809003196	0.010165177082687615
1	Deaths	44636	Low-middle SDI	3	Both	389	6-11 months	339	Pertussis	3	Rate	1995	75.25625700475177	164.45592935878443	26.893167432145763
1	Deaths	44639	Middle SDI	3	Both	1	<5 years	339	Pertussis	1	Number	1993	20667.322496864774	37576.300243877995	9285.870110742435
1	Deaths	44639	Middle SDI	3	Both	1	<5 years	339	Pertussis	2	Percent	1993	0.019474945556537743	0.03549694893641762	0.008747046697346595
1	Deaths	44639	Middle SDI	3	Both	1	<5 years	339	Pertussis	3	Rate	1993	25.766767048696956	46.847857291759816	11.577060938796238
1	Deaths	44639	Middle SDI	3	Both	6	5-9 years	339	Pertussis	1	Number	1993	3324.700346882293	6008.149346352141	1477.9438944816081
1	Deaths	44639	Middle SDI	3	Both	6	5-9 years	339	Pertussis	2	Percent	1993	0.03288967725741827	0.05997150530134427	0.014739864899140767
1	Deaths	44639	Middle SDI	3	Both	6	5-9 years	339	Pertussis	3	Rate	1993	4.2271560876974	7.638999739944606	1.8791165756311423
1	Deaths	44639	Middle SDI	3	Both	7	10-14 years	339	Pertussis	1	Number	1993	661.0893987240073	1302.0803469984637	300.69529475273316
1	Deaths	44639	Middle SDI	3	Both	7	10-14 years	339	Pertussis	2	Percent	1993	0.010371730166750645	0.020316841054781962	0.004651278622134689
1	Deaths	44639	Middle SDI	3	Both	7	10-14 years	339	Pertussis	3	Rate	1993	0.8951237694668015	1.7630339718100523	0.4071453970060813
1	Deaths	44639	Middle SDI	3	Both	8	15-19 years	339	Pertussis	1	Number	1993	129.79609197036433	269.25708478102416	52.307505027736234
1	Deaths	44639	Middle SDI	3	Both	8	15-19 years	339	Pertussis	2	Percent	1993	0.0014522780684040123	0.0029845147465008895	0.0005984477427606339
1	Deaths	44639	Middle SDI	3	Both	8	15-19 years	339	Pertussis	3	Rate	1993	0.19108299022095468	0.39639443774534106	0.07700597390851778
1	Deaths	44639	Middle SDI	3	Both	22	All ages	339	Pertussis	1	Number	1993	25210.993577957008	45687.21976129192	11367.177477835388
1	Deaths	44639	Middle SDI	3	Both	22	All ages	339	Pertussis	2	Percent	1993	0.005883225910526307	0.010581303908026413	0.0026529720486686706
1	Deaths	44639	Middle SDI	3	Both	22	All ages	339	Pertussis	3	Rate	1993	3.922432542680078	7.108210036313445	1.768553338431921
1	Deaths	44639	Middle SDI	3	Both	27	Age-standardized	339	Pertussis	3	Rate	1993	3.1752052017875063	5.754276334444569	1.431191546390892
1	Deaths	44639	Middle SDI	3	Both	28	<1 year	339	Pertussis	1	Number	1993	9806.581889473513	18644.67542413245	4292.811471077413
1	Deaths	44639	Middle SDI	3	Both	28	<1 year	339	Pertussis	2	Percent	1993	0.012389985948805492	0.023569993286246482	0.0054469527476987
1	Deaths	44639	Middle SDI	3	Both	28	<1 year	339	Pertussis	3	Rate	1993	60.69524726321972	115.3962917726627	26.569222245633846
1	Deaths	44639	Middle SDI	3	Both	34	2-4 years	339	Pertussis	1	Number	1993	5475.918298294745	10349.920876150289	2379.2297932273113
1	Deaths	44639	Middle SDI	3	Both	34	2-4 years	339	Pertussis	2	Percent	1993	0.03636964993819681	0.06769624901308782	0.015845538509319274
1	Deaths	44639	Middle SDI	3	Both	34	2-4 years	339	Pertussis	3	Rate	1993	11.396750894156314	21.54076514188412	4.951770241314726
1	Deaths	44639	Middle SDI	3	Both	238	12-23 months	339	Pertussis	1	Number	1993	5384.822309096517	9540.430489249911	2503.279598728758
1	Deaths	44639	Middle SDI	3	Both	238	12-23 months	339	Pertussis	2	Percent	1993	0.045185699611915375	0.07860558037743368	0.02089510593236777
1	Deaths	44639	Middle SDI	3	Both	238	12-23 months	339	Pertussis	3	Rate	1993	33.64658122514035	59.61252775919572	15.641518979294926
1	Deaths	44639	Middle SDI	3	Both	388	1-5 months	339	Pertussis	1	Number	1993	5448.254858213333	10788.023619319176	2302.1039973713127
1	Deaths	44639	Middle SDI	3	Both	388	1-5 months	339	Pertussis	2	Percent	1993	0.022191258975529374	0.04396358073760425	0.009525076356226268
1	Deaths	44639	Middle SDI	3	Both	388	1-5 months	339	Pertussis	3	Rate	1993	79.08070441363859	156.58674736198014	33.41473746793075
1	Deaths	44639	Middle SDI	3	Both	389	6-11 months	339	Pertussis	1	Number	1993	4358.327031260181	8072.616452807882	1949.0752460346707
1	Deaths	44639	Middle SDI	3	Both	389	6-11 months	339	Pertussis	2	Percent	1993	0.030127554725476062	0.05571846708604222	0.013316816217496124
1	Deaths	44639	Middle SDI	3	Both	389	6-11 months	339	Pertussis	3	Rate	1993	54.43236922574473	100.82117202893954	24.342547651877872
1	Deaths	44639	Middle SDI	3	Both	1	<5 years	339	Pertussis	1	Number	1995	18827.267683998496	36044.07047490333	7999.672648387757
1	Deaths	44639	Middle SDI	3	Both	1	<5 years	339	Pertussis	2	Percent	1995	0.019267588045510445	0.03727772233847416	0.008255442774661888
1	Deaths	44639	Middle SDI	3	Both	1	<5 years	339	Pertussis	3	Rate	1995	23.590099418180998	45.1623262711433	10.023391405262695
1	Deaths	44639	Middle SDI	3	Both	6	5-9 years	339	Pertussis	1	Number	1995	3077.004182961106	5835.556535545738	1325.119498630162
1	Deaths	44639	Middle SDI	3	Both	6	5-9 years	339	Pertussis	2	Percent	1995	0.03205498230415817	0.06029364548904778	0.013994994220996508
1	Deaths	44639	Middle SDI	3	Both	6	5-9 years	339	Pertussis	3	Rate	1995	3.8610710501950254	7.322543962058954	1.6627798436355035
1	Deaths	44639	Middle SDI	3	Both	7	10-14 years	339	Pertussis	1	Number	1995	618.5515522819896	1177.0652580299582	261.3901664688661
1	Deaths	44639	Middle SDI	3	Both	7	10-14 years	339	Pertussis	2	Percent	1995	0.009844540073063962	0.01890047815364301	0.004263416568657275
1	Deaths	44639	Middle SDI	3	Both	7	10-14 years	339	Pertussis	3	Rate	1995	0.8162411659046396	1.5532563373508705	0.34493069081700123
1	Deaths	44639	Middle SDI	3	Both	8	15-19 years	339	Pertussis	1	Number	1995	119.27686813629973	238.33922752299063	49.96152477792637
1	Deaths	44639	Middle SDI	3	Both	8	15-19 years	339	Pertussis	2	Percent	1995	0.001352453620975535	0.0027192458060793776	0.0005709703509390221
1	Deaths	44639	Middle SDI	3	Both	8	15-19 years	339	Pertussis	3	Rate	1995	0.17229050937457216	0.3442711697204693	0.07216735891558493
1	Deaths	44639	Middle SDI	3	Both	22	All ages	339	Pertussis	1	Number	1995	23052.276549249713	43731.278865842025	9801.548952342393
1	Deaths	44639	Middle SDI	3	Both	22	All ages	339	Pertussis	2	Percent	1995	0.005355657218153979	0.010191806639197342	0.002295071090605424
1	Deaths	44639	Middle SDI	3	Both	22	All ages	339	Pertussis	3	Rate	1995	3.463605304795732	6.570626078584054	1.4726830503711388
1	Deaths	44639	Middle SDI	3	Both	27	Age-standardized	339	Pertussis	3	Rate	1995	2.9061617530568364	5.51350543800444	1.235518511176863
1	Deaths	44639	Middle SDI	3	Both	28	<1 year	339	Pertussis	1	Number	1995	9042.2716645785	18053.146750474658	3777.108332352816
1	Deaths	44639	Middle SDI	3	Both	28	<1 year	339	Pertussis	2	Percent	1995	0.01233615095087211	0.024577751166494296	0.005163868907008819
1	Deaths	44639	Middle SDI	3	Both	28	<1 year	339	Pertussis	3	Rate	1995	56.3031884275404	112.41088090548925	23.51878488463958
1	Deaths	44639	Middle SDI	3	Both	34	2-4 years	339	Pertussis	1	Number	1995	4943.8100693812985	9549.968315466378	2198.80578301483
1	Deaths	44639	Middle SDI	3	Both	34	2-4 years	339	Pertussis	2	Percent	1995	0.03613612626044079	0.06768060624636561	0.015578120168475047
1	Deaths	44639	Middle SDI	3	Both	34	2-4 years	339	Pertussis	3	Rate	1995	10.335091328258365	19.964317669402426	4.596628564131885
1	Deaths	44639	Middle SDI	3	Both	238	12-23 months	339	Pertussis	1	Number	1995	4841.185950038702	8921.939469862567	2123.674583220715
1	Deaths	44639	Middle SDI	3	Both	238	12-23 months	339	Pertussis	2	Percent	1995	0.045094966769749806	0.08238212071513157	0.019913333998519137
1	Deaths	44639	Middle SDI	3	Both	238	12-23 months	339	Pertussis	3	Rate	1995	30.419222123821346	56.060325157902376	13.343947027109786
1	Deaths	44639	Middle SDI	3	Both	388	1-5 months	339	Pertussis	1	Number	1995	5051.92866770074	10235.367582730229	2062.5280779709333
1	Deaths	44639	Middle SDI	3	Both	388	1-5 months	339	Pertussis	2	Percent	1995	0.02253229093704538	0.0459842851630579	0.009387108355306484
1	Deaths	44639	Middle SDI	3	Both	388	1-5 months	339	Pertussis	3	Rate	1995	73.784016494818	149.48875572671267	30.12346684524632
1	Deaths	44639	Middle SDI	3	Both	389	6-11 months	339	Pertussis	1	Number	1995	3990.342996877758	7672.659249033211	1715.3670850914962
1	Deaths	44639	Middle SDI	3	Both	389	6-11 months	339	Pertussis	2	Percent	1995	0.030553461194941754	0.0586136249844255	0.01344556133857389
1	Deaths	44639	Middle SDI	3	Both	389	6-11 months	339	Pertussis	3	Rate	1995	50.12362387556021	96.37805236913078	21.547123805877728
1	Deaths	163	India	3	Both	1	<5 years	339	Pertussis	1	Number	1996	49391.20250202839	139797.79464351715	4607.5449533501305
1	Deaths	163	India	3	Both	1	<5 years	339	Pertussis	2	Percent	1996	0.019650629187234862	0.055822208583019575	0.0018433454419055884
1	Deaths	163	India	3	Both	1	<5 years	339	Pertussis	3	Rate	1996	42.043615134966146	119.00104425413983	3.9221123787733805
1	Deaths	163	India	3	Both	6	5-9 years	339	Pertussis	1	Number	1996	8225.131147466922	23564.392766755012	797.2797093631049
1	Deaths	163	India	3	Both	6	5-9 years	339	Pertussis	2	Percent	1996	0.03131584699955448	0.09009724279665636	0.0029161861599839452
1	Deaths	163	India	3	Both	6	5-9 years	339	Pertussis	3	Rate	1996	7.052188516543765	20.203998828664872	0.6835838493074252
1	Deaths	163	India	3	Both	7	10-14 years	339	Pertussis	1	Number	1996	1617.216476513623	4737.309739926675	146.59207656102257
1	Deaths	163	India	3	Both	7	10-14 years	339	Pertussis	2	Percent	1996	0.011249224780758472	0.033375479551648324	0.001059409881938236
1	Deaths	163	India	3	Both	7	10-14 years	339	Pertussis	3	Rate	1996	1.423952409374848	4.171181604991957	0.12907371625617503
1	Deaths	163	India	3	Both	8	15-19 years	339	Pertussis	1	Number	1996	303.09674558063705	914.7447614197232	26.007987043948035
1	Deaths	163	India	3	Both	8	15-19 years	339	Pertussis	2	Percent	1996	0.0017677277823330833	0.005210374343549396	0.0001550665126043307
1	Deaths	163	India	3	Both	8	15-19 years	339	Pertussis	3	Rate	1996	0.3200839921562846	0.9660122033919256	0.027465620935745304
1	Deaths	163	India	3	Both	22	All ages	339	Pertussis	1	Number	1996	60650.40161798391	171777.55348318449	5711.765593102504
1	Deaths	163	India	3	Both	22	All ages	339	Pertussis	2	Percent	1996	0.007166372161034451	0.020401779329196238	0.0006672283545656965
1	Deaths	163	India	3	Both	22	All ages	339	Pertussis	3	Rate	1996	6.382432240059361	18.076691435205753	0.6010670316529231
1	Deaths	163	India	3	Both	27	Age-standardized	339	Pertussis	3	Rate	1996	5.175910175343502	14.657230605745967	0.487414690398642
1	Deaths	163	India	3	Both	28	<1 year	339	Pertussis	1	Number	1996	20277.72546668113	55383.04971368644	1818.6138170449967
1	Deaths	163	India	3	Both	28	<1 year	339	Pertussis	2	Percent	1996	0.011305161985179498	0.0313408937870077	0.0010232979225507648
1	Deaths	163	India	3	Both	28	<1 year	339	Pertussis	3	Rate	1996	84.4212534072389	230.57351683882305	7.571345126993178
1	Deaths	163	India	3	Both	34	2-4 years	339	Pertussis	1	Number	1996	14808.761221659757	42615.63134737095	1410.80040096612
1	Deaths	163	India	3	Both	34	2-4 years	339	Pertussis	2	Percent	1996	0.03482387385576162	0.09978984956818993	0.003315721184827612
1	Deaths	163	India	3	Both	34	2-4 years	339	Pertussis	3	Rate	1996	21.206498927307496	61.02659951952852	2.020299790233217
1	Deaths	163	India	3	Both	238	12-23 months	339	Pertussis	1	Number	1996	14304.71581368752	40097.37891642635	1378.1307353390139
1	Deaths	163	India	3	Both	238	12-23 months	339	Pertussis	2	Percent	1996	0.048553294126461984	0.1357767193550357	0.004643772237037631
1	Deaths	163	India	3	Both	238	12-23 months	339	Pertussis	3	Rate	1996	60.548613910258084	169.72310016120238	5.8333144746614565
1	Deaths	163	India	3	Both	388	1-5 months	339	Pertussis	1	Number	1996	11009.626861330118	31154.382814738514	985.5304500605033
1	Deaths	163	India	3	Both	388	1-5 months	339	Pertussis	2	Percent	1996	0.02732718470019399	0.0767095448261277	0.002460151581434502
1	Deaths	163	India	3	Both	388	1-5 months	339	Pertussis	3	Rate	1996	107.18969785137749	303.3189882562942	9.595121841627506
1	Deaths	163	India	3	Both	389	6-11 months	339	Pertussis	1	Number	1996	9268.098605351017	25879.80344236931	833.0833669844933
1	Deaths	163	India	3	Both	389	6-11 months	339	Pertussis	2	Percent	1996	0.033308245616995975	0.09405708739704288	0.002985865335621568
1	Deaths	163	India	3	Both	389	6-11 months	339	Pertussis	3	Rate	1996	78.18847511386596	218.3298272460274	7.028142543675031
1	Deaths	6	China	3	Both	1	<5 years	339	Pertussis	1	Number	1996	10671.166545298336	29584.148963113745	1380.746722133574
1	Deaths	6	China	3	Both	1	<5 years	339	Pertussis	2	Percent	1996	0.013340222954995935	0.03682035474626153	0.0017655418486787024
1	Deaths	6	China	3	Both	1	<5 years	339	Pertussis	3	Rate	1996	11.701061932182764	32.43937368598502	1.514005318890055
1	Deaths	6	China	3	Both	6	5-9 years	339	Pertussis	1	Number	1996	2225.4671144250315	6312.061652988079	281.56821359202746
1	Deaths	6	China	3	Both	6	5-9 years	339	Pertussis	2	Percent	1996	0.022484783805482675	0.06439086077568226	0.002799378780802315
1	Deaths	6	China	3	Both	6	5-9 years	339	Pertussis	3	Rate	1996	1.9439149141546692	5.513499034326281	0.2459459617289564
1	Deaths	6	China	3	Both	7	10-14 years	339	Pertussis	1	Number	1996	459.9104308436624	1370.228305118427	54.96266665904328
1	Deaths	6	China	3	Both	7	10-14 years	339	Pertussis	2	Percent	1996	0.0063957328856592485	0.01888491562208418	0.0007231207719988963
1	Deaths	6	China	3	Both	7	10-14 years	339	Pertussis	3	Rate	1996	0.4118562122093865	1.2270585787170336	0.049219835396200465
1	Deaths	6	China	3	Both	8	15-19 years	339	Pertussis	1	Number	1996	85.11363072074208	246.8841507975388	9.358355706976125
1	Deaths	6	China	3	Both	8	15-19 years	339	Pertussis	2	Percent	1996	0.0009074383977106775	0.0027327276489368707	9.87339140762614e-05
1	Deaths	6	China	3	Both	8	15-19 years	339	Pertussis	3	Rate	1996	0.086519556506713	0.25096223783030375	0.009512939097336885
1	Deaths	6	China	3	Both	22	All ages	339	Pertussis	1	Number	1996	13869.22282434672	38087.85588705143	1778.795609854608
1	Deaths	6	China	3	Both	22	All ages	339	Pertussis	2	Percent	1996	0.0015416359119028544	0.0042976685939253925	0.00019331949260962143
1	Deaths	6	China	3	Both	22	All ages	339	Pertussis	3	Rate	1996	1.1176087137724828	3.069192857263383	0.14333877959649755
1	Deaths	6	China	3	Both	27	Age-standardized	339	Pertussis	3	Rate	1996	1.4734331035730805	4.048702909424485	0.189025287740447
1	Deaths	6	China	3	Both	28	<1 year	339	Pertussis	1	Number	1996	4820.749647668894	14014.60407895271	591.4763544629492
1	Deaths	6	China	3	Both	28	<1 year	339	Pertussis	2	Percent	1996	0.007310080044236587	0.02113674597452688	0.000918123796333249
1	Deaths	6	China	3	Both	28	<1 year	339	Pertussis	3	Rate	1996	27.830603776459128	80.90751889467747	3.414644042376838
1	Deaths	6	China	3	Both	34	2-4 years	339	Pertussis	1	Number	1996	3032.836891277723	8334.373848280353	418.3492814721066
1	Deaths	6	China	3	Both	34	2-4 years	339	Pertussis	2	Percent	1996	0.03548930531543141	0.09999126835525549	0.004846594372886994
1	Deaths	6	China	3	Both	34	2-4 years	339	Pertussis	3	Rate	1996	5.397571166339766	14.832771291575156	0.7445405407811055
1	Deaths	6	China	3	Both	238	12-23 months	339	Pertussis	1	Number	1996	2817.5800063517204	7795.683980624269	378.2213833188853
1	Deaths	6	China	3	Both	238	12-23 months	339	Pertussis	2	Percent	1996	0.05118154784305601	0.1399195389016553	0.007254762489387986
1	Deaths	6	China	3	Both	238	12-23 months	339	Pertussis	3	Rate	1996	15.929692815103762	44.07429454177781	2.138342279115873
1	Deaths	6	China	3	Both	388	1-5 months	339	Pertussis	1	Number	1996	2463.1165483470654	7195.942891722459	277.5212871468432
1	Deaths	6	China	3	Both	388	1-5 months	339	Pertussis	2	Percent	1996	0.010148339958979902	0.0296722976267021	0.001221685355425292
1	Deaths	6	China	3	Both	388	1-5 months	339	Pertussis	3	Rate	1996	33.71843095015489	98.50768274795129	3.799082249737054
1	Deaths	6	China	3	Both	389	6-11 months	339	Pertussis	1	Number	1996	2357.6330993218266	6407.743753549462	322.2912829125662
1	Deaths	6	China	3	Both	389	6-11 months	339	Pertussis	2	Percent	1996	0.023115684048119083	0.06256976635321533	0.0029408371127677517
1	Deaths	6	China	3	Both	389	6-11 months	339	Pertussis	3	Rate	1996	27.091343147668166	73.63078881089258	3.703419222184353
1	Deaths	1	Global	3	Both	1	<5 years	339	Pertussis	1	Number	2001	165281.43486671062	291518.3811702863	94557.37407145451
1	Deaths	1	Global	3	Both	1	<5 years	339	Pertussis	2	Percent	2001	0.018945084676115463	0.033656241327123394	0.010862165710982039
1	Deaths	1	Global	3	Both	1	<5 years	339	Pertussis	3	Rate	2001	27.165185946220728	47.91313094309956	15.541180721893479
1	Deaths	1	Global	3	Both	6	5-9 years	339	Pertussis	1	Number	2001	26181.28363581158	46755.2834207483	14604.953100931076
1	Deaths	1	Global	3	Both	6	5-9 years	339	Pertussis	2	Percent	2001	0.030684575193827796	0.05437931143479133	0.017217097017760637
1	Deaths	1	Global	3	Both	6	5-9 years	339	Pertussis	3	Rate	2001	4.364864196786334	7.794899037519852	2.4348934824112374
1	Deaths	1	Global	3	Both	7	10-14 years	339	Pertussis	1	Number	2001	5508.784204180815	10562.006727444665	3040.3747379630604
1	Deaths	1	Global	3	Both	7	10-14 years	339	Pertussis	2	Percent	2001	0.009969518216083023	0.019047127342352768	0.0054952317979611595
1	Deaths	1	Global	3	Both	7	10-14 years	339	Pertussis	3	Rate	2001	0.8810432930284624	1.6892266683952295	0.4862600660854642
1	Deaths	1	Global	3	Both	8	15-19 years	339	Pertussis	1	Number	2001	1106.1198674227867	2161.540852923138	586.3188210823631
1	Deaths	1	Global	3	Both	8	15-19 years	339	Pertussis	2	Percent	2001	0.0012899386173277879	0.002545291839720928	0.000692054715073028
1	Deaths	1	Global	3	Both	8	15-19 years	339	Pertussis	3	Rate	2001	0.1899165695168773	0.371128334051376	0.10066870908176252
1	Deaths	1	Global	3	Both	22	All ages	339	Pertussis	1	Number	2001	201391.00255167088	354055.2086840299	115511.88772958914
1	Deaths	1	Global	3	Both	22	All ages	339	Pertussis	2	Percent	2001	0.003962513975267838	0.006964395952236931	0.002256736656299888
1	Deaths	1	Global	3	Both	22	All ages	339	Pertussis	3	Rate	2001	3.2556734370579314	5.7236327520086325	1.8673574279921121
1	Deaths	1	Global	3	Both	27	Age-standardized	339	Pertussis	3	Rate	2001	3.2826190881914834	5.774680335491325	1.8826306652044218
1	Deaths	1	Global	3	Both	28	<1 year	339	Pertussis	1	Number	2001	75700.75616506298	133957.1458899935	42691.64227389496
1	Deaths	1	Global	3	Both	28	<1 year	339	Pertussis	2	Percent	2001	0.012567068201788616	0.022219772794264563	0.007060006088620586
1	Deaths	1	Global	3	Both	28	<1 year	339	Pertussis	3	Rate	2001	60.56460489609741	107.17279489449332	34.15556960945227
1	Deaths	1	Global	3	Both	34	2-4 years	339	Pertussis	1	Number	2001	44534.86898644006	78807.6149951198	25002.881685373934
1	Deaths	1	Global	3	Both	34	2-4 years	339	Pertussis	2	Percent	2001	0.028036204284733118	0.04949481940809882	0.01581857931853575
1	Deaths	1	Global	3	Both	34	2-4 years	339	Pertussis	3	Rate	2001	12.335242784056142	21.828088558949485	6.925284005753442
1	Deaths	1	Global	3	Both	238	12-23 months	339	Pertussis	1	Number	2001	45045.809715207484	78555.23334126186	25732.997725952293
1	Deaths	1	Global	3	Both	238	12-23 months	339	Pertussis	2	Percent	2001	0.040512635604674455	0.07095661770158085	0.023355232742207358
1	Deaths	1	Global	3	Both	238	12-23 months	339	Pertussis	3	Rate	2001	36.80162052498026	64.17822003764334	21.023398697192558
1	Deaths	1	Global	3	Both	388	1-5 months	339	Pertussis	1	Number	2001	42054.152573435014	74431.17106983614	23428.76725379759
1	Deaths	1	Global	3	Both	388	1-5 months	339	Pertussis	2	Percent	2001	0.025414495010490448	0.04451814911060311	0.014032224587787882
1	Deaths	1	Global	3	Both	388	1-5 months	339	Pertussis	3	Rate	2001	78.79649522542982	139.4610295757637	43.8982748214436
1	Deaths	1	Global	3	Both	389	6-11 months	339	Pertussis	1	Number	2001	33646.60359162801	60312.976184319414	19401.944976910323
1	Deaths	1	Global	3	Both	389	6-11 months	339	Pertussis	2	Percent	2001	0.029629263118210517	0.0528581938928702	0.01712880449657394
1	Deaths	1	Global	3	Both	389	6-11 months	339	Pertussis	3	Rate	2001	54.4097172655935	97.53174559502436	31.374766779104046
1	Deaths	1	Global	3	Both	1	<5 years	339	Pertussis	1	Number	2000	169252.57653990804	271371.50294701004	92085.17614445878
1	Deaths	1	Global	3	Both	1	<5 years	339	Pertussis	2	Percent	2000	0.0187699831343896	0.030196930057415024	0.01019145506627663
1	Deaths	1	Global	3	Both	1	<5 years	339	Pertussis	3	Rate	2000	27.859665013410524	44.66885716511856	15.157595899171524
1	Deaths	1	Global	3	Both	6	5-9 years	339	Pertussis	1	Number	2000	26668.08329370871	43534.47038592613	14230.43300286003
1	Deaths	1	Global	3	Both	6	5-9 years	339	Pertussis	2	Percent	2000	0.029917074341747618	0.048606033152371185	0.015984120172923184
1	Deaths	1	Global	3	Both	6	5-9 years	339	Pertussis	3	Rate	2000	4.426547988251662	7.2261444583040095	2.3620630656879857
1	Deaths	1	Global	3	Both	7	10-14 years	339	Pertussis	1	Number	2000	5550.417770144009	9474.276059458422	2796.2131141201116
1	Deaths	1	Global	3	Both	7	10-14 years	339	Pertussis	2	Percent	2000	0.00982462228344501	0.01667654437980821	0.004890077740679416
1	Deaths	1	Global	3	Both	7	10-14 years	339	Pertussis	3	Rate	2000	0.8890912983356477	1.5176328614045351	0.4479102026209662
1	Deaths	1	Global	3	Both	8	15-19 years	339	Pertussis	1	Number	2000	1108.9298294389368	1992.8902483891468	540.4130845458736
1	Deaths	1	Global	3	Both	8	15-19 years	339	Pertussis	2	Percent	2000	0.001253596855133042	0.002243533630974797	0.0006265027223725596
1	Deaths	1	Global	3	Both	8	15-19 years	339	Pertussis	3	Rate	2000	0.1945900230603298	0.34970342495607337	0.09482925951869356
1	Deaths	1	Global	3	Both	22	All ages	339	Pertussis	1	Number	2000	205888.04935987238	328600.4737054879	111388.7055574776
1	Deaths	1	Global	3	Both	22	All ages	339	Pertussis	2	Percent	2000	0.004058199274294862	0.006498136964048484	0.002199712978889089
1	Deaths	1	Global	3	Both	22	All ages	339	Pertussis	3	Rate	2000	3.3706140492468584	5.379551541259871	1.8235557481202227
1	Deaths	1	Global	3	Both	27	Age-standardized	339	Pertussis	3	Rate	2000	3.363228141952655	5.366757221532874	1.8200047040863554
1	Deaths	1	Global	3	Both	28	<1 year	339	Pertussis	1	Number	2000	77228.68362985027	122591.10071685113	42124.247260550364
1	Deaths	1	Global	3	Both	28	<1 year	339	Pertussis	2	Percent	2000	0.01244770513912909	0.019911697465805834	0.006794870583910469
1	Deaths	1	Global	3	Both	28	<1 year	339	Pertussis	3	Rate	2000	62.038043586486374	98.47781539355113	33.83853983739101
1	Deaths	1	Global	3	Both	34	2-4 years	339	Pertussis	1	Number	2000	45876.051272035525	74740.69637376996	24530.206684807377
1	Deaths	1	Global	3	Both	34	2-4 years	339	Pertussis	2	Percent	2000	0.027732305578284242	0.044644403419470034	0.014819635621471549
1	Deaths	1	Global	3	Both	34	2-4 years	339	Pertussis	3	Rate	2000	12.708156103277993	20.703971036071874	6.7951292047279495
1	Deaths	1	Global	3	Both	238	12-23 months	339	Pertussis	1	Number	2000	46147.8416380222	75787.27902923261	25593.26662950551
1	Deaths	1	Global	3	Both	238	12-23 months	339	Pertussis	2	Percent	2000	0.03983108189722853	0.06438693722471227	0.02209508168446041
1	Deaths	1	Global	3	Both	238	12-23 months	339	Pertussis	3	Rate	2000	37.81511883224392	62.1026869456355	20.971997487801275
1	Deaths	1	Global	3	Both	388	1-5 months	339	Pertussis	1	Number	2000	43005.07119050795	69340.65516776447	22739.16506907579
1	Deaths	1	Global	3	Both	388	1-5 months	339	Pertussis	2	Percent	2000	0.025146977633232984	0.04073758313820224	0.01333965632087299
1	Deaths	1	Global	3	Both	388	1-5 months	339	Pertussis	3	Rate	2000	80.92395618095225	130.48042905212577	42.788981548005985
1	Deaths	1	Global	3	Both	389	6-11 months	339	Pertussis	1	Number	2000	34223.61243934222	56480.65035575172	19097.55636824926
1	Deaths	1	Global	3	Both	389	6-11 months	339	Pertussis	2	Percent	2000	0.02914700982929883	0.04785008347241983	0.016520840136087792
1	Deaths	1	Global	3	Both	389	6-11 months	339	Pertussis	3	Rate	2000	55.554382747551045	91.6837073600973	31.000612746684155
1	Deaths	1	Global	3	Both	1	<5 years	339	Pertussis	1	Number	2002	159516.26944094626	272002.3978978057	85662.97652897777
1	Deaths	1	Global	3	Both	1	<5 years	339	Pertussis	2	Percent	2002	0.018847823944068642	0.03200263307735103	0.01012690585464882
1	Deaths	1	Global	3	Both	1	<5 years	339	Pertussis	3	Rate	2002	26.14437215127337	44.58060573759609	14.039976898961424
1	Deaths	1	Global	3	Both	6	5-9 years	339	Pertussis	1	Number	2002	24976.667940263826	42196.39629987289	13210.90428119424
1	Deaths	1	Global	3	Both	6	5-9 years	339	Pertussis	2	Percent	2002	0.030502157983289757	0.05151234608700186	0.01635572026888556
1	Deaths	1	Global	3	Both	6	5-9 years	339	Pertussis	3	Rate	2002	4.174274641300692	7.052155533720613	2.207898301788344
1	Deaths	1	Global	3	Both	7	10-14 years	339	Pertussis	1	Number	2002	5265.144717967628	9093.326787184496	2734.0460968991415
1	Deaths	1	Global	3	Both	7	10-14 years	339	Pertussis	2	Percent	2002	0.009816304198288935	0.01694580340107901	0.005088115199875746
1	Deaths	1	Global	3	Both	7	10-14 years	339	Pertussis	3	Rate	2002	0.8445995988917737	1.4586911791500496	0.43857754354071954
1	Deaths	1	Global	3	Both	8	15-19 years	339	Pertussis	1	Number	2002	1068.291063581992	1939.680975907745	541.5063502550654
1	Deaths	1	Global	3	Both	8	15-19 years	339	Pertussis	2	Percent	2002	0.001253703422967894	0.002252529714674809	0.0006374311743858384
1	Deaths	1	Global	3	Both	8	15-19 years	339	Pertussis	3	Rate	2002	0.17951386181230344	0.32594078012928407	0.09099383065532111
1	Deaths	1	Global	3	Both	22	All ages	339	Pertussis	1	Number	2002	194070.80706772237	332918.9909081383	104880.65430522295
1	Deaths	1	Global	3	Both	22	All ages	339	Pertussis	2	Percent	2002	0.003793791034247444	0.006491930380379533	0.0020483695448012553
1	Deaths	1	Global	3	Both	22	All ages	339	Pertussis	3	Rate	2002	3.0978081258826777	5.314138539837194	1.674131973085656
1	Deaths	1	Global	3	Both	27	Age-standardized	339	Pertussis	3	Rate	2002	3.1529896300561524	5.408254726696252	1.7048413379655125
1	Deaths	1	Global	3	Both	28	<1 year	339	Pertussis	1	Number	2002	73748.20842138634	125647.77359255425	40269.48338490796
1	Deaths	1	Global	3	Both	28	<1 year	339	Pertussis	2	Percent	2002	0.012565367674931084	0.021410794774432734	0.006872932216447685
1	Deaths	1	Global	3	Both	28	<1 year	339	Pertussis	3	Rate	2002	58.71403184508954	100.03344539334566	32.060219230507265
1	Deaths	1	Global	3	Both	34	2-4 years	339	Pertussis	1	Number	2002	42442.34737267163	73893.37474995448	22538.635300078557
1	Deaths	1	Global	3	Both	34	2-4 years	339	Pertussis	2	Percent	2002	0.02784269065652658	0.048553730270057716	0.014827872146626812
1	Deaths	1	Global	3	Both	34	2-4 years	339	Pertussis	3	Rate	2002	11.73849548647852	20.437065800500893	6.233624790312901
1	Deaths	1	Global	3	Both	238	12-23 months	339	Pertussis	1	Number	2002	43325.71364688818	72623.41892578053	23020.14305582273
1	Deaths	1	Global	3	Both	238	12-23 months	339	Pertussis	2	Percent	2002	0.040502390856826505	0.06789899116992577	0.021561731053587226
1	Deaths	1	Global	3	Both	238	12-23 months	339	Pertussis	3	Rate	2002	35.23420588012062	59.06027342109307	18.720902474434904
1	Deaths	1	Global	3	Both	388	1-5 months	339	Pertussis	1	Number	2002	40935.78967040021	71213.35715933164	22188.378673526826
1	Deaths	1	Global	3	Both	388	1-5 months	339	Pertussis	2	Percent	2002	0.02543518079610356	0.04434051323391105	0.013761879580722428
1	Deaths	1	Global	3	Both	388	1-5 months	339	Pertussis	3	Rate	2002	76.32943994265034	132.78541130325698	41.37275794658417
1	Deaths	1	Global	3	Both	389	6-11 months	339	Pertussis	1	Number	2002	32812.418750986144	55949.8240281452	17574.666688087593
1	Deaths	1	Global	3	Both	389	6-11 months	339	Pertussis	2	Percent	2002	0.029797128360688627	0.050816354150341296	0.01601355934120004
1	Deaths	1	Global	3	Both	389	6-11 months	339	Pertussis	3	Rate	2002	52.79751886566946	90.02725194003263	28.278890473268437
1	Deaths	67	Japan	3	Both	1	<5 years	339	Pertussis	1	Number	1997	1.3574581099657426	2.37045570526375	0.7733391704497052
1	Deaths	67	Japan	3	Both	1	<5 years	339	Pertussis	2	Percent	1997	0.0002161942538746821	0.00037850498213375507	0.00012324624475992268
1	Deaths	67	Japan	3	Both	1	<5 years	339	Pertussis	3	Rate	1997	0.02279248798646623	0.039801289474809556	0.012984801241773494
1	Deaths	67	Japan	3	Both	6	5-9 years	339	Pertussis	1	Number	1997	0.05585183061226061	0.07963302405498635	0.04170271482483072
1	Deaths	67	Japan	3	Both	6	5-9 years	339	Pertussis	2	Percent	1997	6.023617277527872e-05	8.500333483464533e-05	4.557210530240784e-05
1	Deaths	67	Japan	3	Both	6	5-9 years	339	Pertussis	3	Rate	1997	0.0008959114981869165	0.0012773823365172941	0.0006689474867270356
1	Deaths	67	Japan	3	Both	7	10-14 years	339	Pertussis	1	Number	1997	0.015146232919000002	0.023116053722791227	0.010332665322711055
1	Deaths	67	Japan	3	Both	7	10-14 years	339	Pertussis	2	Percent	1997	1.642519951468934e-05	2.4946825680183928e-05	1.1330513116323363e-05
1	Deaths	67	Japan	3	Both	7	10-14 years	339	Pertussis	3	Rate	1997	0.00021116249483073797	0.000322274429612313	0.00014405373266495184
1	Deaths	67	Japan	3	Both	8	15-19 years	339	Pertussis	1	Number	1997	0.008789574484951936	0.015052132020477971	0.005037451016183489
1	Deaths	67	Japan	3	Both	8	15-19 years	339	Pertussis	2	Percent	1997	3.0486435504734623e-06	5.203424838025281e-06	1.7378935952026887e-06
1	Deaths	67	Japan	3	Both	8	15-19 years	339	Pertussis	3	Rate	1997	0.00010971433754614346	0.0001878856247377103	6.287910775520782e-05
1	Deaths	67	Japan	3	Both	22	All ages	339	Pertussis	1	Number	1997	1.5416341757371996	2.6573575694816998	0.8956490059891838
1	Deaths	67	Japan	3	Both	22	All ages	339	Pertussis	2	Percent	1997	1.6799012880288013e-06	2.8973470309036494e-06	9.752334128248698e-07
1	Deaths	67	Japan	3	Both	22	All ages	339	Pertussis	3	Rate	1997	0.001221867219811245	0.002106166402229831	0.0007098727947902364
1	Deaths	67	Japan	3	Both	27	Age-standardized	339	Pertussis	3	Rate	1997	0.0025019497841369336	0.004324441233756141	0.0014510418653656534
1	Deaths	67	Japan	3	Both	28	<1 year	339	Pertussis	1	Number	1997	1.0033620288567018	1.8290368840004962	0.5302875642662904
1	Deaths	67	Japan	3	Both	28	<1 year	339	Pertussis	2	Percent	1997	0.00022138192501264985	0.00040350161182779807	0.00011648296037233083
1	Deaths	67	Japan	3	Both	28	<1 year	339	Pertussis	3	Rate	1997	0.08470202040343515	0.15440400873429033	0.04476592376069089
1	Deaths	67	Japan	3	Both	34	2-4 years	339	Pertussis	1	Number	1997	0.15744043807346184	0.2384417515667034	0.11138243376021303
1	Deaths	67	Japan	3	Both	34	2-4 years	339	Pertussis	2	Percent	1997	0.00015687060329074219	0.00023916166750622553	0.00011352418594648283
1	Deaths	67	Japan	3	Both	34	2-4 years	339	Pertussis	3	Rate	1997	0.004388064399018392	0.00664567358991491	0.003104369488804156
1	Deaths	67	Japan	3	Both	238	12-23 months	339	Pertussis	1	Number	1997	0.19665564303557842	0.3033520025308019	0.1340651949808988
1	Deaths	67	Japan	3	Both	238	12-23 months	339	Pertussis	2	Percent	1997	0.00026470617332541573	0.00041105565464046604	0.00018057864541943386
1	Deaths	67	Japan	3	Both	238	12-23 months	339	Pertussis	3	Rate	1997	0.016620339724808128	0.02563777606600709	0.01133051180968176
1	Deaths	67	Japan	3	Both	388	1-5 months	339	Pertussis	1	Number	1997	0.5512505763424651	1.0086291844770128	0.2904127771079735
1	Deaths	67	Japan	3	Both	388	1-5 months	339	Pertussis	2	Percent	1997	0.0003552616517592087	0.000644579876394782	0.0001852441923149528
1	Deaths	67	Japan	3	Both	388	1-5 months	339	Pertussis	3	Rate	1997	0.10956163042355885	0.20046610867474812	0.05771984415308105
1	Deaths	67	Japan	3	Both	389	6-11 months	339	Pertussis	1	Number	1997	0.452111452514237	0.8213157034514706	0.23914937830214308
1	Deaths	67	Japan	3	Both	389	6-11 months	339	Pertussis	2	Percent	1997	0.0007753084248424061	0.0014265565367333512	0.0004026765714384133
1	Deaths	67	Japan	3	Both	389	6-11 months	339	Pertussis	3	Rate	1997	0.07657153512265638	0.1391015509204406	0.040503364642476815
1	Deaths	67	Japan	3	Both	1	<5 years	339	Pertussis	1	Number	1998	0.8234661392494153	1.4399286784083882	0.4833614020104648
1	Deaths	67	Japan	3	Both	1	<5 years	339	Pertussis	2	Percent	1998	0.00013726642017394933	0.0002399241050090546	8.05989238611899e-05
1	Deaths	67	Japan	3	Both	1	<5 years	339	Pertussis	3	Rate	1998	0.013840320824791398	0.024201450337903652	0.008124046101329179
1	Deaths	67	Japan	3	Both	6	5-9 years	339	Pertussis	1	Number	1998	0.03462269273965383	0.0491373298238388	0.025722395407580464
1	Deaths	67	Japan	3	Both	6	5-9 years	339	Pertussis	2	Percent	1998	3.932489300642616e-05	5.480107271628689e-05	2.9206077551043798e-05
1	Deaths	67	Japan	3	Both	6	5-9 years	339	Pertussis	3	Rate	1998	0.0005655616544006473	0.0008026582379646072	0.0004201753055792006
1	Deaths	67	Japan	3	Both	7	10-14 years	339	Pertussis	1	Number	1998	0.009852436851806309	0.014915693553513952	0.006803430480028889
1	Deaths	67	Japan	3	Both	7	10-14 years	339	Pertussis	2	Percent	1998	1.1063108763058927e-05	1.6946768956647434e-05	7.612880890664216e-06
1	Deaths	67	Japan	3	Both	7	10-14 years	339	Pertussis	3	Rate	1998	0.0001411840904151475	0.00021373987562050387	9.749224059725583e-05
1	Deaths	67	Japan	3	Both	8	15-19 years	339	Pertussis	1	Number	1998	0.005517134141321006	0.009621123186394999	0.0031999840667789213
1	Deaths	67	Japan	3	Both	8	15-19 years	339	Pertussis	2	Percent	1998	1.9360335785656992e-06	3.3752263415850144e-06	1.112853061462226e-06
1	Deaths	67	Japan	3	Both	8	15-19 years	339	Pertussis	3	Rate	1998	7.061115808313146e-05	0.00012313614874137448	4.0955063809401315e-05
1	Deaths	67	Japan	3	Both	22	All ages	339	Pertussis	1	Number	1998	0.9416094866358619	1.6371598815559836	0.5628234573290025
1	Deaths	67	Japan	3	Both	22	All ages	339	Pertussis	2	Percent	1998	1.0008134316814394e-06	1.7385667985783262e-06	5.981049855033178e-07
1	Deaths	67	Japan	3	Both	22	All ages	339	Pertussis	3	Rate	1998	0.0007446505926112434	0.001294710910736045	0.0004450962176824661
1	Deaths	67	Japan	3	Both	27	Age-standardized	339	Pertussis	3	Rate	1998	0.001526618675182685	0.002658775419793239	0.0009099316018466999
1	Deaths	67	Japan	3	Both	28	<1 year	339	Pertussis	1	Number	1998	0.6075479791556766	1.1149326288635393	0.3220454704067536
1	Deaths	67	Japan	3	Both	28	<1 year	339	Pertussis	2	Percent	1998	0.00014047445252469385	0.0002584579181072483	7.451711654434848e-05
1	Deaths	67	Japan	3	Both	28	<1 year	339	Pertussis	3	Rate	1998	0.05139665503841005	0.09431980630797834	0.027244037536230812
1	Deaths	67	Japan	3	Both	34	2-4 years	339	Pertussis	1	Number	1998	0.09649560799524398	0.1453440596494489	0.06896366849305793
1	Deaths	67	Japan	3	Both	34	2-4 years	339	Pertussis	2	Percent	1998	0.0001001977992582521	0.00015034013063608615	7.280592904235873e-05
1	Deaths	67	Japan	3	Both	34	2-4 years	339	Pertussis	3	Rate	1998	0.002692482383165225	0.004055483231145036	0.0019242685377468896
1	Deaths	67	Japan	3	Both	238	12-23 months	339	Pertussis	1	Number	1998	0.11942255209849556	0.18660304450630175	0.08431406528993855
1	Deaths	67	Japan	3	Both	238	12-23 months	339	Pertussis	2	Percent	1998	0.00016792152040925946	0.00026008302955230156	0.00011506865511985831
1	Deaths	67	Japan	3	Both	238	12-23 months	339	Pertussis	3	Rate	1998	0.01008811085637433	0.015763121504587564	0.007122353545877689
1	Deaths	67	Japan	3	Both	388	1-5 months	339	Pertussis	1	Number	1998	0.3344826512274104	0.6075427498450466	0.17390778158678677
1	Deaths	67	Japan	3	Both	388	1-5 months	339	Pertussis	2	Percent	1998	0.00022736190111871633	0.0004127096709212186	0.00011849360720281166
1	Deaths	67	Japan	3	Both	388	1-5 months	339	Pertussis	3	Rate	1998	0.06666109919343247	0.12108092112716587	0.03465914849791339
1	Deaths	67	Japan	3	Both	389	6-11 months	339	Pertussis	1	Number	1998	0.2730653279282656	0.5045593588738679	0.14646229370476
1	Deaths	67	Japan	3	Both	389	6-11 months	339	Pertussis	2	Percent	1998	0.0004940066968408671	0.0009269426577708067	0.00026845745022982103
1	Deaths	67	Japan	3	Both	389	6-11 months	339	Pertussis	3	Rate	1998	0.04631099279609248	0.0855716286329371	0.024839529354097157
1	Deaths	44637	Low SDI	3	Both	1	<5 years	339	Pertussis	1	Number	1995	107514.06266910082	182859.4050231472	55386.940027255594
1	Deaths	44637	Low SDI	3	Both	1	<5 years	339	Pertussis	2	Percent	1995	0.020412303029606088	0.034816873588512105	0.010441379667999294
1	Deaths	44637	Low SDI	3	Both	1	<5 years	339	Pertussis	3	Rate	1995	69.6652828017594	118.48638073612804	35.888764174026335
1	Deaths	44637	Low SDI	3	Both	6	5-9 years	339	Pertussis	1	Number	1995	16682.82312499241	27979.07676917882	8407.349437927867
1	Deaths	44637	Low SDI	3	Both	6	5-9 years	339	Pertussis	2	Percent	1995	0.0316371515904664	0.05348605076965887	0.01636929879226351
1	Deaths	44637	Low SDI	3	Both	6	5-9 years	339	Pertussis	3	Rate	1995	12.689399370733575	21.28163060223572	6.3948537887065635
1	Deaths	44637	Low SDI	3	Both	7	10-14 years	339	Pertussis	1	Number	1995	3051.0929005221246	5370.987092542814	1483.1164901670143
1	Deaths	44637	Low SDI	3	Both	7	10-14 years	339	Pertussis	2	Percent	1995	0.01257895947050748	0.022208552347618215	0.006151487997455906
1	Deaths	44637	Low SDI	3	Both	7	10-14 years	339	Pertussis	3	Rate	1995	2.6761123255659323	4.710890565262593	1.3008408622716243
1	Deaths	44637	Low SDI	3	Both	8	15-19 years	339	Pertussis	1	Number	1995	544.023287661286	971.5039464821367	260.01042709181553
1	Deaths	44637	Low SDI	3	Both	8	15-19 years	339	Pertussis	2	Percent	1995	0.0017100441918406835	0.0030253687945792727	0.0008230629178880979
1	Deaths	44637	Low SDI	3	Both	8	15-19 years	339	Pertussis	3	Rate	1995	0.5791494561936119	1.0342314291615136	0.27679862401156846
1	Deaths	44637	Low SDI	3	Both	22	All ages	339	Pertussis	1	Number	1995	129217.18472229593	220270.1824843532	66725.56206461978
1	Deaths	44637	Low SDI	3	Both	22	All ages	339	Pertussis	2	Percent	1995	0.011132020719493355	0.01897178578118475	0.005734387593183945
1	Deaths	44637	Low SDI	3	Both	22	All ages	339	Pertussis	3	Rate	1995	14.26162188780024	24.311085731359146	7.364459599252965
1	Deaths	44637	Low SDI	3	Both	27	Age-standardized	339	Pertussis	3	Rate	1995	8.481960432797678	14.456055249819112	4.3759580047896875
1	Deaths	44637	Low SDI	3	Both	28	<1 year	339	Pertussis	1	Number	1995	48337.01306511932	83386.84522992944	25042.19907302847
1	Deaths	44637	Low SDI	3	Both	28	<1 year	339	Pertussis	2	Percent	1995	0.014716861336546408	0.025250111310520316	0.007611350116564917
1	Deaths	44637	Low SDI	3	Both	28	<1 year	339	Pertussis	3	Rate	1995	142.04534022059735	245.04436764949673	73.59014265958298
1	Deaths	44637	Low SDI	3	Both	34	2-4 years	339	Pertussis	1	Number	1995	30186.552748568916	51563.49003675567	15409.372255219769
1	Deaths	44637	Low SDI	3	Both	34	2-4 years	339	Pertussis	2	Percent	1995	0.02515468357690317	0.04322514164254366	0.01292713114393685
1	Deaths	44637	Low SDI	3	Both	34	2-4 years	339	Pertussis	3	Rate	1995	34.1951543757173	58.410826722876216	17.455648794648
1	Deaths	44637	Low SDI	3	Both	238	12-23 months	339	Pertussis	1	Number	1995	28990.496855412635	49656.31247162811	15119.252181420712
1	Deaths	44637	Low SDI	3	Both	238	12-23 months	339	Pertussis	2	Percent	1995	0.03704426628716943	0.06432179920675582	0.019488336875847032
1	Deaths	44637	Low SDI	3	Both	238	12-23 months	339	Pertussis	3	Rate	1995	90.53050236799977	155.0649834054002	47.213868125097086
1	Deaths	44637	Low SDI	3	Both	388	1-5 months	339	Pertussis	1	Number	1995	27274.95706755663	46781.97316697008	14039.902648933567
1	Deaths	44637	Low SDI	3	Both	388	1-5 months	339	Pertussis	2	Percent	1995	0.02978948275375588	0.05118809244966178	0.015317816704997064
1	Deaths	44637	Low SDI	3	Both	388	1-5 months	339	Pertussis	3	Rate	1995	186.16552917027414	319.3108890579364	95.82951495263339
1	Deaths	44637	Low SDI	3	Both	389	6-11 months	339	Pertussis	1	Number	1995	21062.05599756269	36009.70748992593	11193.114338321822
1	Deaths	44637	Low SDI	3	Both	389	6-11 months	339	Pertussis	2	Percent	1995	0.028873557630115704	0.0495923841628314	0.015269947891939402
1	Deaths	44637	Low SDI	3	Both	389	6-11 months	339	Pertussis	3	Rate	1995	126.51621980859298	216.30424249967857	67.23515093368431
1	Deaths	67	Japan	3	Both	1	<5 years	339	Pertussis	1	Number	1996	2.099952926056799	3.505661083364619	1.250630287216854
1	Deaths	67	Japan	3	Both	1	<5 years	339	Pertussis	2	Percent	1996	0.00031966856803927697	0.000537742182949188	0.0001905488378978619
1	Deaths	67	Japan	3	Both	1	<5 years	339	Pertussis	3	Rate	1996	0.03518659521939977	0.058740496506452085	0.020955432447741847
1	Deaths	67	Japan	3	Both	6	5-9 years	339	Pertussis	1	Number	1996	0.0885061777859037	0.12685625739528048	0.06656376380337589
1	Deaths	67	Japan	3	Both	6	5-9 years	339	Pertussis	2	Percent	1996	8.931457047947271e-05	0.00012726302992209303	6.71358691864458e-05
1	Deaths	67	Japan	3	Both	6	5-9 years	339	Pertussis	3	Rate	1996	0.0013874990394607317	0.0019887079036596746	0.001043510867269479
1	Deaths	67	Japan	3	Both	7	10-14 years	339	Pertussis	1	Number	1996	0.027439474779506808	0.04290573816230127	0.01882400334296158
1	Deaths	67	Japan	3	Both	7	10-14 years	339	Pertussis	2	Percent	1996	2.842494803118242e-05	4.4694301784383164e-05	1.9569702708603385e-05
1	Deaths	67	Japan	3	Both	7	10-14 years	339	Pertussis	3	Rate	1996	0.0003741685485490839	0.0005850686976197241	0.00025668676479111667
1	Deaths	67	Japan	3	Both	8	15-19 years	339	Pertussis	1	Number	1996	0.013589462680765125	0.022418814040119115	0.007918948914874279
1	Deaths	67	Japan	3	Both	8	15-19 years	339	Pertussis	2	Percent	1996	4.532731416780729e-06	7.4593362177395016e-06	2.6267279058585654e-06
1	Deaths	67	Japan	3	Both	8	15-19 years	339	Pertussis	3	Rate	1996	0.00016464236829066492	0.0002716138764675134	9.594157873240397e-05
1	Deaths	67	Japan	3	Both	22	All ages	339	Pertussis	1	Number	1996	2.3841172669145845	3.9429069029183723	1.4430987885579205
1	Deaths	67	Japan	3	Both	22	All ages	339	Pertussis	2	Percent	1996	2.6437119651822983e-06	4.379941319201614e-06	1.6003380888316295e-06
1	Deaths	67	Japan	3	Both	22	All ages	339	Pertussis	3	Rate	1996	0.0018942329158461767	0.0031327251151915202	0.0011465733099789211
1	Deaths	67	Japan	3	Both	27	Age-standardized	339	Pertussis	3	Rate	1996	0.003867552887487298	0.006413755633923305	0.002335687732814062
1	Deaths	67	Japan	3	Both	28	<1 year	339	Pertussis	1	Number	1996	1.548126709997144	2.6887096056168622	0.855665629530083
1	Deaths	67	Japan	3	Both	28	<1 year	339	Pertussis	2	Percent	1996	0.0003261620757855967	0.0005716250408611829	0.00017962215394348653
1	Deaths	67	Japan	3	Both	28	<1 year	339	Pertussis	3	Rate	1996	0.1307445184666063	0.22707058822308163	0.07226384634985246
1	Deaths	67	Japan	3	Both	34	2-4 years	339	Pertussis	1	Number	1996	0.24708216477019537	0.36441580184233674	0.1762589761810548
1	Deaths	67	Japan	3	Both	34	2-4 years	339	Pertussis	2	Percent	1996	0.0002362651710273406	0.00034696823986515016	0.00017134130733545834
1	Deaths	67	Japan	3	Both	34	2-4 years	339	Pertussis	3	Rate	1996	0.006874574902504273	0.010139152406048091	0.004904059081408618
1	Deaths	67	Japan	3	Both	238	12-23 months	339	Pertussis	1	Number	1996	0.30474405128946	0.4604718579778733	0.20745124756465008
1	Deaths	67	Japan	3	Both	238	12-23 months	339	Pertussis	2	Percent	1996	0.0003923338353311388	0.0005940148873970527	0.0002660570003948106
1	Deaths	67	Japan	3	Both	238	12-23 months	339	Pertussis	3	Rate	1996	0.02561265890632442	0.03870102987882882	0.01743554310931555
1	Deaths	67	Japan	3	Both	388	1-5 months	339	Pertussis	1	Number	1996	0.848086881334648	1.4417129005303826	0.4564478031170473
1	Deaths	67	Japan	3	Both	388	1-5 months	339	Pertussis	2	Percent	1996	0.0005217813039102011	0.0008931593344113039	0.00028510488209124954
1	Deaths	67	Japan	3	Both	388	1-5 months	339	Pertussis	3	Rate	1996	0.16852577563991786	0.2864869038294743	0.09070205158507048
1	Deaths	67	Japan	3	Both	389	6-11 months	339	Pertussis	1	Number	1996	0.7000398286624957	1.244766631616833	0.3777929013518788
1	Deaths	67	Japan	3	Both	389	6-11 months	339	Pertussis	2	Percent	1996	0.0011467369083501561	0.0020547277239489087	0.0006125594068423156
1	Deaths	67	Japan	3	Both	389	6-11 months	339	Pertussis	3	Rate	1996	0.11869732184379307	0.21106008464651393	0.06405779180842024
1	Deaths	44637	Low SDI	3	Both	1	<5 years	339	Pertussis	1	Number	1997	105387.40248166144	170051.87876481243	55278.16160222512
1	Deaths	44637	Low SDI	3	Both	1	<5 years	339	Pertussis	2	Percent	1997	0.02042174501686206	0.0327425452530698	0.01073942983515539
1	Deaths	44637	Low SDI	3	Both	1	<5 years	339	Pertussis	3	Rate	1997	65.30314261113777	105.37238634572893	34.25302821197988
1	Deaths	44637	Low SDI	3	Both	6	5-9 years	339	Pertussis	1	Number	1997	16098.806244780155	27915.98982229418	8609.646647301017
1	Deaths	44637	Low SDI	3	Both	6	5-9 years	339	Pertussis	2	Percent	1997	0.03151850019774757	0.054349707008584575	0.016885312010800502
1	Deaths	44637	Low SDI	3	Both	6	5-9 years	339	Pertussis	3	Rate	1997	11.79295364580547	20.449464944510105	6.306875321970297
1	Deaths	44637	Low SDI	3	Both	7	10-14 years	339	Pertussis	1	Number	1997	2998.5929011641915	5101.989917800056	1583.1264529979485
1	Deaths	44637	Low SDI	3	Both	7	10-14 years	339	Pertussis	2	Percent	1997	0.01222118235790132	0.020647434200736125	0.006454767154562003
1	Deaths	44637	Low SDI	3	Both	7	10-14 years	339	Pertussis	3	Rate	1997	2.506718078192714	4.265083918774361	1.3234379692736307
1	Deaths	44637	Low SDI	3	Both	8	15-19 years	339	Pertussis	1	Number	1997	546.551062231215	901.8839652022273	283.40724361190826
1	Deaths	44637	Low SDI	3	Both	8	15-19 years	339	Pertussis	2	Percent	1997	0.0016257770221779432	0.002655361972048296	0.0008508188406055292
1	Deaths	44637	Low SDI	3	Both	8	15-19 years	339	Pertussis	3	Rate	1997	0.5487551576219044	0.9055210238926341	0.2845501498150048
1	Deaths	44637	Low SDI	3	Both	22	All ages	339	Pertussis	1	Number	1997	126446.52788637846	204029.55612446653	66880.30031555946
1	Deaths	44637	Low SDI	3	Both	22	All ages	339	Pertussis	2	Percent	1997	0.010699331761352081	0.017243232207771367	0.005665001344297631
1	Deaths	44637	Low SDI	3	Both	22	All ages	339	Pertussis	3	Rate	1997	13.280551582322403	21.42901896732284	7.024370641320576
1	Deaths	44637	Low SDI	3	Both	27	Age-standardized	339	Pertussis	3	Rate	1997	7.948555449608984	12.829954540319061	4.2080172644927245
1	Deaths	44637	Low SDI	3	Both	28	<1 year	339	Pertussis	1	Number	1997	47600.327937725	75457.34404047484	25340.082548873575
1	Deaths	44637	Low SDI	3	Both	28	<1 year	339	Pertussis	2	Percent	1997	0.014737921549669367	0.023358842397998025	0.0078085912371536744
1	Deaths	44637	Low SDI	3	Both	28	<1 year	339	Pertussis	3	Rate	1997	134.25255060828727	212.82082158791448	71.46948061495688
1	Deaths	44637	Low SDI	3	Both	34	2-4 years	339	Pertussis	1	Number	1997	29277.332675416106	47993.67374103247	15244.215602985603
1	Deaths	44637	Low SDI	3	Both	34	2-4 years	339	Pertussis	2	Percent	1997	0.02514616130752906	0.0413045871167666	0.012875546633209162
1	Deaths	44637	Low SDI	3	Both	34	2-4 years	339	Pertussis	3	Rate	1997	31.654679113715265	51.89080435037049	16.482059981440667
1	Deaths	44637	Low SDI	3	Both	238	12-23 months	339	Pertussis	1	Number	1997	28509.74186852033	46609.405834185825	15106.13102231426
1	Deaths	44637	Low SDI	3	Both	238	12-23 months	339	Pertussis	2	Percent	1997	0.03720065007823015	0.0606361496366076	0.019649467957091094
1	Deaths	44637	Low SDI	3	Both	238	12-23 months	339	Pertussis	3	Rate	1997	85.26592221625457	139.39775360757395	45.17887950993392
1	Deaths	44637	Low SDI	3	Both	388	1-5 months	339	Pertussis	1	Number	1997	26909.233781435218	43507.114463345366	14455.963669032615
1	Deaths	44637	Low SDI	3	Both	388	1-5 months	339	Pertussis	2	Percent	1997	0.030097206131176987	0.04774420113765422	0.016207457554064383
1	Deaths	44637	Low SDI	3	Both	388	1-5 months	339	Pertussis	3	Rate	1997	176.42786966991093	285.2503190019703	94.77917115249146
1	Deaths	44637	Low SDI	3	Both	389	6-11 months	339	Pertussis	1	Number	1997	20691.094156289757	32833.48045020428	11136.88773384597
1	Deaths	44637	Low SDI	3	Both	389	6-11 months	339	Pertussis	2	Percent	1997	0.029035893469347006	0.04611149618225677	0.015434796641485681
1	Deaths	44637	Low SDI	3	Both	389	6-11 months	339	Pertussis	3	Rate	1997	119.14648292365746	189.06654661350137	64.13005490093938
1	Deaths	44637	Low SDI	3	Both	1	<5 years	339	Pertussis	1	Number	1996	105408.64430793718	177222.3888851169	55102.80502968098
1	Deaths	44637	Low SDI	3	Both	1	<5 years	339	Pertussis	2	Percent	1996	0.020111895345560973	0.03404202245965594	0.010574608458821402
1	Deaths	44637	Low SDI	3	Both	1	<5 years	339	Pertussis	3	Rate	1996	66.81476103076983	112.33491940252223	34.92769283160217
1	Deaths	44637	Low SDI	3	Both	6	5-9 years	339	Pertussis	1	Number	1996	16241.30203546133	27887.202249724713	8501.669564285823
1	Deaths	44637	Low SDI	3	Both	6	5-9 years	339	Pertussis	2	Percent	1996	0.031158142577298837	0.05266725884596265	0.01649551645631908
1	Deaths	44637	Low SDI	3	Both	6	5-9 years	339	Pertussis	3	Rate	1996	12.137386529221331	20.84055528211013	6.353434559627827
1	Deaths	44637	Low SDI	3	Both	7	10-14 years	339	Pertussis	1	Number	1996	3004.9593640248977	5373.596634755854	1591.935095920544
1	Deaths	44637	Low SDI	3	Both	7	10-14 years	339	Pertussis	2	Percent	1996	0.012270015027820333	0.021943889674815583	0.006469477436059607
1	Deaths	44637	Low SDI	3	Both	7	10-14 years	339	Pertussis	3	Rate	1996	2.5725012238385134	4.60025652420417	1.3628320674000134
1	Deaths	44637	Low SDI	3	Both	8	15-19 years	339	Pertussis	1	Number	1996	541.6799834836019	972.2376762574474	269.2550041104787
1	Deaths	44637	Low SDI	3	Both	8	15-19 years	339	Pertussis	2	Percent	1996	0.0016300457691988865	0.0029707386206683554	0.0008162678946050805
1	Deaths	44637	Low SDI	3	Both	8	15-19 years	339	Pertussis	3	Rate	1996	0.5603252203008082	1.0057031951415867	0.27852306545469074
1	Deaths	44637	Low SDI	3	Both	22	All ages	339	Pertussis	1	Number	1996	126599.83132075435	211314.36772803825	66117.45076621519
1	Deaths	44637	Low SDI	3	Both	22	All ages	339	Pertussis	2	Percent	1996	0.010771343719971072	0.01809122099650062	0.005646396628619121
1	Deaths	44637	Low SDI	3	Both	22	All ages	339	Pertussis	3	Rate	1996	13.636551592855051	22.761478019145958	7.121763268998439
1	Deaths	44637	Low SDI	3	Both	27	Age-standardized	339	Pertussis	3	Rate	1996	8.135043934509964	13.612917462882413	4.2472775397307725
1	Deaths	44637	Low SDI	3	Both	28	<1 year	339	Pertussis	1	Number	1996	47506.47706390582	81025.13674923623	24986.315316555236
1	Deaths	44637	Low SDI	3	Both	28	<1 year	339	Pertussis	2	Percent	1996	0.014506766462283374	0.024793363885808602	0.007634348563510239
1	Deaths	44637	Low SDI	3	Both	28	<1 year	339	Pertussis	3	Rate	1996	136.75740028101774	233.24792205352546	71.92837138180604
1	Deaths	44637	Low SDI	3	Both	34	2-4 years	339	Pertussis	1	Number	1996	29428.157073249626	50519.263497173626	15539.224814666712
1	Deaths	44637	Low SDI	3	Both	34	2-4 years	339	Pertussis	2	Percent	1996	0.02478642978673654	0.04249258588226797	0.01293790522735576
1	Deaths	44637	Low SDI	3	Both	34	2-4 years	339	Pertussis	3	Rate	1996	32.58282891946343	55.934882893566595	17.20501567315633
1	Deaths	44637	Low SDI	3	Both	238	12-23 months	339	Pertussis	1	Number	1996	28474.010170781683	49507.70117929092	15062.361366364037
1	Deaths	44637	Low SDI	3	Both	238	12-23 months	339	Pertussis	2	Percent	1996	0.036550252394887954	0.06395334559489789	0.0193261893203095
1	Deaths	44637	Low SDI	3	Both	238	12-23 months	339	Pertussis	3	Rate	1996	87.05853078618692	151.36848309808417	46.052770328496315
1	Deaths	44637	Low SDI	3	Both	388	1-5 months	339	Pertussis	1	Number	1996	26852.05480247174	44220.70198857978	13855.154334324616
1	Deaths	44637	Low SDI	3	Both	388	1-5 months	339	Pertussis	2	Percent	1996	0.029441741271390223	0.04834848327733694	0.015091187344839696
1	Deaths	44637	Low SDI	3	Both	388	1-5 months	339	Pertussis	3	Rate	1996	179.60053749265919	295.7711022070668	92.67049333071485
1	Deaths	44637	Low SDI	3	Both	389	6-11 months	339	Pertussis	1	Number	1996	20654.422261434072	33601.47814435278	10863.277821729655
1	Deaths	44637	Low SDI	3	Both	389	6-11 months	339	Pertussis	2	Percent	1996	0.028474706813683925	0.046756003835665604	0.01492096167179824
1	Deaths	44637	Low SDI	3	Both	389	6-11 months	339	Pertussis	3	Rate	1996	121.47849431022007	197.6262961949502	63.89211067507727
1	Deaths	44634	High-middle SDI	3	Both	1	<5 years	339	Pertussis	1	Number	1996	16572.69388360582	33547.99496334379	5692.82665418988
1	Deaths	44634	High-middle SDI	3	Both	1	<5 years	339	Pertussis	2	Percent	1996	0.014956000444946105	0.030236140801407442	0.005086573171702952
1	Deaths	44634	High-middle SDI	3	Both	1	<5 years	339	Pertussis	3	Rate	1996	14.172741897676785	28.689787981323793	4.868427752585354
1	Deaths	44634	High-middle SDI	3	Both	6	5-9 years	339	Pertussis	1	Number	1996	2998.5681424460054	6358.135919656298	979.1994381050997
1	Deaths	44634	High-middle SDI	3	Both	6	5-9 years	339	Pertussis	2	Percent	1996	0.02444068034301584	0.050169247087886275	0.007960109202702965
1	Deaths	44634	High-middle SDI	3	Both	6	5-9 years	339	Pertussis	3	Rate	1996	2.2864283224423496	4.848121287909659	0.7466461398395419
1	Deaths	44634	High-middle SDI	3	Both	7	10-14 years	339	Pertussis	1	Number	1996	664.7188707263937	1492.0848349105838	215.65951387652757
1	Deaths	44634	High-middle SDI	3	Both	7	10-14 years	339	Pertussis	2	Percent	1996	0.007413944750443791	0.016348540626313794	0.0024309100357480956
1	Deaths	44634	High-middle SDI	3	Both	7	10-14 years	339	Pertussis	3	Rate	1996	0.5135359079789047	1.1527266250768942	0.16661014024146345
1	Deaths	44634	High-middle SDI	3	Both	8	15-19 years	339	Pertussis	1	Number	1996	133.96804803756547	306.07558469772283	43.470138619334634
1	Deaths	44634	High-middle SDI	3	Both	8	15-19 years	339	Pertussis	2	Percent	1996	0.0009839634174534204	0.002203505092580193	0.0003235431712455846
1	Deaths	44634	High-middle SDI	3	Both	8	15-19 years	339	Pertussis	3	Rate	1996	0.11676140169000779	0.26676371579567787	0.03788690207256895
1	Deaths	44634	High-middle SDI	3	Both	22	All ages	339	Pertussis	1	Number	1996	20909.65301779695	42210.94619362726	7085.786383811598
1	Deaths	44634	High-middle SDI	3	Both	22	All ages	339	Pertussis	2	Percent	1996	0.0025358683322200684	0.005191381123311065	0.0008598230419976763
1	Deaths	44634	High-middle SDI	3	Both	22	All ages	339	Pertussis	3	Rate	1996	1.690310467039167	3.4122806396637495	0.572806200158661
1	Deaths	44634	High-middle SDI	3	Both	27	Age-standardized	339	Pertussis	3	Rate	1996	1.766232167897439	3.5635352522155226	0.5992350876836204
1	Deaths	44634	High-middle SDI	3	Both	28	<1 year	339	Pertussis	1	Number	1996	7495.032377570171	15237.847539778257	2553.186810238864
1	Deaths	44634	High-middle SDI	3	Both	28	<1 year	339	Pertussis	2	Percent	1996	0.008700047508167547	0.017837142728026962	0.0029610194464537087
1	Deaths	44634	High-middle SDI	3	Both	28	<1 year	339	Pertussis	3	Rate	1996	32.74564791034017	66.57385389585005	11.154822571228262
1	Deaths	44634	High-middle SDI	3	Both	34	2-4 years	339	Pertussis	1	Number	1996	4535.875253083597	9430.798899654234	1574.322647521598
1	Deaths	44634	High-middle SDI	3	Both	34	2-4 years	339	Pertussis	2	Percent	1996	0.03260737923721116	0.0673994557980235	0.011302956362397882
1	Deaths	44634	High-middle SDI	3	Both	34	2-4 years	339	Pertussis	3	Rate	1996	6.387045920941283	13.279674215534245	2.216831478613193
1	Deaths	44634	High-middle SDI	3	Both	238	12-23 months	339	Pertussis	1	Number	1996	4541.786252952048	9282.071713023328	1616.0524747520162
1	Deaths	44634	High-middle SDI	3	Both	238	12-23 months	339	Pertussis	2	Percent	1996	0.04225929852832969	0.08532993971489197	0.015408875894660175
1	Deaths	44634	High-middle SDI	3	Both	238	12-23 months	339	Pertussis	3	Rate	1996	19.722762142744234	40.30750951101319	7.0177275623683375
1	Deaths	44634	High-middle SDI	3	Both	388	1-5 months	339	Pertussis	1	Number	1996	3960.441898312168	8227.494124709727	1348.8118375574645
1	Deaths	44634	High-middle SDI	3	Both	388	1-5 months	339	Pertussis	2	Percent	1996	0.014886413221331277	0.030812621136710426	0.005107816743851906
1	Deaths	44634	High-middle SDI	3	Both	388	1-5 months	339	Pertussis	3	Rate	1996	40.77946424641773	84.71600167627724	13.888304769288688
1	Deaths	44634	High-middle SDI	3	Both	389	6-11 months	339	Pertussis	1	Number	1996	3534.590479258004	7136.072000795858	1145.3506026375933
1	Deaths	44634	High-middle SDI	3	Both	389	6-11 months	339	Pertussis	2	Percent	1996	0.02475256850127791	0.04940681340601987	0.008281990046948823
1	Deaths	44634	High-middle SDI	3	Both	389	6-11 months	339	Pertussis	3	Rate	1996	30.967921376543558	62.52190118058343	10.034861922251201
1	Deaths	1	Global	3	Both	1	<5 years	339	Pertussis	1	Number	2003	157106.3240691713	269031.3725989861	82448.29133955888
1	Deaths	1	Global	3	Both	1	<5 years	339	Pertussis	2	Percent	2003	0.01913503215213264	0.03275243550197137	0.010030441028705036
1	Deaths	1	Global	3	Both	1	<5 years	339	Pertussis	3	Rate	2003	25.624089690446425	43.87909946887403	13.447341630746466
1	Deaths	1	Global	3	Both	6	5-9 years	339	Pertussis	1	Number	2003	24418.27532396941	41832.01401109621	12766.485813678091
1	Deaths	1	Global	3	Both	6	5-9 years	339	Pertussis	2	Percent	2003	0.030829808013286233	0.05369181881923956	0.016042076224889484
1	Deaths	1	Global	3	Both	6	5-9 years	339	Pertussis	3	Rate	2003	4.08552830694503	6.999096992369915	2.1360165073081547
1	Deaths	1	Global	3	Both	7	10-14 years	339	Pertussis	1	Number	2003	5156.2075704057515	9133.494529600357	2578.587230602529
1	Deaths	1	Global	3	Both	7	10-14 years	339	Pertussis	2	Percent	2003	0.00983905252493045	0.017349877910978532	0.0049501303404380645
1	Deaths	1	Global	3	Both	7	10-14 years	339	Pertussis	3	Rate	2003	0.8319675010723134	1.4737130955438424	0.41606175570867215
1	Deaths	1	Global	3	Both	8	15-19 years	339	Pertussis	1	Number	2003	1066.2968141265924	1897.2076409765546	525.1877661834164
1	Deaths	1	Global	3	Both	8	15-19 years	339	Pertussis	2	Percent	2003	0.0012565555672437335	0.002265239412200737	0.0006272120645126906
1	Deaths	1	Global	3	Both	8	15-19 years	339	Pertussis	3	Rate	2003	0.1757932905353372	0.3127800529998186	0.08658422715246451
1	Deaths	1	Global	3	Both	22	All ages	339	Pertussis	1	Number	2003	190982.20692090463	325047.26388045045	99537.82526495989
1	Deaths	1	Global	3	Both	22	All ages	339	Pertussis	2	Percent	2003	0.003716503206354592	0.006320625907915736	0.0019406497482637067
1	Deaths	1	Global	3	Both	22	All ages	339	Pertussis	3	Rate	2003	3.009731475207125	5.122492806024143	1.5686389350275387
1	Deaths	1	Global	3	Both	27	Age-standardized	339	Pertussis	3	Rate	2003	3.0874835978217656	5.257665457029066	1.6090206704314514
1	Deaths	1	Global	3	Both	28	<1 year	339	Pertussis	1	Number	2003	72786.47739670436	124875.98406401163	37701.93851781313
1	Deaths	1	Global	3	Both	28	<1 year	339	Pertussis	2	Percent	2003	0.012753067905143111	0.021691598015362874	0.006616034786316847
1	Deaths	1	Global	3	Both	28	<1 year	339	Pertussis	3	Rate	2003	57.55180846378627	98.73865275013618	29.810684922483603
1	Deaths	1	Global	3	Both	34	2-4 years	339	Pertussis	1	Number	2003	41605.54701365431	71281.54283224586	21269.48831442627
1	Deaths	1	Global	3	Both	34	2-4 years	339	Pertussis	2	Percent	2003	0.028250413381140784	0.049255826666098464	0.014368834608609755
1	Deaths	1	Global	3	Both	34	2-4 years	339	Pertussis	3	Rate	2003	11.46334258113846	19.63980295535981	5.8602625989696
1	Deaths	1	Global	3	Both	238	12-23 months	339	Pertussis	1	Number	2003	42714.2996588127	74195.17341818342	22399.18511415881
1	Deaths	1	Global	3	Both	238	12-23 months	339	Pertussis	2	Percent	2003	0.04146253143692533	0.0721225731870361	0.02152255042269438
1	Deaths	1	Global	3	Both	238	12-23 months	339	Pertussis	3	Rate	2003	34.529407998008274	59.9779332659822	18.107065029922158
1	Deaths	1	Global	3	Both	388	1-5 months	339	Pertussis	1	Number	2003	40301.073623900986	69031.29547782557	20740.856327693935
1	Deaths	1	Global	3	Both	388	1-5 months	339	Pertussis	2	Percent	2003	0.025908785915864076	0.04426873312137668	0.01329004055026538
1	Deaths	1	Global	3	Both	388	1-5 months	339	Pertussis	3	Rate	2003	74.61083712895814	127.80013733039793	38.398298462771834
1	Deaths	1	Global	3	Both	389	6-11 months	339	Pertussis	1	Number	2003	32485.40377280334	55583.48455266588	17152.3056601095
1	Deaths	1	Global	3	Both	389	6-11 months	339	Pertussis	2	Percent	2003	0.03057529378327106	0.05256435473314074	0.016030014570970676
1	Deaths	1	Global	3	Both	389	6-11 months	339	Pertussis	3	Rate	2003	51.92975357573222	88.8533409000436	27.418929818899972
1	Deaths	44634	High-middle SDI	3	Both	1	<5 years	339	Pertussis	1	Number	1995	17964.611064428245	35753.520750903444	6850.007318978901
1	Deaths	44634	High-middle SDI	3	Both	1	<5 years	339	Pertussis	2	Percent	1995	0.015381190100136702	0.030718475293697468	0.005897451495454941
1	Deaths	44634	High-middle SDI	3	Both	1	<5 years	339	Pertussis	3	Rate	1995	15.073012670406406	29.99860499942075	5.7474245749629205
1	Deaths	44634	High-middle SDI	3	Both	6	5-9 years	339	Pertussis	1	Number	1995	3240.1631090818864	6659.049279438875	1193.8426939873088
1	Deaths	44634	High-middle SDI	3	Both	6	5-9 years	339	Pertussis	2	Percent	1995	0.0251874681642546	0.05213281252351508	0.009240266093698487
1	Deaths	44634	High-middle SDI	3	Both	6	5-9 years	339	Pertussis	3	Rate	1995	2.4499290293399927	5.0349928655676655	0.9026798262923649
1	Deaths	44634	High-middle SDI	3	Both	7	10-14 years	339	Pertussis	1	Number	1995	688.9675176614717	1520.100598808781	243.46727735318788
1	Deaths	44634	High-middle SDI	3	Both	7	10-14 years	339	Pertussis	2	Percent	1995	0.007657043887656818	0.01671565138199016	0.0027916866323112683
1	Deaths	44634	High-middle SDI	3	Both	7	10-14 years	339	Pertussis	3	Rate	1995	0.5472915219698405	1.2075143587220638	0.19340182716415313
1	Deaths	44634	High-middle SDI	3	Both	8	15-19 years	339	Pertussis	1	Number	1995	142.45736663986318	324.43121432201974	48.381508494748054
1	Deaths	44634	High-middle SDI	3	Both	8	15-19 years	339	Pertussis	2	Percent	1995	0.0009874864581343006	0.002240691792558399	0.0003467975610214637
1	Deaths	44634	High-middle SDI	3	Both	8	15-19 years	339	Pertussis	3	Rate	1995	0.12418472528730184	0.28281725385994744	0.04217573638430778
1	Deaths	44634	High-middle SDI	3	Both	22	All ages	339	Pertussis	1	Number	1995	22604.245474229752	45008.46883746531	8568.91163098031
1	Deaths	44634	High-middle SDI	3	Both	22	All ages	339	Pertussis	2	Percent	1995	0.00274913380194798	0.005577526960761329	0.0010332015146143148
1	Deaths	44634	High-middle SDI	3	Both	22	All ages	339	Pertussis	3	Rate	1995	1.8469618021394	3.677580072750144	0.7001539815328851
1	Deaths	44634	High-middle SDI	3	Both	27	Age-standardized	339	Pertussis	3	Rate	1995	1.8814610765355337	3.7493468944374655	0.7135623037400536
1	Deaths	44634	High-middle SDI	3	Both	28	<1 year	339	Pertussis	1	Number	1995	8156.001509890213	16865.87089417623	3062.6335421958856
1	Deaths	44634	High-middle SDI	3	Both	28	<1 year	339	Pertussis	2	Percent	1995	0.00895951628394478	0.018710695050467595	0.003363260660435065
1	Deaths	44634	High-middle SDI	3	Both	28	<1 year	339	Pertussis	3	Rate	1995	34.974024592396745	72.32310865928808	13.13298197558816
1	Deaths	44634	High-middle SDI	3	Both	34	2-4 years	339	Pertussis	1	Number	1995	4928.135351616378	9780.882481335268	1819.9764289530629
1	Deaths	44634	High-middle SDI	3	Both	34	2-4 years	339	Pertussis	2	Percent	1995	0.03370227082734177	0.06648971130094664	0.012407957725748554
1	Deaths	44634	High-middle SDI	3	Both	34	2-4 years	339	Pertussis	3	Rate	1995	6.802768322250674	13.501471197592133	2.5122844878974346
1	Deaths	44634	High-middle SDI	3	Both	238	12-23 months	339	Pertussis	1	Number	1995	4880.474202921653	9039.702421033544	1914.733992497465
1	Deaths	44634	High-middle SDI	3	Both	238	12-23 months	339	Pertussis	2	Percent	1995	0.04379646920971727	0.0827462380854294	0.01731577710920524
1	Deaths	44634	High-middle SDI	3	Both	238	12-23 months	339	Pertussis	3	Rate	1995	20.83830303995553	38.59708106391579	8.175395569692894
1	Deaths	44634	High-middle SDI	3	Both	388	1-5 months	339	Pertussis	1	Number	1995	4295.192164254701	8747.451271264012	1660.768403153953
1	Deaths	44634	High-middle SDI	3	Both	388	1-5 months	339	Pertussis	2	Percent	1995	0.015193388115276664	0.031821355489109304	0.0059201612432848915
1	Deaths	44634	High-middle SDI	3	Both	388	1-5 months	339	Pertussis	3	Rate	1995	43.38850432132789	88.36364306175366	16.776492012779034
1	Deaths	44634	High-middle SDI	3	Both	389	6-11 months	339	Pertussis	1	Number	1995	3860.809345635514	8120.807891315444	1445.0736404806944
1	Deaths	44634	High-middle SDI	3	Both	389	6-11 months	339	Pertussis	2	Percent	1995	0.025544779763720653	0.05261980173972878	0.009579991224369097
1	Deaths	44634	High-middle SDI	3	Both	389	6-11 months	339	Pertussis	3	Rate	1995	33.218539826475606	69.87171761428048	12.43346458761652
1	Deaths	44636	Low-middle SDI	3	Both	1	<5 years	339	Pertussis	1	Number	1996	40488.860363073036	91392.46391213266	16162.982044614564
1	Deaths	44636	Low-middle SDI	3	Both	1	<5 years	339	Pertussis	2	Percent	1996	0.017155027674920182	0.03897306977108339	0.006869274741706256
1	Deaths	44636	Low-middle SDI	3	Both	1	<5 years	339	Pertussis	3	Rate	1996	37.2355370028148	84.04898140532275	14.864269100223172
1	Deaths	44636	Low-middle SDI	3	Both	6	5-9 years	339	Pertussis	1	Number	1996	6506.848683730964	14803.748892987167	2534.0319540984556
1	Deaths	44636	Low-middle SDI	3	Both	6	5-9 years	339	Pertussis	2	Percent	1996	0.02980076556751498	0.06885146448383456	0.011624828075578878
1	Deaths	44636	Low-middle SDI	3	Both	6	5-9 years	339	Pertussis	3	Rate	1996	6.334057323880832	14.410630806732156	2.4667399593810817
1	Deaths	44636	Low-middle SDI	3	Both	7	10-14 years	339	Pertussis	1	Number	1996	1251.8783114463058	2926.8694501658592	492.8155395023261
1	Deaths	44636	Low-middle SDI	3	Both	7	10-14 years	339	Pertussis	2	Percent	1996	0.010305005036955214	0.024053505998732405	0.003917265329458025
1	Deaths	44636	Low-middle SDI	3	Both	7	10-14 years	339	Pertussis	3	Rate	1996	1.291652293074804	3.01986031890726	0.5084730008028246
1	Deaths	44636	Low-middle SDI	3	Both	8	15-19 years	339	Pertussis	1	Number	1996	242.62215004768308	579.9757694007338	93.78747547060696
1	Deaths	44636	Low-middle SDI	3	Both	8	15-19 years	339	Pertussis	2	Percent	1996	0.001443647194794168	0.003382017816837735	0.0005387531255659508
1	Deaths	44636	Low-middle SDI	3	Both	8	15-19 years	339	Pertussis	3	Rate	1996	0.29327829664017396	0.7010666821186463	0.11336900215745316
1	Deaths	44636	Low-middle SDI	3	Both	22	All ages	339	Pertussis	1	Number	1996	49279.20793040219	111217.65846514927	19616.200650541516
1	Deaths	44636	Low-middle SDI	3	Both	22	All ages	339	Pertussis	2	Percent	1996	0.006666611870843072	0.01517069608957794	0.002634122641354401
1	Deaths	44636	Low-middle SDI	3	Both	22	All ages	339	Pertussis	3	Rate	1996	6.134898416255651	13.845779293797532	2.442072495846992
[truncated: 34,721 more rows]
