# Supplementary material for: Temporal trends in children pertussis burden in China and worldwide from 1990 to 2023: An analysis of the Global Burden of Disease Study 2023
Source: PLoS One. 2026 Jul 27;21(7):e0354164. doi: 10.1371/journal.pone.0354164 (PMC13405100; doi:10.1371/journal.pone.0354164)
Supplement: S3 File — (ZIP) [file pone.0354164.s013.zip › IHME-GBD_2023_DATA-1481b8cf-1.csv]

measure_id	measure_name	location_id	location_name	sex_id	sex_name	age_id	age_name	cause_id	cause_name	metric_id	metric_name	year_start	year_end	val	upper	lower
1	Deaths	67	Japan	1	Male	1	<5 years	339	Pertussis	1	Number	1990	2023	-0.7386615803745231	-0.16717128492948216	-0.9046934214000322
1	Deaths	67	Japan	2	Female	1	<5 years	339	Pertussis	1	Number	1990	2023	-0.8920472929860159	-0.6771229716352999	-0.9681593171581452
1	Deaths	67	Japan	3	Both	1	<5 years	339	Pertussis	1	Number	1990	2023	-0.8044707984846197	-0.5424851079410773	-0.9173885643200086
1	Deaths	67	Japan	1	Male	1	<5 years	339	Pertussis	2	Percent	1990	2023	0.13676206632524412	2.6284612750963476	-0.5774517300997117
1	Deaths	67	Japan	2	Female	1	<5 years	339	Pertussis	2	Percent	1990	2023	-0.508778113243458	0.471485386869655	-0.8541198396469666
1	Deaths	67	Japan	3	Both	1	<5 years	339	Pertussis	2	Percent	1990	2023	-0.13245463151132908	1.0054838266068413	-0.6356123303256316
1	Deaths	67	Japan	1	Male	1	<5 years	339	Pertussis	3	Rate	1990	2023	-0.5886339665071026	0.31093409682556616	-0.8499803845885592
1	Deaths	67	Japan	2	Female	1	<5 years	339	Pertussis	3	Rate	1990	2023	-0.8299061010428112	-0.491264145593417	-0.9498307542271379
1	Deaths	67	Japan	3	Both	1	<5 years	339	Pertussis	3	Rate	1990	2023	-0.6920739857124443	-0.27949003986586757	-0.8699007108587228
1	Deaths	67	Japan	1	Male	6	5-9 years	339	Pertussis	1	Number	1990	2023	-0.7946892420596666	-0.6261975777754143	-0.8900444849351372
1	Deaths	67	Japan	2	Female	6	5-9 years	339	Pertussis	1	Number	1990	2023	-0.8744352011659489	-0.7098149458359738	-0.9475154209053008
1	Deaths	67	Japan	3	Both	6	5-9 years	339	Pertussis	1	Number	1990	2023	-0.82981318943101	-0.7041264192516169	-0.9003922913667219
1	Deaths	67	Japan	1	Male	6	5-9 years	339	Pertussis	2	Percent	1990	2023	0.0027266946874266555	0.7860067511044733	-0.4652992352468019
1	Deaths	67	Japan	2	Female	6	5-9 years	339	Pertussis	2	Percent	1990	2023	-0.5325095731139552	0.0851187004142778	-0.8082857699181284
1	Deaths	67	Japan	3	Both	6	5-9 years	339	Pertussis	2	Percent	1990	2023	-0.2594264104883055	0.25569094286964184	-0.5602467930642728
1	Deaths	67	Japan	1	Male	6	5-9 years	339	Pertussis	3	Rate	1990	2023	-0.6912553807625765	-0.43787900995769424	-0.8346498061167269
1	Deaths	67	Japan	2	Female	6	5-9 years	339	Pertussis	3	Rate	1990	2023	-0.8100061902018513	-0.5609170364699845	-0.9205848674911428
1	Deaths	67	Japan	3	Both	6	5-9 years	339	Pertussis	3	Rate	1990	2023	-0.7433030696529401	-0.5537266390093467	-0.8497592559636008
1	Deaths	67	Japan	1	Male	7	10-14 years	339	Pertussis	1	Number	1990	2023	-0.6590851246781019	0.013176027641853376	-0.8757288318611272
1	Deaths	67	Japan	2	Female	7	10-14 years	339	Pertussis	1	Number	1990	2023	-0.8103445575229411	-0.4749269137130733	-0.9411861585048172
1	Deaths	67	Japan	3	Both	7	10-14 years	339	Pertussis	1	Number	1990	2023	-0.788291941215691	-0.5018810320907737	-0.9186861367739898
1	Deaths	67	Japan	1	Male	7	10-14 years	339	Pertussis	2	Percent	1990	2023	0.06242212146770798	2.102078515510319	-0.5896714101305366
1	Deaths	67	Japan	2	Female	7	10-14 years	339	Pertussis	2	Percent	1990	2023	-0.5195003986981401	0.33363623418278837	-0.8508738064566826
1	Deaths	67	Japan	3	Both	7	10-14 years	339	Pertussis	2	Percent	1990	2023	-0.39518306796668945	0.4031434999404965	-0.7693039095879943
1	Deaths	67	Japan	1	Male	7	10-14 years	339	Pertussis	3	Rate	1990	2023	-0.4615238384698206	0.6003148522159432	-0.8037132831323143
1	Deaths	67	Japan	2	Female	7	10-14 years	339	Pertussis	3	Rate	1990	2023	-0.6989890755341457	-0.16663221971873857	-0.9066538319774575
1	Deaths	67	Japan	3	Both	7	10-14 years	339	Pertussis	3	Rate	1990	2023	-0.6648201566890601	-0.21136947467775835	-0.8712624918880919
1	Deaths	67	Japan	1	Male	8	15-19 years	339	Pertussis	1	Number	1990	2023	-0.6876919111052845	-0.06959359104930965	-0.8855645924102968
1	Deaths	67	Japan	2	Female	8	15-19 years	339	Pertussis	1	Number	1990	2023	-0.7389568011229039	-0.33364915961473796	-0.9063659374406131
1	Deaths	67	Japan	3	Both	8	15-19 years	339	Pertussis	1	Number	1990	2023	-0.7124962389216175	-0.3891416417359183	-0.8667000817208117
1	Deaths	67	Japan	1	Male	8	15-19 years	339	Pertussis	2	Percent	1990	2023	0.24169494501160074	2.689615461645727	-0.538400773130787
1	Deaths	67	Japan	2	Female	8	15-19 years	339	Pertussis	2	Percent	1990	2023	-0.41210620165589984	0.4851926515846527	-0.7885411844392259
1	Deaths	67	Japan	3	Both	8	15-19 years	339	Pertussis	2	Percent	1990	2023	-0.04793273378462095	1.0075306988381147	-0.5570268759711869
1	Deaths	67	Japan	1	Male	8	15-19 years	339	Pertussis	3	Rate	1990	2023	-0.4387129265847801	0.6721471807371211	-0.7943341293258795
1	Deaths	67	Japan	2	Female	8	15-19 years	339	Pertussis	3	Rate	1990	2023	-0.5274279415911671	0.20630910752660142	-0.8304922638428743
1	Deaths	67	Japan	3	Both	8	15-19 years	339	Pertussis	3	Rate	1990	2023	-0.48146204484167154	0.10173600093973517	-0.759582042377463
1	Deaths	67	Japan	1	Male	22	All ages	339	Pertussis	1	Number	1990	2023	-0.7136309789442278	-0.16597438043868568	-0.8908691564453864
1	Deaths	67	Japan	2	Female	22	All ages	339	Pertussis	1	Number	1990	2023	-0.8690094332718141	-0.6293430268564432	-0.9593815446718853
1	Deaths	67	Japan	3	Both	22	All ages	339	Pertussis	1	Number	1990	2023	-0.7817096075158264	-0.5222940420087607	-0.9032603520111097
1	Deaths	67	Japan	1	Male	22	All ages	339	Pertussis	2	Percent	1990	2023	-0.8449978685056271	-0.549938614452358	-0.9411583004185291
1	Deaths	67	Japan	2	Female	22	All ages	339	Pertussis	2	Percent	1990	2023	-0.9375429052787785	-0.8227220958537955	-0.980656561294412
1	Deaths	67	Japan	3	Both	22	All ages	339	Pertussis	2	Percent	1990	2023	-0.8887535356752633	-0.7565323754067114	-0.9507133656612288
1	Deaths	67	Japan	1	Male	22	All ages	339	Pertussis	3	Rate	1990	2023	-0.7128617055063431	-0.16373393643647244	-0.8905759981320639
1	Deaths	67	Japan	2	Female	22	All ages	339	Pertussis	3	Rate	1990	2023	-0.8713546197891909	-0.6359790752200762	-0.9601087562274306
1	Deaths	67	Japan	3	Both	22	All ages	339	Pertussis	3	Rate	1990	2023	-0.7834348050484338	-0.5260694584650675	-0.9040249069698344
1	Deaths	67	Japan	1	Male	27	Age-standardized	339	Pertussis	3	Rate	1990	2023	-0.579202982174225	0.2849302094123762	-0.843238369127177
1	Deaths	67	Japan	2	Female	27	Age-standardized	339	Pertussis	3	Rate	1990	2023	-0.8166441274172662	-0.46412927892724076	-0.9441862042003516
1	Deaths	67	Japan	3	Both	27	Age-standardized	339	Pertussis	3	Rate	1990	2023	-0.6824000175612582	-0.2792534502589525	-0.8626583336265207
1	Deaths	67	Japan	1	Male	28	<1 year	339	Pertussis	1	Number	1990	2023	-0.7088036670984611	0.05512144259847296	-0.8981216486447972
1	Deaths	67	Japan	2	Female	28	<1 year	339	Pertussis	1	Number	1990	2023	-0.8827511478996484	-0.596499719735025	-0.9676307442971338
1	Deaths	67	Japan	3	Both	28	<1 year	339	Pertussis	1	Number	1990	2023	-0.7845253768508835	-0.4787137994015058	-0.9146119831642581
1	Deaths	67	Japan	1	Male	28	<1 year	339	Pertussis	2	Percent	1990	2023	0.1637937909234947	3.143454729717197	-0.591627993591012
1	Deaths	67	Japan	2	Female	28	<1 year	339	Pertussis	2	Percent	1990	2023	-0.5196757961892754	0.6508232818820385	-0.8685776898085412
1	Deaths	67	Japan	3	Both	28	<1 year	339	Pertussis	2	Percent	1990	2023	-0.12922340832882862	1.0779739006016695	-0.6594297670597231
1	Deaths	67	Japan	1	Male	28	<1 year	339	Pertussis	3	Rate	1990	2023	-0.5405571531528046	0.664746236762792	-0.8392586908209453
1	Deaths	67	Japan	2	Female	28	<1 year	339	Pertussis	3	Rate	1990	2023	-0.8148910002918737	-0.36296576108164647	-0.9488963820359984
1	Deaths	67	Japan	3	Both	28	<1 year	339	Pertussis	3	Rate	1990	2023	-0.6599247770329137	-0.17727425017693926	-0.8652354117633767
1	Deaths	67	Japan	1	Male	34	2-4 years	339	Pertussis	1	Number	1990	2023	-0.811178337460708	-0.5540992609238635	-0.9203909459995604
1	Deaths	67	Japan	2	Female	34	2-4 years	339	Pertussis	1	Number	1990	2023	-0.911130812744863	-0.7605691158453309	-0.9696739828097664
1	Deaths	67	Japan	3	Both	34	2-4 years	339	Pertussis	1	Number	1990	2023	-0.8558650290241929	-0.6991052999335251	-0.9333819145782065
1	Deaths	67	Japan	1	Male	34	2-4 years	339	Pertussis	2	Percent	1990	2023	0.03295035769820374	1.3996758131366076	-0.5727336169814813
1	Deaths	67	Japan	2	Female	34	2-4 years	339	Pertussis	2	Percent	1990	2023	-0.4495645575681067	0.4210378579821443	-0.8069976147077402
1	Deaths	67	Japan	3	Both	34	2-4 years	339	Pertussis	2	Percent	1990	2023	-0.17134203963288516	0.7268848215845014	-0.6012919765111625
1	Deaths	67	Japan	1	Male	34	2-4 years	339	Pertussis	3	Rate	1990	2023	-0.7036943070724636	-0.3002766436220646	-0.8750746307829096
1	Deaths	67	Japan	2	Female	34	2-4 years	339	Pertussis	3	Rate	1990	2023	-0.8604257239086386	-0.6239597394554679	-0.9523712095632294
1	Deaths	67	Japan	3	Both	34	2-4 years	339	Pertussis	3	Rate	1990	2023	-0.7737253632242203	-0.5276313686792451	-0.8954175868669351
1	Deaths	67	Japan	1	Male	238	12-23 months	339	Pertussis	1	Number	1990	2023	-0.8104620795751348	-0.5454616916215034	-0.9231829563504491
1	Deaths	67	Japan	2	Female	238	12-23 months	339	Pertussis	1	Number	1990	2023	-0.9221606934721154	-0.8247407209769548	-0.9719452680182724
1	Deaths	67	Japan	3	Both	238	12-23 months	339	Pertussis	1	Number	1990	2023	-0.8533540653257263	-0.7114214662030104	-0.9229929260941215
1	Deaths	67	Japan	1	Male	238	12-23 months	339	Pertussis	2	Percent	1990	2023	0.032239523322418265	1.5126752241526855	-0.5513744182033246
1	Deaths	67	Japan	2	Female	238	12-23 months	339	Pertussis	2	Percent	1990	2023	-0.48107722001753755	0.08817411521328117	-0.8103346954375198
1	Deaths	67	Japan	3	Both	238	12-23 months	339	Pertussis	2	Percent	1990	2023	-0.1315083307842893	0.7266103610911794	-0.5453378768874311
1	Deaths	67	Japan	1	Male	238	12-23 months	339	Pertussis	3	Rate	1990	2023	-0.6993634397316958	-0.2790316933161946	-0.8781562458793788
1	Deaths	67	Japan	2	Female	238	12-23 months	339	Pertussis	3	Rate	1990	2023	-0.876311526118189	-0.7215089172432263	-0.9554203764297406
1	Deaths	67	Japan	3	Both	238	12-23 months	339	Pertussis	3	Rate	1990	2023	-0.7671918044841439	-0.5418662790269996	-0.8777471877566557
1	Deaths	67	Japan	1	Male	388	1-5 months	339	Pertussis	1	Number	1990	2023	-0.68425889596879	0.12515256531239044	-0.8904400860123015
1	Deaths	67	Japan	2	Female	388	1-5 months	339	Pertussis	1	Number	1990	2023	-0.8621582959550419	-0.543149944107447	-0.9602427517352199
1	Deaths	67	Japan	3	Both	388	1-5 months	339	Pertussis	1	Number	1990	2023	-0.7629958026303785	-0.42384375982823375	-0.9063512040728849
1	Deaths	67	Japan	1	Male	388	1-5 months	339	Pertussis	2	Percent	1990	2023	0.04771319055267837	2.609833648983458	-0.6312054435051465
1	Deaths	67	Japan	2	Female	388	1-5 months	339	Pertussis	2	Percent	1990	2023	-0.5085018109221802	0.6579729741975733	-0.8597944504239151
1	Deaths	67	Japan	3	Both	388	1-5 months	339	Pertussis	2	Percent	1990	2023	-0.1886820554567594	0.8736049116335556	-0.6847357897255653
1	Deaths	67	Japan	1	Male	388	1-5 months	339	Pertussis	3	Rate	1990	2023	-0.5019588204942108	0.7747841620796909	-0.8271832583964344
1	Deaths	67	Japan	2	Female	388	1-5 months	339	Pertussis	3	Rate	1990	2023	-0.7824616162807944	-0.27901048924583505	-0.9372560895951881
1	Deaths	67	Japan	3	Both	388	1-5 months	339	Pertussis	3	Rate	1990	2023	-0.6260633963753905	-0.09096163697491605	-0.8522443354540856
1	Deaths	67	Japan	1	Male	389	6-11 months	339	Pertussis	1	Number	1990	2023	-0.7386776503678616	-0.08297141829131233	-0.9100747232381983
1	Deaths	67	Japan	2	Female	389	6-11 months	339	Pertussis	1	Number	1990	2023	-0.9095452596724273	-0.6838315080106141	-0.9768678276914087
1	Deaths	67	Japan	3	Both	389	6-11 months	339	Pertussis	1	Number	1990	2023	-0.8115003947939555	-0.5466626919475908	-0.9252541361423096
1	Deaths	67	Japan	1	Male	389	6-11 months	339	Pertussis	2	Percent	1990	2023	-0.00213613036659641	2.4707593386331714	-0.6410052688848565
1	Deaths	67	Japan	2	Female	389	6-11 months	339	Pertussis	2	Percent	1990	2023	-0.5648208881651416	0.4558068981724703	-0.889526097429895
1	Deaths	67	Japan	3	Both	389	6-11 months	339	Pertussis	2	Percent	1990	2023	-0.20502034644814668	0.9002555772892519	-0.6963029113717161
1	Deaths	67	Japan	1	Male	389	6-11 months	339	Pertussis	3	Rate	1990	2023	-0.5876195616266036	0.44711942571426544	-0.8580931745635882
1	Deaths	67	Japan	2	Female	389	6-11 months	339	Pertussis	3	Rate	1990	2023	-0.8571421278903114	-0.5006656607474129	-0.9634666696149622
1	Deaths	67	Japan	3	Both	389	6-11 months	339	Pertussis	3	Rate	1990	2023	-0.7024203333034392	-0.28432759907432237	-0.8820005525772591
1	Deaths	137	North Africa and Middle East	1	Male	1	<5 years	294	All causes	1	Number	1990	2023	-0.6349491840515539	-0.6168436837833784	-0.6545598485768378
1	Deaths	137	North Africa and Middle East	2	Female	1	<5 years	294	All causes	1	Number	1990	2023	-0.674186767136963	-0.6544338986201941	-0.6893736297011684
1	Deaths	137	North Africa and Middle East	3	Both	1	<5 years	294	All causes	1	Number	1990	2023	-0.653338400695799	-0.6405743977316881	-0.6671725167027306
1	Deaths	137	North Africa and Middle East	1	Male	1	<5 years	294	All causes	2	Percent	1990	2023	0.0	0.0	0.0
1	Deaths	137	North Africa and Middle East	2	Female	1	<5 years	294	All causes	2	Percent	1990	2023	0.0	0.0	0.0
1	Deaths	137	North Africa and Middle East	3	Both	1	<5 years	294	All causes	2	Percent	1990	2023	0.0	0.0	0.0
1	Deaths	137	North Africa and Middle East	1	Male	1	<5 years	294	All causes	3	Rate	1990	2023	-0.6830282840004362	-0.6673073727236767	-0.7000561215367557
1	Deaths	137	North Africa and Middle East	2	Female	1	<5 years	294	All causes	3	Rate	1990	2023	-0.7155849054294748	-0.698341855115439	-0.72884211083661
1	Deaths	137	North Africa and Middle East	3	Both	1	<5 years	294	All causes	3	Rate	1990	2023	-0.698212126092765	-0.6871003637146527	-0.7102554803768786
1	Deaths	137	North Africa and Middle East	1	Male	6	5-9 years	294	All causes	1	Number	1990	2023	-0.5227473093271475	-0.4828349293300318	-0.5609916138040212
1	Deaths	137	North Africa and Middle East	2	Female	6	5-9 years	294	All causes	1	Number	1990	2023	-0.5773202696923376	-0.5352706942489668	-0.6115761653086689
1	Deaths	137	North Africa and Middle East	3	Both	6	5-9 years	294	All causes	1	Number	1990	2023	-0.5484919837622286	-0.5186157357242807	-0.5778372974370902
1	Deaths	137	North Africa and Middle East	1	Male	6	5-9 years	294	All causes	2	Percent	1990	2023	0.0	0.0	0.0
1	Deaths	137	North Africa and Middle East	2	Female	6	5-9 years	294	All causes	2	Percent	1990	2023	0.0	0.0	0.0
1	Deaths	137	North Africa and Middle East	3	Both	6	5-9 years	294	All causes	2	Percent	1990	2023	0.0	0.0	0.0
1	Deaths	137	North Africa and Middle East	1	Male	6	5-9 years	294	All causes	3	Rate	1990	2023	-0.6412741136180258	-0.6112740650653524	-0.6700203570455623
1	Deaths	137	North Africa and Middle East	2	Female	6	5-9 years	294	All causes	3	Rate	1990	2023	-0.680340570841228	-0.6485397951740042	-0.7062472307846049
1	Deaths	137	North Africa and Middle East	3	Both	6	5-9 years	294	All causes	3	Rate	1990	2023	-0.6596093339997234	-0.6370857118236085	-0.6817326862028719
1	Deaths	137	North Africa and Middle East	1	Male	7	10-14 years	294	All causes	1	Number	1990	2023	-0.19964445425998686	-0.13517131986823505	-0.2606829950009042
1	Deaths	137	North Africa and Middle East	2	Female	7	10-14 years	294	All causes	1	Number	1990	2023	-0.27158123217482555	-0.21151569262069533	-0.3233404873904552
1	Deaths	137	North Africa and Middle East	3	Both	7	10-14 years	294	All causes	1	Number	1990	2023	-0.23352752485465333	-0.19428653821802994	-0.2764563214618516
1	Deaths	137	North Africa and Middle East	1	Male	7	10-14 years	294	All causes	2	Percent	1990	2023	0.0	0.0	0.0
1	Deaths	137	North Africa and Middle East	2	Female	7	10-14 years	294	All causes	2	Percent	1990	2023	0.0	0.0	0.0
1	Deaths	137	North Africa and Middle East	3	Both	7	10-14 years	294	All causes	2	Percent	1990	2023	0.0	0.0	0.0
1	Deaths	137	North Africa and Middle East	1	Male	7	10-14 years	294	All causes	3	Rate	1990	2023	-0.45267991292213555	-0.4085902058946803	-0.49442088618238333
1	Deaths	137	North Africa and Middle East	2	Female	7	10-14 years	294	All causes	3	Rate	1990	2023	-0.502017625630829	-0.46095391156119114	-0.5374027611412936
1	Deaths	137	North Africa and Middle East	3	Both	7	10-14 years	294	All causes	3	Rate	1990	2023	-0.47592442578714517	-0.4490934001846042	-0.505276991550081
1	Deaths	137	North Africa and Middle East	1	Male	8	15-19 years	294	All causes	1	Number	1990	2023	0.05848228895167118	0.12771683159344344	-0.004707128564427977
1	Deaths	137	North Africa and Middle East	2	Female	8	15-19 years	294	All causes	1	Number	1990	2023	-0.11772057440166175	-0.04090236531451919	-0.18692984097687618
1	Deaths	137	North Africa and Middle East	3	Both	8	15-19 years	294	All causes	1	Number	1990	2023	-0.006316160683986714	0.04274366717653787	-0.058019448551745144
1	Deaths	137	North Africa and Middle East	1	Male	8	15-19 years	294	All causes	2	Percent	1990	2023	0.0	0.0	0.0
1	Deaths	137	North Africa and Middle East	2	Female	8	15-19 years	294	All causes	2	Percent	1990	2023	0.0	0.0	0.0
1	Deaths	137	North Africa and Middle East	3	Both	8	15-19 years	294	All causes	2	Percent	1990	2023	0.0	0.0	0.0
1	Deaths	137	North Africa and Middle East	1	Male	8	15-19 years	294	All causes	3	Rate	1990	2023	-0.29706720248144136	-0.25108888876558344	-0.33903097881647215
1	Deaths	137	North Africa and Middle East	2	Female	8	15-19 years	294	All causes	3	Rate	1990	2023	-0.41190586425479997	-0.36070174799428695	-0.45803814687547667
1	Deaths	137	North Africa and Middle East	3	Both	8	15-19 years	294	All causes	3	Rate	1990	2023	-0.338904622897343	-0.3062652419224351	-0.3733026912144357
1	Deaths	137	North Africa and Middle East	1	Male	22	All ages	294	All causes	1	Number	1990	2023	0.3834083937992893	0.42727988745963236	0.33864028446569966
1	Deaths	137	North Africa and Middle East	2	Female	22	All ages	294	All causes	1	Number	1990	2023	0.3894480135374427	0.43654488705226524	0.34456500892886527
1	Deaths	137	North Africa and Middle East	3	Both	22	All ages	294	All causes	1	Number	1990	2023	0.38611386167391	0.4149234224119857	0.35112183543338676
1	Deaths	137	North Africa and Middle East	1	Male	22	All ages	294	All causes	2	Percent	1990	2023	0.0	0.0	0.0
1	Deaths	137	North Africa and Middle East	2	Female	22	All ages	294	All causes	2	Percent	1990	2023	0.0	0.0	0.0
1	Deaths	137	North Africa and Middle East	3	Both	22	All ages	294	All causes	2	Percent	1990	2023	0.0	0.0	0.0
1	Deaths	137	North Africa and Middle East	1	Male	22	All ages	294	All causes	3	Rate	1990	2023	-0.27298607042256895	-0.24993055973939093	-0.2965127739124762
1	Deaths	137	North Africa and Middle East	2	Female	22	All ages	294	All causes	3	Rate	1990	2023	-0.24581948979694476	-0.22025570925221769	-0.27018160121481843
1	Deaths	137	North Africa and Middle East	3	Both	22	All ages	294	All causes	3	Rate	1990	2023	-0.26008254089919547	-0.24470379203264572	-0.27876153391742453
1	Deaths	137	North Africa and Middle East	1	Male	27	Age-standardized	294	All causes	3	Rate	1990	2023	-0.3292761306364038	-0.30715023745527775	-0.3541775341287373
1	Deaths	137	North Africa and Middle East	2	Female	27	Age-standardized	294	All causes	3	Rate	1990	2023	-0.36236724594706005	-0.34016710277877865	-0.3849023876837124
1	Deaths	137	North Africa and Middle East	3	Both	27	Age-standardized	294	All causes	3	Rate	1990	2023	-0.34713487860341463	-0.3316127335401311	-0.3652469178692512
1	Deaths	137	North Africa and Middle East	1	Male	28	<1 year	294	All causes	1	Number	1990	2023	-0.6066878174134012	-0.5845564044183827	-0.6300832121182854
1	Deaths	137	North Africa and Middle East	2	Female	28	<1 year	294	All causes	1	Number	1990	2023	-0.63572150104756	-0.6107465446842797	-0.657152615313125
1	Deaths	137	North Africa and Middle East	3	Both	28	<1 year	294	All causes	1	Number	1990	2023	-0.6199091469116844	-0.6042975400508606	-0.6366713313786923
1	Deaths	137	North Africa and Middle East	1	Male	28	<1 year	294	All causes	2	Percent	1990	2023	0.0	0.0	0.0
1	Deaths	137	North Africa and Middle East	2	Female	28	<1 year	294	All causes	2	Percent	1990	2023	0.0	0.0	0.0
1	Deaths	137	North Africa and Middle East	3	Both	28	<1 year	294	All causes	2	Percent	1990	2023	0.0	0.0	0.0
1	Deaths	137	North Africa and Middle East	1	Male	28	<1 year	294	All causes	3	Rate	1990	2023	-0.6384894377734037	-0.61814748064896	-0.6599931761973051
1	Deaths	137	North Africa and Middle East	2	Female	28	<1 year	294	All causes	3	Rate	1990	2023	-0.6640343867521611	-0.6410005635796245	-0.6837998065271972
1	Deaths	137	North Africa and Middle East	3	Both	28	<1 year	294	All causes	3	Rate	1990	2023	-0.6500626022272975	-0.635689498966489	-0.6654950052059816
1	Deaths	137	North Africa and Middle East	1	Male	34	2-4 years	294	All causes	1	Number	1990	2023	-0.6746270463844029	-0.6376775709473896	-0.7075433968576296
1	Deaths	137	North Africa and Middle East	2	Female	34	2-4 years	294	All causes	1	Number	1990	2023	-0.7250405936099712	-0.6876522506616674	-0.7554028362572414
1	Deaths	137	North Africa and Middle East	3	Both	34	2-4 years	294	All causes	1	Number	1990	2023	-0.6994303565742198	-0.6749117184718909	-0.7250991959833968
1	Deaths	137	North Africa and Middle East	1	Male	34	2-4 years	294	All causes	2	Percent	1990	2023	0.0	0.0	0.0
1	Deaths	137	North Africa and Middle East	2	Female	34	2-4 years	294	All causes	2	Percent	1990	2023	0.0	0.0	0.0
1	Deaths	137	North Africa and Middle East	3	Both	34	2-4 years	294	All causes	2	Percent	1990	2023	0.0	0.0	0.0
1	Deaths	137	North Africa and Middle East	1	Male	34	2-4 years	294	All causes	3	Rate	1990	2023	-0.7251454454445616	-0.6939328584749155	-0.7529511027568098
1	Deaths	137	North Africa and Middle East	2	Female	34	2-4 years	294	All causes	3	Rate	1990	2023	-0.766163436497634	-0.7343668824358399	-0.7919847116235759
1	Deaths	137	North Africa and Middle East	3	Both	34	2-4 years	294	All causes	3	Rate	1990	2023	-0.7452633638182615	-0.7244835028756947	-0.7670180351525198
1	Deaths	137	North Africa and Middle East	1	Male	42	<28 days	294	All causes	1	Number	1990	2023	-0.5595157389536171	-0.5257114959324212	-0.5874319272412977
1	Deaths	137	North Africa and Middle East	2	Female	42	<28 days	294	All causes	1	Number	1990	2023	-0.5802108417324612	-0.5465747440741512	-0.6187230088850246
1	Deaths	137	North Africa and Middle East	3	Both	42	<28 days	294	All causes	1	Number	1990	2023	-0.5681657009924672	-0.5428963989531523	-0.5944860689365672
1	Deaths	137	North Africa and Middle East	1	Male	42	<28 days	294	All causes	2	Percent	1990	2023	0.0	0.0	0.0
1	Deaths	137	North Africa and Middle East	2	Female	42	<28 days	294	All causes	2	Percent	1990	2023	0.0	0.0	0.0
1	Deaths	137	North Africa and Middle East	3	Both	42	<28 days	294	All causes	2	Percent	1990	2023	0.0	0.0	0.0
1	Deaths	137	North Africa and Middle East	1	Male	42	<28 days	294	All causes	3	Rate	1990	2023	-0.5872746927741574	-0.5556007651897367	-0.6134316259645448
1	Deaths	137	North Africa and Middle East	2	Female	42	<28 days	294	All causes	3	Rate	1990	2023	-0.6066190651338992	-0.5750989572857578	-0.6427084972209941
1	Deaths	137	North Africa and Middle East	3	Both	42	<28 days	294	All causes	3	Rate	1990	2023	-0.5953562630442694	-0.5716780493614951	-0.6200193619862195
1	Deaths	44634	High-middle SDI	1	Male	1	<5 years	294	All causes	1	Number	1990	2023	-0.8034449803308239	-0.7892553559552383	-0.8167073103047595
1	Deaths	44634	High-middle SDI	2	Female	1	<5 years	294	All causes	1	Number	1990	2023	-0.7853328832320906	-0.770341930201164	-0.7985134041412066
1	Deaths	44634	High-middle SDI	3	Both	1	<5 years	294	All causes	1	Number	1990	2023	-0.7956647568345904	-0.786343192683661	-0.8053816620719801
1	Deaths	44634	High-middle SDI	1	Male	1	<5 years	294	All causes	2	Percent	1990	2023	0.0	0.0	0.0
1	Deaths	44634	High-middle SDI	2	Female	1	<5 years	294	All causes	2	Percent	1990	2023	0.0	0.0	0.0
1	Deaths	44634	High-middle SDI	3	Both	1	<5 years	294	All causes	2	Percent	1990	2023	0.0	0.0	0.0
1	Deaths	44634	High-middle SDI	1	Male	1	<5 years	294	All causes	3	Rate	1990	2023	-0.744842263667722	-0.7264220145121747	-0.7620587463621694
1	Deaths	44634	High-middle SDI	2	Female	1	<5 years	294	All causes	3	Rate	1990	2023	-0.7199401830585598	-0.7003826298346155	-0.7371358035549714
1	Deaths	44634	High-middle SDI	3	Both	1	<5 years	294	All causes	3	Rate	1990	2023	-0.7341078364701913	-0.7219781087679267	-0.7467520035573751
1	Deaths	44634	High-middle SDI	1	Male	6	5-9 years	294	All causes	1	Number	1990	2023	-0.7603179710842726	-0.7296588661803947	-0.789621066979658
1	Deaths	44634	High-middle SDI	2	Female	6	5-9 years	294	All causes	1	Number	1990	2023	-0.7709803311356599	-0.7421197457046274	-0.7968121987459007
1	Deaths	44634	High-middle SDI	3	Both	6	5-9 years	294	All causes	1	Number	1990	2023	-0.7651745996023475	-0.7435420174212265	-0.7848426384077567
1	Deaths	44634	High-middle SDI	1	Male	6	5-9 years	294	All causes	2	Percent	1990	2023	0.0	0.0	0.0
1	Deaths	44634	High-middle SDI	2	Female	6	5-9 years	294	All causes	2	Percent	1990	2023	0.0	0.0	0.0
1	Deaths	44634	High-middle SDI	3	Both	6	5-9 years	294	All causes	2	Percent	1990	2023	0.0	0.0	0.0
1	Deaths	44634	High-middle SDI	1	Male	6	5-9 years	294	All causes	3	Rate	1990	2023	-0.7626255262314301	-0.7322615939595938	-0.791646504564364
1	Deaths	44634	High-middle SDI	2	Female	6	5-9 years	294	All causes	3	Rate	1990	2023	-0.7690614572894476	-0.7399590593414179	-0.7951097608739519
1	Deaths	44634	High-middle SDI	3	Both	6	5-9 years	294	All causes	3	Rate	1990	2023	-0.7654085651191918	-0.7437975363060714	-0.7850570079062118
1	Deaths	44634	High-middle SDI	1	Male	7	10-14 years	294	All causes	1	Number	1990	2023	-0.573744809948299	-0.5149201265080731	-0.6257330003537143
1	Deaths	44634	High-middle SDI	2	Female	7	10-14 years	294	All causes	1	Number	1990	2023	-0.622596601799195	-0.5676473783458357	-0.6687203327170861
1	Deaths	44634	High-middle SDI	3	Both	7	10-14 years	294	All causes	1	Number	1990	2023	-0.596017710329608	-0.5587927657104688	-0.633361870546106
1	Deaths	44634	High-middle SDI	1	Male	7	10-14 years	294	All causes	2	Percent	1990	2023	0.0	0.0	0.0
1	Deaths	44634	High-middle SDI	2	Female	7	10-14 years	294	All causes	2	Percent	1990	2023	0.0	0.0	0.0
1	Deaths	44634	High-middle SDI	3	Both	7	10-14 years	294	All causes	2	Percent	1990	2023	0.0	0.0	0.0
1	Deaths	44634	High-middle SDI	1	Male	7	10-14 years	294	All causes	3	Rate	1990	2023	-0.60146923444914	-0.5464706170202778	-0.6500760169715085
1	Deaths	44634	High-middle SDI	2	Female	7	10-14 years	294	All causes	3	Rate	1990	2023	-0.6376255198677624	-0.5848644785588907	-0.6819125164682461
1	Deaths	44634	High-middle SDI	3	Both	7	10-14 years	294	All causes	3	Rate	1990	2023	-0.6174030085812839	-0.5821486120862515	-0.6527703098497329
1	Deaths	44634	High-middle SDI	1	Male	8	15-19 years	294	All causes	1	Number	1990	2023	-0.5251390743068708	-0.4661048481183939	-0.5781952433758223
1	Deaths	44634	High-middle SDI	2	Female	8	15-19 years	294	All causes	1	Number	1990	2023	-0.628222441091728	-0.5685510311358922	-0.6721148358508242
1	Deaths	44634	High-middle SDI	3	Both	8	15-19 years	294	All causes	1	Number	1990	2023	-0.5686548167601837	-0.5267071092333002	-0.6082669468141494
1	Deaths	44634	High-middle SDI	1	Male	8	15-19 years	294	All causes	2	Percent	1990	2023	0.0	0.0	0.0
1	Deaths	44634	High-middle SDI	2	Female	8	15-19 years	294	All causes	2	Percent	1990	2023	0.0	0.0	0.0
1	Deaths	44634	High-middle SDI	3	Both	8	15-19 years	294	All causes	2	Percent	1990	2023	0.0	0.0	0.0
1	Deaths	44634	High-middle SDI	1	Male	8	15-19 years	294	All causes	3	Rate	1990	2023	-0.517524802202537	-0.4575439774683679	-0.5714317132177024
1	Deaths	44634	High-middle SDI	2	Female	8	15-19 years	294	All causes	3	Rate	1990	2023	-0.6061434887606366	-0.5429283409315082	-0.6526425445953222
1	Deaths	44634	High-middle SDI	3	Both	8	15-19 years	294	All causes	3	Rate	1990	2023	-0.5527726766677583	-0.5092804535339214	-0.5938433263095656
1	Deaths	44634	High-middle SDI	1	Male	22	All ages	294	All causes	1	Number	1990	2023	0.38281971059261705	0.4645977235038991	0.2957664597585883
1	Deaths	44634	High-middle SDI	2	Female	22	All ages	294	All causes	1	Number	1990	2023	0.42541590578142935	0.5146930473192294	0.34368518113423085
1	Deaths	44634	High-middle SDI	3	Both	22	All ages	294	All causes	1	Number	1990	2023	0.4013929267559729	0.46117568582895424	0.34502363683356774
1	Deaths	44634	High-middle SDI	1	Male	22	All ages	294	All causes	2	Percent	1990	2023	0.0	0.0	0.0
1	Deaths	44634	High-middle SDI	2	Female	22	All ages	294	All causes	2	Percent	1990	2023	0.0	0.0	0.0
1	Deaths	44634	High-middle SDI	3	Both	22	All ages	294	All causes	2	Percent	1990	2023	0.0	0.0	0.0
1	Deaths	44634	High-middle SDI	1	Male	22	All ages	294	All causes	3	Rate	1990	2023	-0.018687825536093418	0.039345596361628675	-0.08046479777311988
1	Deaths	44634	High-middle SDI	2	Female	22	All ages	294	All causes	3	Rate	1990	2023	-0.02420282721657277	0.036913638478408825	-0.080153241209291
1	Deaths	44634	High-middle SDI	3	Both	22	All ages	294	All causes	3	Rate	1990	2023	-0.022971674885773005	0.018707891103611905	-0.062271425775949754
1	Deaths	44634	High-middle SDI	1	Male	27	Age-standardized	294	All causes	3	Rate	1990	2023	-0.4325522125052244	-0.40070856384452397	-0.46539340402148455
1	Deaths	44634	High-middle SDI	2	Female	27	Age-standardized	294	All causes	3	Rate	1990	2023	-0.4687119354504884	-0.4335587973007482	-0.49748589471248805
1	Deaths	44634	High-middle SDI	3	Both	27	Age-standardized	294	All causes	3	Rate	1990	2023	-0.44938590766404984	-0.4271318359970548	-0.4711635933225557
1	Deaths	44634	High-middle SDI	1	Male	28	<1 year	294	All causes	1	Number	1990	2023	-0.802965948799138	-0.7852429324950068	-0.8173757415636521
1	Deaths	44634	High-middle SDI	2	Female	28	<1 year	294	All causes	1	Number	1990	2023	-0.7683127125105731	-0.7504976813405294	-0.7850585933256649
1	Deaths	44634	High-middle SDI	3	Both	28	<1 year	294	All causes	1	Number	1990	2023	-0.7886517449543055	-0.7765020484359476	-0.800007337845068
1	Deaths	44634	High-middle SDI	1	Male	28	<1 year	294	All causes	2	Percent	1990	2023	0.0	0.0	0.0
1	Deaths	44634	High-middle SDI	2	Female	28	<1 year	294	All causes	2	Percent	1990	2023	0.0	0.0	0.0
1	Deaths	44634	High-middle SDI	3	Both	28	<1 year	294	All causes	2	Percent	1990	2023	0.0	0.0	0.0
1	Deaths	44634	High-middle SDI	1	Male	28	<1 year	294	All causes	3	Rate	1990	2023	-0.7143139612463665	-0.6886167871191808	-0.7352071854838265
1	Deaths	44634	High-middle SDI	2	Female	28	<1 year	294	All causes	3	Rate	1990	2023	-0.664842705327022	-0.6390715992979991	-0.6890671855379111
1	Deaths	44634	High-middle SDI	3	Both	28	<1 year	294	All causes	3	Rate	1990	2023	-0.6938979366790644	-0.6763011641285249	-0.7103445849532289
1	Deaths	44634	High-middle SDI	1	Male	34	2-4 years	294	All causes	1	Number	1990	2023	-0.8041288400843951	-0.775595177753803	-0.8267306181040038
1	Deaths	44634	High-middle SDI	2	Female	34	2-4 years	294	All causes	1	Number	1990	2023	-0.8331247243588361	-0.8127201575520194	-0.8515997859048141
1	Deaths	44634	High-middle SDI	3	Both	34	2-4 years	294	All causes	1	Number	1990	2023	-0.8179393611202085	-0.7997456567193089	-0.8338066462497941
1	Deaths	44634	High-middle SDI	1	Male	34	2-4 years	294	All causes	2	Percent	1990	2023	0.0	0.0	0.0
1	Deaths	44634	High-middle SDI	2	Female	34	2-4 years	294	All causes	2	Percent	1990	2023	0.0	0.0	0.0
1	Deaths	44634	High-middle SDI	3	Both	34	2-4 years	294	All causes	2	Percent	1990	2023	0.0	0.0	0.0
1	Deaths	44634	High-middle SDI	1	Male	34	2-4 years	294	All causes	3	Rate	1990	2023	-0.7590413991695925	-0.7239395937036467	-0.786845864156837
1	Deaths	44634	High-middle SDI	2	Female	34	2-4 years	294	All causes	3	Rate	1990	2023	-0.792948622856714	-0.7676315491252627	-0.8158716527735441
1	Deaths	44634	High-middle SDI	3	Both	34	2-4 years	294	All causes	3	Rate	1990	2023	-0.7751085601491836	-0.7526346832908255	-0.7947087143685263
1	Deaths	44634	High-middle SDI	1	Male	42	<28 days	294	All causes	1	Number	1990	2023	-0.7697802638359783	-0.7384741873438286	-0.7913518226529351
1	Deaths	44634	High-middle SDI	2	Female	42	<28 days	294	All causes	1	Number	1990	2023	-0.7308727731552327	-0.6986912246484774	-0.7588896608513713
1	Deaths	44634	High-middle SDI	3	Both	42	<28 days	294	All causes	1	Number	1990	2023	-0.7542485551479788	-0.7335198403576985	-0.771464523820993
1	Deaths	44634	High-middle SDI	1	Male	42	<28 days	294	All causes	2	Percent	1990	2023	0.0	0.0	0.0
1	Deaths	44634	High-middle SDI	2	Female	42	<28 days	294	All causes	2	Percent	1990	2023	0.0	0.0	0.0
1	Deaths	44634	High-middle SDI	3	Both	42	<28 days	294	All causes	2	Percent	1990	2023	0.0	0.0	0.0
1	Deaths	44634	High-middle SDI	1	Male	42	<28 days	294	All causes	3	Rate	1990	2023	-0.6564841849994211	-0.6097717156001449	-0.6886715714125495
1	Deaths	44634	High-middle SDI	2	Female	42	<28 days	294	All causes	3	Rate	1990	2023	-0.6005179770551187	-0.5527489339534611	-0.642105159090509
1	Deaths	44634	High-middle SDI	3	Both	42	<28 days	294	All causes	3	Rate	1990	2023	-0.6342239089016815	-0.6033713201242432	-0.659848131495685
1	Deaths	44634	High-middle SDI	1	Male	238	12-23 months	294	All causes	1	Number	1990	2023	-0.8069403660209855	-0.7800292952101199	-0.8248577326206836
1	Deaths	44634	High-middle SDI	2	Female	238	12-23 months	294	All causes	1	Number	1990	2023	-0.8360088032794043	-0.818793362553958	-0.8518757231291471
1	Deaths	44634	High-middle SDI	3	Both	238	12-23 months	294	All causes	1	Number	1990	2023	-0.8214083820147112	-0.8081201689209984	-0.8354442356823231
1	Deaths	44634	High-middle SDI	1	Male	238	12-23 months	294	All causes	2	Percent	1990	2023	0.0	0.0	0.0
1	Deaths	44634	High-middle SDI	2	Female	238	12-23 months	294	All causes	2	Percent	1990	2023	0.0	0.0	0.0
1	Deaths	44634	High-middle SDI	3	Both	238	12-23 months	294	All causes	2	Percent	1990	2023	0.0	0.0	0.0
1	Deaths	44634	High-middle SDI	1	Male	238	12-23 months	294	All causes	3	Rate	1990	2023	-0.7328027477368985	-0.6955574467492116	-0.7576006354390497
1	Deaths	44634	High-middle SDI	2	Female	238	12-23 months	294	All causes	3	Rate	1990	2023	-0.7727613836188201	-0.7489063657332692	-0.794747788895377
1	Deaths	44634	High-middle SDI	3	Both	238	12-23 months	294	All causes	3	Rate	1990	2023	-0.7526842872468842	-0.7342826179548929	-0.7721212977463902
1	Deaths	44634	High-middle SDI	1	Male	388	1-5 months	294	All causes	1	Number	1990	2023	-0.8341821933335685	-0.8093692552105965	-0.854923789345212
1	Deaths	44634	High-middle SDI	2	Female	388	1-5 months	294	All causes	1	Number	1990	2023	-0.7870213433469307	-0.7554563843099865	-0.8170441979556082
1	Deaths	44634	High-middle SDI	3	Both	388	1-5 months	294	All causes	1	Number	1990	2023	-0.8149369774791223	-0.7941955565290244	-0.8324164003949475
1	Deaths	44634	High-middle SDI	1	Male	388	1-5 months	294	All causes	2	Percent	1990	2023	0.0	0.0	0.0
1	Deaths	44634	High-middle SDI	2	Female	388	1-5 months	294	All causes	2	Percent	1990	2023	0.0	0.0	0.0
1	Deaths	44634	High-middle SDI	3	Both	388	1-5 months	294	All causes	2	Percent	1990	2023	0.0	0.0	0.0
1	Deaths	44634	High-middle SDI	1	Male	388	1-5 months	294	All causes	3	Rate	1990	2023	-0.7569683341439318	-0.7206011320439764	-0.7873683540969382
1	Deaths	44634	High-middle SDI	2	Female	388	1-5 months	294	All causes	3	Rate	1990	2023	-0.6887937063275456	-0.6426707094687016	-0.7326633665792447
1	Deaths	44634	High-middle SDI	3	Both	388	1-5 months	294	All causes	3	Rate	1990	2023	-0.7291563062876928	-0.6988007928715391	-0.7547378157756158
1	Deaths	44634	High-middle SDI	1	Male	389	6-11 months	294	All causes	1	Number	1990	2023	-0.8496707375114618	-0.8261911728290517	-0.8676212839742816
1	Deaths	44634	High-middle SDI	2	Female	389	6-11 months	294	All causes	1	Number	1990	2023	-0.8333140226671611	-0.8076168562469318	-0.8560573127179276
1	Deaths	44634	High-middle SDI	3	Both	389	6-11 months	294	All causes	1	Number	1990	2023	-0.8420985372758559	-0.8229763136541504	-0.8579612446132192
1	Deaths	44634	High-middle SDI	1	Male	389	6-11 months	294	All causes	2	Percent	1990	2023	0.0	0.0	0.0
1	Deaths	44634	High-middle SDI	2	Female	389	6-11 months	294	All causes	2	Percent	1990	2023	0.0	0.0	0.0
1	Deaths	44634	High-middle SDI	3	Both	389	6-11 months	294	All causes	2	Percent	1990	2023	0.0	0.0	0.0
1	Deaths	44634	High-middle SDI	1	Male	389	6-11 months	294	All causes	3	Rate	1990	2023	-0.7849783282648009	-0.7513946123198665	-0.8106536787927141
1	Deaths	44634	High-middle SDI	2	Female	389	6-11 months	294	All causes	3	Rate	1990	2023	-0.7618728013117563	-0.725161889261512	-0.7943638124657955
1	Deaths	44634	High-middle SDI	3	Both	389	6-11 months	294	All causes	3	Rate	1990	2023	-0.7742793821248711	-0.7469441057026486	-0.7969551701738852
1	Deaths	158	South Asia	1	Male	1	<5 years	294	All causes	1	Number	1990	2023	-0.7150281081657004	-0.6829028043166218	-0.7421711756153586
1	Deaths	158	South Asia	2	Female	1	<5 years	294	All causes	1	Number	1990	2023	-0.7431302197875034	-0.7152018121859314	-0.7703659695610799
1	Deaths	158	South Asia	3	Both	1	<5 years	294	All causes	1	Number	1990	2023	-0.7288610858960994	-0.7083338346435547	-0.7502456621707917
1	Deaths	158	South Asia	1	Male	1	<5 years	294	All causes	2	Percent	1990	2023	0.0	0.0	0.0
1	Deaths	158	South Asia	2	Female	1	<5 years	294	All causes	2	Percent	1990	2023	0.0	0.0	0.0
1	Deaths	158	South Asia	3	Both	1	<5 years	294	All causes	2	Percent	1990	2023	0.0	0.0	0.0
1	Deaths	158	South Asia	1	Male	1	<5 years	294	All causes	3	Rate	1990	2023	-0.731525022586721	-0.7012594403576811	-0.7570967881863664
1	Deaths	158	South Asia	2	Female	1	<5 years	294	All causes	3	Rate	1990	2023	-0.7582732718519971	-0.7319913067787723	-0.783903412836188
1	Deaths	158	South Asia	3	Both	1	<5 years	294	All causes	3	Rate	1990	2023	-0.7446955514215432	-0.7253670880794864	-0.7648312721532496
1	Deaths	158	South Asia	1	Male	6	5-9 years	294	All causes	1	Number	1990	2023	-0.8050240557759586	-0.7597945615445895	-0.8405870597266949
1	Deaths	158	South Asia	2	Female	6	5-9 years	294	All causes	1	Number	1990	2023	-0.826184497057131	-0.7825944460732035	-0.8624338571297576
1	Deaths	158	South Asia	3	Both	6	5-9 years	294	All causes	1	Number	1990	2023	-0.8160566953467341	-0.7851349025571458	-0.841214636853598
1	Deaths	158	South Asia	1	Male	6	5-9 years	294	All causes	2	Percent	1990	2023	0.0	0.0	0.0
1	Deaths	158	South Asia	2	Female	6	5-9 years	294	All causes	2	Percent	1990	2023	0.0	0.0	0.0
1	Deaths	158	South Asia	3	Both	6	5-9 years	294	All causes	2	Percent	1990	2023	0.0	0.0	0.0
1	Deaths	158	South Asia	1	Male	6	5-9 years	294	All causes	3	Rate	1990	2023	-0.8348008178451252	-0.7964787802930713	-0.8649326332904266
1	Deaths	158	South Asia	2	Female	6	5-9 years	294	All causes	3	Rate	1990	2023	-0.8534749248666103	-0.8167288614410272	-0.8840328447198508
1	Deaths	158	South Asia	3	Both	6	5-9 years	294	All causes	3	Rate	1990	2023	-0.8445277244862237	-0.8183920546012835	-0.8657916809030531
1	Deaths	158	South Asia	1	Male	7	10-14 years	294	All causes	1	Number	1990	2023	-0.5396090848719506	-0.43345959932974754	-0.6314366490594833
1	Deaths	158	South Asia	2	Female	7	10-14 years	294	All causes	1	Number	1990	2023	-0.5804243932663212	-0.4751224205323083	-0.6723893666642119
1	Deaths	158	South Asia	3	Both	7	10-14 years	294	All causes	1	Number	1990	2023	-0.5604567234049286	-0.49264920346516067	-0.6258321605360129
1	Deaths	158	South Asia	1	Male	7	10-14 years	294	All causes	2	Percent	1990	2023	0.0	0.0	0.0
1	Deaths	158	South Asia	2	Female	7	10-14 years	294	All causes	2	Percent	1990	2023	0.0	0.0	0.0
1	Deaths	158	South Asia	3	Both	7	10-14 years	294	All causes	2	Percent	1990	2023	0.0	0.0	0.0
1	Deaths	158	South Asia	1	Male	7	10-14 years	294	All causes	3	Rate	1990	2023	-0.6756317077860096	-0.6008441170379565	-0.7403287927955956
1	Deaths	158	South Asia	2	Female	7	10-14 years	294	All causes	3	Rate	1990	2023	-0.7059846028788889	-0.6321947999586274	-0.7704285737410368
1	Deaths	158	South Asia	3	Both	7	10-14 years	294	All causes	3	Rate	1990	2023	-0.6911250871382568	-0.6434755315017563	-0.7370655747361703
1	Deaths	158	South Asia	1	Male	8	15-19 years	294	All causes	1	Number	1990	2023	-0.3422190326502586	-0.14946581116299143	-0.47475120658427117
1	Deaths	158	South Asia	2	Female	8	15-19 years	294	All causes	1	Number	1990	2023	-0.5188742322226083	-0.3914124178003115	-0.6242578482189799
1	Deaths	158	South Asia	3	Both	8	15-19 years	294	All causes	1	Number	1990	2023	-0.4433021049908765	-0.33050090692313977	-0.5228655181117431
1	Deaths	158	South Asia	1	Male	8	15-19 years	294	All causes	2	Percent	1990	2023	0.0	0.0	0.0
1	Deaths	158	South Asia	2	Female	8	15-19 years	294	All causes	2	Percent	1990	2023	0.0	0.0	0.0
1	Deaths	158	South Asia	3	Both	8	15-19 years	294	All causes	2	Percent	1990	2023	0.0	0.0	0.0
1	Deaths	158	South Asia	1	Male	8	15-19 years	294	All causes	3	Rate	1990	2023	-0.5995041443179692	-0.48214461248772444	-0.6801975499343713
1	Deaths	158	South Asia	2	Female	8	15-19 years	294	All causes	3	Rate	1990	2023	-0.7074382659081985	-0.6299316097377307	-0.7715196672914392
1	Deaths	158	South Asia	3	Both	8	15-19 years	294	All causes	3	Rate	1990	2023	-0.6612596053898651	-0.5926221582420995	-0.7096724738391879
1	Deaths	158	South Asia	1	Male	22	All ages	294	All causes	1	Number	1990	2023	0.1252557680031722	0.21575737390894623	0.04607007106389534
1	Deaths	158	South Asia	2	Female	22	All ages	294	All causes	1	Number	1990	2023	0.12382307192193162	0.2158508430735545	0.04811471410701152
1	Deaths	158	South Asia	3	Both	22	All ages	294	All causes	1	Number	1990	2023	0.12457976592926916	0.18418171583410103	0.06407563293262979
1	Deaths	158	South Asia	1	Male	22	All ages	294	All causes	2	Percent	1990	2023	0.0	0.0	0.0
1	Deaths	158	South Asia	2	Female	22	All ages	294	All causes	2	Percent	1990	2023	0.0	0.0	0.0
1	Deaths	158	South Asia	3	Both	22	All ages	294	All causes	2	Percent	1990	2023	0.0	0.0	0.0
1	Deaths	158	South Asia	1	Male	22	All ages	294	All causes	3	Rate	1990	2023	-0.3416628504664709	-0.2887143822564884	-0.3879908831583961
1	Deaths	158	South Asia	2	Female	22	All ages	294	All causes	3	Rate	1990	2023	-0.3687121626660645	-0.31701718142171553	-0.4112400006035332
1	Deaths	158	South Asia	3	Both	22	All ages	294	All causes	3	Rate	1990	2023	-0.3549153799945223	-0.32072634123463234	-0.38962193156638564
1	Deaths	158	South Asia	1	Male	27	Age-standardized	294	All causes	3	Rate	1990	2023	-0.3845520759335324	-0.3345830001033329	-0.4315090682594952
1	Deaths	158	South Asia	2	Female	27	Age-standardized	294	All causes	3	Rate	1990	2023	-0.425363361810566	-0.37001322128686953	-0.46568023889978943
1	Deaths	158	South Asia	3	Both	27	Age-standardized	294	All causes	3	Rate	1990	2023	-0.4061826148690991	-0.3673494912970073	-0.44103206270027695
1	Deaths	158	South Asia	1	Male	28	<1 year	294	All causes	1	Number	1990	2023	-0.6681929028564931	-0.6297268124273367	-0.700650708957814
1	Deaths	158	South Asia	2	Female	28	<1 year	294	All causes	1	Number	1990	2023	-0.6751793902446991	-0.6358119543091733	-0.7092635880209278
1	Deaths	158	South Asia	3	Both	28	<1 year	294	All causes	1	Number	1990	2023	-0.6714392971447078	-0.6452326772270034	-0.6986905822197504
1	Deaths	158	South Asia	1	Male	28	<1 year	294	All causes	2	Percent	1990	2023	0.0	0.0	0.0
1	Deaths	158	South Asia	2	Female	28	<1 year	294	All causes	2	Percent	1990	2023	0.0	0.0	0.0
1	Deaths	158	South Asia	3	Both	28	<1 year	294	All causes	2	Percent	1990	2023	0.0	0.0	0.0
1	Deaths	158	South Asia	1	Male	28	<1 year	294	All causes	3	Rate	1990	2023	-0.6706698684992743	-0.6324909304102139	-0.7028853745676993
1	Deaths	158	South Asia	2	Female	28	<1 year	294	All causes	3	Rate	1990	2023	-0.6746660116437024	-0.6352363555208531	-0.7088040794554057
1	Deaths	158	South Asia	3	Both	28	<1 year	294	All causes	3	Rate	1990	2023	-0.6724667411679627	-0.6463420721189111	-0.6996328085960591
1	Deaths	158	South Asia	1	Male	34	2-4 years	294	All causes	1	Number	1990	2023	-0.8657398376110563	-0.8358797358651507	-0.8911861262860215
1	Deaths	158	South Asia	2	Female	34	2-4 years	294	All causes	1	Number	1990	2023	-0.8891919950775965	-0.8596705174701051	-0.9105298976585234
1	Deaths	158	South Asia	3	Both	34	2-4 years	294	All causes	1	Number	1990	2023	-0.8787343560641986	-0.8565672343134715	-0.8974140915500576
1	Deaths	158	South Asia	1	Male	34	2-4 years	294	All causes	2	Percent	1990	2023	0.0	0.0	0.0
1	Deaths	158	South Asia	2	Female	34	2-4 years	294	All causes	2	Percent	1990	2023	0.0	0.0	0.0
1	Deaths	158	South Asia	3	Both	34	2-4 years	294	All causes	2	Percent	1990	2023	0.0	0.0	0.0
1	Deaths	158	South Asia	1	Male	34	2-4 years	294	All causes	3	Rate	1990	2023	-0.8762941773747036	-0.8487814112315244	-0.8997401051710531
1	Deaths	158	South Asia	2	Female	34	2-4 years	294	All causes	3	Rate	1990	2023	-0.8985125603709742	-0.8714742685205976	-0.91805563491246
1	Deaths	158	South Asia	3	Both	34	2-4 years	294	All causes	3	Rate	1990	2023	-0.8885878010334141	-0.8682218696875498	-0.9057497138312012
1	Deaths	158	South Asia	1	Male	42	<28 days	294	All causes	1	Number	1990	2023	-0.6231063236150778	-0.5643478009612003	-0.6671004366796447
1	Deaths	158	South Asia	2	Female	42	<28 days	294	All causes	1	Number	1990	2023	-0.619477571088119	-0.5649093758722031	-0.6685233733841204
1	Deaths	158	South Asia	3	Both	42	<28 days	294	All causes	1	Number	1990	2023	-0.6215118250327092	-0.5859848663336423	-0.6586438442339162
1	Deaths	158	South Asia	1	Male	42	<28 days	294	All causes	2	Percent	1990	2023	0.0	0.0	0.0
1	Deaths	158	South Asia	2	Female	42	<28 days	294	All causes	2	Percent	1990	2023	0.0	0.0	0.0
1	Deaths	158	South Asia	3	Both	42	<28 days	294	All causes	2	Percent	1990	2023	0.0	0.0	0.0
1	Deaths	158	South Asia	1	Male	42	<28 days	294	All causes	3	Rate	1990	2023	-0.6131028668721213	-0.5527847841182012	-0.6582646652404248
1	Deaths	158	South Asia	2	Female	42	<28 days	294	All causes	3	Rate	1990	2023	-0.6072510382235609	-0.5509295171023234	-0.6578727269012281
1	Deaths	158	South Asia	3	Both	42	<28 days	294	All causes	3	Rate	1990	2023	-0.6104518635527	-0.5738867567140046	-0.6486689330387031
1	Deaths	158	South Asia	1	Male	238	12-23 months	294	All causes	1	Number	1990	2023	-0.8570864783347113	-0.8247458882112273	-0.8859289243939131
1	Deaths	158	South Asia	2	Female	238	12-23 months	294	All causes	1	Number	1990	2023	-0.8841999054695566	-0.8570682057829059	-0.9068555390428884
1	Deaths	158	South Asia	3	Both	238	12-23 months	294	All causes	1	Number	1990	2023	-0.8727220358184578	-0.8542263057972763	-0.8915372667000909
1	Deaths	158	South Asia	1	Male	238	12-23 months	294	All causes	2	Percent	1990	2023	0.0	0.0	0.0
1	Deaths	158	South Asia	2	Female	238	12-23 months	294	All causes	2	Percent	1990	2023	0.0	0.0	0.0
1	Deaths	158	South Asia	3	Both	238	12-23 months	294	All causes	2	Percent	1990	2023	0.0	0.0	0.0
1	Deaths	158	South Asia	1	Male	238	12-23 months	294	All causes	3	Rate	1990	2023	-0.8631625153250512	-0.83219690091828	-0.8907787109419887
1	Deaths	158	South Asia	2	Female	238	12-23 months	294	All causes	3	Rate	1990	2023	-0.8887563823868995	-0.862692254914691	-0.9105205670210637
1	Deaths	158	South Asia	3	Both	238	12-23 months	294	All causes	3	Rate	1990	2023	-0.8779398698880172	-0.8602023830620856	-0.8959837594510481
1	Deaths	158	South Asia	1	Male	388	1-5 months	294	All causes	1	Number	1990	2023	-0.7079700453872056	-0.630781757156238	-0.7705370598103037
1	Deaths	158	South Asia	2	Female	388	1-5 months	294	All causes	1	Number	1990	2023	-0.6979771351316005	-0.6374815285057291	-0.7603606894459755
1	Deaths	158	South Asia	3	Both	388	1-5 months	294	All causes	1	Number	1990	2023	-0.7031970793919812	-0.6549400933644285	-0.7452812849981839
1	Deaths	158	South Asia	1	Male	388	1-5 months	294	All causes	2	Percent	1990	2023	0.0	0.0	0.0
1	Deaths	158	South Asia	2	Female	388	1-5 months	294	All causes	2	Percent	1990	2023	0.0	0.0	0.0
1	Deaths	158	South Asia	3	Both	388	1-5 months	294	All causes	2	Percent	1990	2023	0.0	0.0	0.0
1	Deaths	158	South Asia	1	Male	388	1-5 months	294	All causes	3	Rate	1990	2023	-0.7074849824622208	-0.630168484175153	-0.7701559209470266
1	Deaths	158	South Asia	2	Female	388	1-5 months	294	All causes	3	Rate	1990	2023	-0.6947360884379976	-0.6335912955794291	-0.7577890887975713
1	Deaths	158	South Asia	3	Both	388	1-5 months	294	All causes	3	Rate	1990	2023	-0.7014130000870609	-0.6528659418125332	-0.7437501734205766
1	Deaths	158	South Asia	1	Male	389	6-11 months	294	All causes	1	Number	1990	2023	-0.8020008865968555	-0.7484312440929466	-0.8406342914304605
1	Deaths	158	South Asia	2	Female	389	6-11 months	294	All causes	1	Number	1990	2023	-0.8109009980101408	-0.767661872964516	-0.855357068581064
1	Deaths	158	South Asia	3	Both	389	6-11 months	294	All causes	1	Number	1990	2023	-0.8067848768677273	-0.7752281990082921	-0.8370758549126915
1	Deaths	158	South Asia	1	Male	389	6-11 months	294	All causes	2	Percent	1990	2023	0.0	0.0	0.0
1	Deaths	158	South Asia	2	Female	389	6-11 months	294	All causes	2	Percent	1990	2023	0.0	0.0	0.0
1	Deaths	158	South Asia	3	Both	389	6-11 months	294	All causes	2	Percent	1990	2023	0.0	0.0	0.0
1	Deaths	158	South Asia	1	Male	389	6-11 months	294	All causes	3	Rate	1990	2023	-0.8060540874491618	-0.753581058545802	-0.8438966354617051
1	Deaths	158	South Asia	2	Female	389	6-11 months	294	All causes	3	Rate	1990	2023	-0.8129642717014725	-0.7701969320603398	-0.8569352786820871
1	Deaths	158	South Asia	3	Both	389	6-11 months	294	All causes	3	Rate	1990	2023	-0.8098543451615688	-0.7787989853179198	-0.8396641124441915
1	Deaths	103	Latin America and Caribbean	1	Male	1	<5 years	294	All causes	1	Number	1990	2023	-0.6939483041886977	-0.6858281442562978	-0.7031668748708295
1	Deaths	103	Latin America and Caribbean	2	Female	1	<5 years	294	All causes	1	Number	1990	2023	-0.6910013525541517	-0.6825459760095485	-0.699717918240814
1	Deaths	103	Latin America and Caribbean	3	Both	1	<5 years	294	All causes	1	Number	1990	2023	-0.6926319945108793	-0.6861037640466715	-0.6983422287343513
1	Deaths	103	Latin America and Caribbean	1	Male	1	<5 years	294	All causes	2	Percent	1990	2023	0.0	0.0	0.0
1	Deaths	103	Latin America and Caribbean	2	Female	1	<5 years	294	All causes	2	Percent	1990	2023	0.0	0.0	0.0
1	Deaths	103	Latin America and Caribbean	3	Both	1	<5 years	294	All causes	2	Percent	1990	2023	0.0	0.0	0.0
1	Deaths	103	Latin America and Caribbean	1	Male	1	<5 years	294	All causes	3	Rate	1990	2023	-0.6554466631917386	-0.6463049781809487	-0.6658249402364433
1	Deaths	103	Latin America and Caribbean	2	Female	1	<5 years	294	All causes	3	Rate	1990	2023	-0.6498829123491655	-0.6403023791162281	-0.659759391155003
1	Deaths	103	Latin America and Caribbean	3	Both	1	<5 years	294	All causes	3	Rate	1990	2023	-0.6528689544995145	-0.6454961914733094	-0.659317900195382
1	Deaths	103	Latin America and Caribbean	1	Male	6	5-9 years	294	All causes	1	Number	1990	2023	-0.5738664311323146	-0.545333975108091	-0.6037411932677205
1	Deaths	103	Latin America and Caribbean	2	Female	6	5-9 years	294	All causes	1	Number	1990	2023	-0.5237006789905355	-0.4856290420996815	-0.5597390853352336
1	Deaths	103	Latin America and Caribbean	3	Both	6	5-9 years	294	All causes	1	Number	1990	2023	-0.551820409414964	-0.5290610691403274	-0.5733771768839767
1	Deaths	103	Latin America and Caribbean	1	Male	6	5-9 years	294	All causes	2	Percent	1990	2023	0.0	0.0	0.0
1	Deaths	103	Latin America and Caribbean	2	Female	6	5-9 years	294	All causes	2	Percent	1990	2023	0.0	0.0	0.0
1	Deaths	103	Latin America and Caribbean	3	Both	6	5-9 years	294	All causes	2	Percent	1990	2023	0.0	0.0	0.0
1	Deaths	103	Latin America and Caribbean	1	Male	6	5-9 years	294	All causes	3	Rate	1990	2023	-0.5463593906477345	-0.5159851566451457	-0.5781625769946136
1	Deaths	103	Latin America and Caribbean	2	Female	6	5-9 years	294	All causes	3	Rate	1990	2023	-0.48820657044282184	-0.4472978125383809	-0.5269305802521107
1	Deaths	103	Latin America and Caribbean	3	Both	6	5-9 years	294	All causes	3	Rate	1990	2023	-0.5206962803051024	-0.49635640254048663	-0.5437500717975003
1	Deaths	103	Latin America and Caribbean	1	Male	7	10-14 years	294	All causes	1	Number	1990	2023	-0.3906509751036572	-0.34823479813749203	-0.4306599197080274
1	Deaths	103	Latin America and Caribbean	2	Female	7	10-14 years	294	All causes	1	Number	1990	2023	-0.27344953803599004	-0.21857744483933886	-0.3260775648647891
1	Deaths	103	Latin America and Caribbean	3	Both	7	10-14 years	294	All causes	1	Number	1990	2023	-0.34350504288772554	-0.3131183094262539	-0.37754132182094813
1	Deaths	103	Latin America and Caribbean	1	Male	7	10-14 years	294	All causes	2	Percent	1990	2023	0.0	0.0	0.0
1	Deaths	103	Latin America and Caribbean	2	Female	7	10-14 years	294	All causes	2	Percent	1990	2023	0.0	0.0	0.0
1	Deaths	103	Latin America and Caribbean	3	Both	7	10-14 years	294	All causes	2	Percent	1990	2023	0.0	0.0	0.0
1	Deaths	103	Latin America and Caribbean	1	Male	7	10-14 years	294	All causes	3	Rate	1990	2023	-0.40025675873352357	-0.3585092307709615	-0.43963500196737154
1	Deaths	103	Latin America and Caribbean	2	Female	7	10-14 years	294	All causes	3	Rate	1990	2023	-0.26602271153563184	-0.21058971371195667	-0.31918870405955685
1	Deaths	103	Latin America and Caribbean	3	Both	7	10-14 years	294	All causes	3	Rate	1990	2023	-0.34548272106877276	-0.3151875270458129	-0.37941646637933585
1	Deaths	103	Latin America and Caribbean	1	Male	8	15-19 years	294	All causes	1	Number	1990	2023	-0.051228142614791645	-0.005723609532422974	-0.09719208973830477
1	Deaths	103	Latin America and Caribbean	2	Female	8	15-19 years	294	All causes	1	Number	1990	2023	-0.11490702326073925	-0.06525493817172962	-0.1740343234825032
1	Deaths	103	Latin America and Caribbean	3	Both	8	15-19 years	294	All causes	1	Number	1990	2023	-0.07047812338409645	-0.035064833060474664	-0.10583042000433499
1	Deaths	103	Latin America and Caribbean	1	Male	8	15-19 years	294	All causes	2	Percent	1990	2023	0.0	0.0	0.0
1	Deaths	103	Latin America and Caribbean	2	Female	8	15-19 years	294	All causes	2	Percent	1990	2023	0.0	0.0	0.0
1	Deaths	103	Latin America and Caribbean	3	Both	8	15-19 years	294	All causes	2	Percent	1990	2023	0.0	0.0	0.0
1	Deaths	103	Latin America and Caribbean	1	Male	8	15-19 years	294	All causes	3	Rate	1990	2023	-0.16902647446435154	-0.12917172752073833	-0.20928359517409084
1	Deaths	103	Latin America and Caribbean	2	Female	8	15-19 years	294	All causes	3	Rate	1990	2023	-0.18806102129244032	-0.14251274069666417	-0.2423013791050835
1	Deaths	103	Latin America and Caribbean	3	Both	8	15-19 years	294	All causes	3	Rate	1990	2023	-0.1668584162626521	-0.13511706027328307	-0.19854510286562888
1	Deaths	103	Latin America and Caribbean	1	Male	22	All ages	294	All causes	1	Number	1990	2023	0.644259682978888	0.6587503951976197	0.6273557510246199
1	Deaths	103	Latin America and Caribbean	2	Female	22	All ages	294	All causes	1	Number	1990	2023	0.8130449218089936	0.8303231075598251	0.7967500074971243
1	Deaths	103	Latin America and Caribbean	3	Both	22	All ages	294	All causes	1	Number	1990	2023	0.7164378312175248	0.7288028593380463	0.7051587241125311
1	Deaths	103	Latin America and Caribbean	1	Male	22	All ages	294	All causes	2	Percent	1990	2023	0.0	0.0	0.0
1	Deaths	103	Latin America and Caribbean	2	Female	22	All ages	294	All causes	2	Percent	1990	2023	0.0	0.0	0.0
1	Deaths	103	Latin America and Caribbean	3	Both	22	All ages	294	All causes	2	Percent	1990	2023	0.0	0.0	0.0
1	Deaths	103	Latin America and Caribbean	1	Male	22	All ages	294	All causes	3	Rate	1990	2023	0.09974499487681443	0.10943694828278583	0.08843898600675139
1	Deaths	103	Latin America and Caribbean	2	Female	22	All ages	294	All causes	3	Rate	1990	2023	0.18467722142772236	0.19596710886536153	0.17402982180834198
1	Deaths	103	Latin America and Caribbean	3	Both	22	All ages	294	All causes	3	Rate	1990	2023	0.13447929084730953	0.14265195406781522	0.12702436693620708
1	Deaths	103	Latin America and Caribbean	1	Male	27	Age-standardized	294	All causes	3	Rate	1990	2023	-0.2595901404958139	-0.2532011229523722	-0.26701488089505965
1	Deaths	103	Latin America and Caribbean	2	Female	27	Age-standardized	294	All causes	3	Rate	1990	2023	-0.3078008066083641	-0.30085865911264287	-0.3144538826201007
1	Deaths	103	Latin America and Caribbean	3	Both	27	Age-standardized	294	All causes	3	Rate	1990	2023	-0.28558239221195386	-0.2803933824574433	-0.29070930287759605
1	Deaths	103	Latin America and Caribbean	1	Male	28	<1 year	294	All causes	1	Number	1990	2023	-0.6948315709303419	-0.6844171535342751	-0.7043649744808053
1	Deaths	103	Latin America and Caribbean	2	Female	28	<1 year	294	All causes	1	Number	1990	2023	-0.6846027422119078	-0.6762165028316707	-0.6948800795596896
1	Deaths	103	Latin America and Caribbean	3	Both	28	<1 year	294	All causes	1	Number	1990	2023	-0.6903554527350102	-0.6830146478023222	-0.6974559593285232
1	Deaths	103	Latin America and Caribbean	1	Male	28	<1 year	294	All causes	2	Percent	1990	2023	0.0	0.0	0.0
1	Deaths	103	Latin America and Caribbean	2	Female	28	<1 year	294	All causes	2	Percent	1990	2023	0.0	0.0	0.0
1	Deaths	103	Latin America and Caribbean	3	Both	28	<1 year	294	All causes	2	Percent	1990	2023	0.0	0.0	0.0
1	Deaths	103	Latin America and Caribbean	1	Male	28	<1 year	294	All causes	3	Rate	1990	2023	-0.6435807705475839	-0.6314173281010036	-0.6547152393321624
1	Deaths	103	Latin America and Caribbean	2	Female	28	<1 year	294	All causes	3	Rate	1990	2023	-0.6301065596639145	-0.6202712968033792	-0.642159675457393
1	Deaths	103	Latin America and Caribbean	3	Both	28	<1 year	294	All causes	3	Rate	1990	2023	-0.6376178890652496	-0.6290268242105179	-0.6459277288179305
1	Deaths	103	Latin America and Caribbean	1	Male	34	2-4 years	294	All causes	1	Number	1990	2023	-0.6343993209590951	-0.6048083279696852	-0.6622462778352199
1	Deaths	103	Latin America and Caribbean	2	Female	34	2-4 years	294	All causes	1	Number	1990	2023	-0.6552462776118224	-0.626314743419456	-0.683367384348546
1	Deaths	103	Latin America and Caribbean	3	Both	34	2-4 years	294	All causes	1	Number	1990	2023	-0.6443251923061103	-0.6223882220665966	-0.6656376116238167
1	Deaths	103	Latin America and Caribbean	1	Male	34	2-4 years	294	All causes	2	Percent	1990	2023	0.0	0.0	0.0
1	Deaths	103	Latin America and Caribbean	2	Female	34	2-4 years	294	All causes	2	Percent	1990	2023	0.0	0.0	0.0
1	Deaths	103	Latin America and Caribbean	3	Both	34	2-4 years	294	All causes	2	Percent	1990	2023	0.0	0.0	0.0
1	Deaths	103	Latin America and Caribbean	1	Male	34	2-4 years	294	All causes	3	Rate	1990	2023	-0.5950306727344323	-0.5622532595319244	-0.6258762483556308
1	Deaths	103	Latin America and Caribbean	2	Female	34	2-4 years	294	All causes	3	Rate	1990	2023	-0.6153515672730397	-0.5830720919235325	-0.646726832949357
1	Deaths	103	Latin America and Caribbean	3	Both	34	2-4 years	294	All causes	3	Rate	1990	2023	-0.6046229376628898	-0.5802372497753736	-0.6283143590367185
1	Deaths	103	Latin America and Caribbean	1	Male	42	<28 days	294	All causes	1	Number	1990	2023	-0.5952128225521777	-0.5783787680906457	-0.6120653565882981
1	Deaths	103	Latin America and Caribbean	2	Female	42	<28 days	294	All causes	1	Number	1990	2023	-0.5888645288139089	-0.5739217561351839	-0.6072989330835812
1	Deaths	103	Latin America and Caribbean	3	Both	42	<28 days	294	All causes	1	Number	1990	2023	-0.5924575136849652	-0.5806280573893404	-0.6050643032837523
1	Deaths	103	Latin America and Caribbean	1	Male	42	<28 days	294	All causes	2	Percent	1990	2023	0.0	0.0	0.0
1	Deaths	103	Latin America and Caribbean	2	Female	42	<28 days	294	All causes	2	Percent	1990	2023	0.0	0.0	0.0
1	Deaths	103	Latin America and Caribbean	3	Both	42	<28 days	294	All causes	2	Percent	1990	2023	0.0	0.0	0.0
1	Deaths	103	Latin America and Caribbean	1	Male	42	<28 days	294	All causes	3	Rate	1990	2023	-0.5158975203777597	-0.4957649471122103	-0.5360521941652115
1	Deaths	103	Latin America and Caribbean	2	Female	42	<28 days	294	All causes	3	Rate	1990	2023	-0.5077358067218635	-0.48984439998721613	-0.5298078432702881
1	Deaths	103	Latin America and Caribbean	3	Both	42	<28 days	294	All causes	3	Rate	1990	2023	-0.5123257753162087	-0.49817038999782975	-0.5274113346131792
1	Deaths	103	Latin America and Caribbean	1	Male	238	12-23 months	294	All causes	1	Number	1990	2023	-0.7411887557654582	-0.718517531655695	-0.7580225342344539
1	Deaths	103	Latin America and Caribbean	2	Female	238	12-23 months	294	All causes	1	Number	1990	2023	-0.7615904246946882	-0.7434425700512418	-0.7793059893349896
1	Deaths	103	Latin America and Caribbean	3	Both	238	12-23 months	294	All causes	1	Number	1990	2023	-0.7510058369312859	-0.7364971409904831	-0.7631570664609328
1	Deaths	103	Latin America and Caribbean	1	Male	238	12-23 months	294	All causes	2	Percent	1990	2023	0.0	0.0	0.0
1	Deaths	103	Latin America and Caribbean	2	Female	238	12-23 months	294	All causes	2	Percent	1990	2023	0.0	0.0	0.0
1	Deaths	103	Latin America and Caribbean	3	Both	238	12-23 months	294	All causes	2	Percent	1990	2023	0.0	0.0	0.0
1	Deaths	103	Latin America and Caribbean	1	Male	238	12-23 months	294	All causes	3	Rate	1990	2023	-0.7051516295959674	-0.6793236424712248	-0.7243293595435419
1	Deaths	103	Latin America and Caribbean	2	Female	238	12-23 months	294	All causes	3	Rate	1990	2023	-0.7266260177748409	-0.7058166552046969	-0.7469396920342931
1	Deaths	103	Latin America and Caribbean	3	Both	238	12-23 months	294	All causes	3	Rate	1990	2023	-0.7154300925772489	-0.6988484257228353	-0.7293174633481456
1	Deaths	103	Latin America and Caribbean	1	Male	388	1-5 months	294	All causes	1	Number	1990	2023	-0.7634723373644369	-0.7481177750966562	-0.7774974445966882
1	Deaths	103	Latin America and Caribbean	2	Female	388	1-5 months	294	All causes	1	Number	1990	2023	-0.7372287442160501	-0.7215286079956319	-0.7529924990251287
1	Deaths	103	Latin America and Caribbean	3	Both	388	1-5 months	294	All causes	1	Number	1990	2023	-0.7522715743116899	-0.7405466816364185	-0.7622854753823345
1	Deaths	103	Latin America and Caribbean	1	Male	388	1-5 months	294	All causes	2	Percent	1990	2023	0.0	0.0	0.0
1	Deaths	103	Latin America and Caribbean	2	Female	388	1-5 months	294	All causes	2	Percent	1990	2023	0.0	0.0	0.0
1	Deaths	103	Latin America and Caribbean	3	Both	388	1-5 months	294	All causes	2	Percent	1990	2023	0.0	0.0	0.0
1	Deaths	103	Latin America and Caribbean	1	Male	388	1-5 months	294	All causes	3	Rate	1990	2023	-0.7213686411040603	-0.7032808517002649	-0.7378903225143425
1	Deaths	103	Latin America and Caribbean	2	Female	388	1-5 months	294	All causes	3	Rate	1990	2023	-0.6894924640444989	-0.6709401661631204	-0.7081199377709181
1	Deaths	103	Latin America and Caribbean	3	Both	388	1-5 months	294	All causes	3	Rate	1990	2023	-0.7077300423849094	-0.6938970158530458	-0.7195444412910782
1	Deaths	103	Latin America and Caribbean	1	Male	389	6-11 months	294	All causes	1	Number	1990	2023	-0.8254671788608019	-0.8106176363110041	-0.8367589818125541
1	Deaths	103	Latin America and Caribbean	2	Female	389	6-11 months	294	All causes	1	Number	1990	2023	-0.8197322567240609	-0.8071848660496908	-0.8314055249386815
1	Deaths	103	Latin America and Caribbean	3	Both	389	6-11 months	294	All causes	1	Number	1990	2023	-0.8227997195045772	-0.811824828680327	-0.8311017231991521
1	Deaths	103	Latin America and Caribbean	1	Male	389	6-11 months	294	All causes	2	Percent	1990	2023	0.0	0.0	0.0
1	Deaths	103	Latin America and Caribbean	2	Female	389	6-11 months	294	All causes	2	Percent	1990	2023	0.0	0.0	0.0
1	Deaths	103	Latin America and Caribbean	3	Both	389	6-11 months	294	All causes	2	Percent	1990	2023	0.0	0.0	0.0
1	Deaths	103	Latin America and Caribbean	1	Male	389	6-11 months	294	All causes	3	Rate	1990	2023	-0.7983910305054297	-0.7812378042446637	-0.8114345872529763
1	Deaths	103	Latin America and Caribbean	2	Female	389	6-11 months	294	All causes	3	Rate	1990	2023	-0.7906152568207908	-0.7760412008850011	-0.8041740012903381
1	Deaths	103	Latin America and Caribbean	3	Both	389	6-11 months	294	All causes	3	Rate	1990	2023	-0.7947550380628622	-0.7820432012464095	-0.8043709620756858
1	Deaths	137	North Africa and Middle East	1	Male	238	12-23 months	294	All causes	1	Number	1990	2023	-0.7650369385565947	-0.7432650121182512	-0.7875793620703363
1	Deaths	137	North Africa and Middle East	2	Female	238	12-23 months	294	All causes	1	Number	1990	2023	-0.8083416657719481	-0.7841862332674318	-0.8293640452638701
1	Deaths	137	North Africa and Middle East	3	Both	238	12-23 months	294	All causes	1	Number	1990	2023	-0.7873927935563323	-0.7714219261242392	-0.8014599017245464
1	Deaths	137	North Africa and Middle East	1	Male	238	12-23 months	294	All causes	2	Percent	1990	2023	0.0	0.0	0.0
1	Deaths	137	North Africa and Middle East	2	Female	238	12-23 months	294	All causes	2	Percent	1990	2023	0.0	0.0	0.0
1	Deaths	137	North Africa and Middle East	3	Both	238	12-23 months	294	All causes	2	Percent	1990	2023	0.0	0.0	0.0
1	Deaths	137	North Africa and Middle East	1	Male	238	12-23 months	294	All causes	3	Rate	1990	2023	-0.7907406289390625	-0.7713504337088641	-0.8108170330244387
1	Deaths	137	North Africa and Middle East	2	Female	238	12-23 months	294	All causes	3	Rate	1990	2023	-0.8287408764870597	-0.807156434487908	-0.847525732885003
1	Deaths	137	North Africa and Middle East	3	Both	238	12-23 months	294	All causes	3	Rate	1990	2023	-0.810344810099861	-0.7960980780799558	-0.8228933032371117
1	Deaths	137	North Africa and Middle East	1	Male	388	1-5 months	294	All causes	1	Number	1990	2023	-0.6430707922595684	-0.5922740016004251	-0.678391626511556
1	Deaths	137	North Africa and Middle East	2	Female	388	1-5 months	294	All causes	1	Number	1990	2023	-0.6669956737936955	-0.6213827511808777	-0.7033210715239827
1	Deaths	137	North Africa and Middle East	3	Both	388	1-5 months	294	All causes	1	Number	1990	2023	-0.6546677050925156	-0.6183371943840199	-0.6821297553985642
1	Deaths	137	North Africa and Middle East	1	Male	388	1-5 months	294	All causes	2	Percent	1990	2023	0.0	0.0	0.0
1	Deaths	137	North Africa and Middle East	2	Female	388	1-5 months	294	All causes	2	Percent	1990	2023	0.0	0.0	0.0
1	Deaths	137	North Africa and Middle East	3	Both	388	1-5 months	294	All causes	2	Percent	1990	2023	0.0	0.0	0.0
1	Deaths	137	North Africa and Middle East	1	Male	388	1-5 months	294	All causes	3	Rate	1990	2023	-0.6704361583298235	-0.6235339012124477	-0.7030489834353159
1	Deaths	137	North Africa and Middle East	2	Female	388	1-5 months	294	All causes	3	Rate	1990	2023	-0.6914173125700566	-0.6491495186295141	-0.7250787036434843
1	Deaths	137	North Africa and Middle East	3	Both	388	1-5 months	294	All causes	3	Rate	1990	2023	-0.6805844027434166	-0.646980445199568	-0.705985465226573
1	Deaths	137	North Africa and Middle East	1	Male	389	6-11 months	294	All causes	1	Number	1990	2023	-0.697740599767571	-0.6592319861254047	-0.7336987497854452
1	Deaths	137	North Africa and Middle East	2	Female	389	6-11 months	294	All causes	1	Number	1990	2023	-0.7115685145695065	-0.6744355097504784	-0.7464922643895902
1	Deaths	137	North Africa and Middle East	3	Both	389	6-11 months	294	All causes	1	Number	1990	2023	-0.7047979414720891	-0.6792803689649821	-0.7336674397915206
1	Deaths	137	North Africa and Middle East	1	Male	389	6-11 months	294	All causes	2	Percent	1990	2023	0.0	0.0	0.0
1	Deaths	137	North Africa and Middle East	2	Female	389	6-11 months	294	All causes	2	Percent	1990	2023	0.0	0.0	0.0
1	Deaths	137	North Africa and Middle East	3	Both	389	6-11 months	294	All causes	2	Percent	1990	2023	0.0	0.0	0.0
1	Deaths	137	North Africa and Middle East	1	Male	389	6-11 months	294	All causes	3	Rate	1990	2023	-0.7240893731276761	-0.6889376599904699	-0.7569129534860422
1	Deaths	137	North Africa and Middle East	2	Female	389	6-11 months	294	All causes	3	Rate	1990	2023	-0.7357217244240252	-0.7016982319267334	-0.7677209646086501
1	Deaths	137	North Africa and Middle East	3	Both	389	6-11 months	294	All causes	3	Rate	1990	2023	-0.730038564852416	-0.7067028180427445	-0.7564396381957701
1	Deaths	137	North Africa and Middle East	1	Male	1	<5 years	339	Pertussis	1	Number	1990	2023	-0.6861663642396115	-0.2115912621274291	-0.8838327719489582
1	Deaths	137	North Africa and Middle East	2	Female	1	<5 years	339	Pertussis	1	Number	1990	2023	-0.7074684143891101	-0.33392200196525235	-0.8889453765503227
1	Deaths	137	North Africa and Middle East	3	Both	1	<5 years	339	Pertussis	1	Number	1990	2023	-0.6972174953655882	-0.3121707868514916	-0.8860936889570385
1	Deaths	137	North Africa and Middle East	1	Male	1	<5 years	339	Pertussis	2	Percent	1990	2023	-0.14300790097145194	1.1356601731521945	-0.6753604079115268
1	Deaths	137	North Africa and Middle East	2	Female	1	<5 years	339	Pertussis	2	Percent	1990	2023	-0.10190541990214808	1.0277413913893145	-0.657516230143942
1	Deaths	137	North Africa and Middle East	3	Both	1	<5 years	339	Pertussis	2	Percent	1990	2023	-0.12788218310639682	1.0076981530016924	-0.6678870993246272
1	Deaths	137	North Africa and Middle East	1	Male	1	<5 years	339	Pertussis	3	Rate	1990	2023	-0.7274998939342162	-0.31542881255246535	-0.8991326028882195
1	Deaths	137	North Africa and Middle East	2	Female	1	<5 years	339	Pertussis	3	Rate	1990	2023	-0.7446377550252475	-0.4185545039478632	-0.9030560823040242
1	Deaths	137	North Africa and Middle East	3	Both	1	<5 years	339	Pertussis	3	Rate	1990	2023	-0.7364112768378974	-0.40120706688016683	-0.9008383290699975
1	Deaths	137	North Africa and Middle East	1	Male	6	5-9 years	339	Pertussis	1	Number	1990	2023	-0.6925354152059318	-0.26157052906358286	-0.8755605865852604
1	Deaths	137	North Africa and Middle East	2	Female	6	5-9 years	339	Pertussis	1	Number	1990	2023	-0.7074345648886111	-0.3825366300917632	-0.8766404994341467
1	Deaths	137	North Africa and Middle East	3	Both	6	5-9 years	339	Pertussis	1	Number	1990	2023	-0.7001543489809013	-0.32765892502326377	-0.8735076920433645
1	Deaths	137	North Africa and Middle East	1	Male	6	5-9 years	339	Pertussis	2	Percent	1990	2023	-0.3556679536292442	0.49808856457129536	-0.7384842604481658
1	Deaths	137	North Africa and Middle East	2	Female	6	5-9 years	339	Pertussis	2	Percent	1990	2023	-0.3081272372750046	0.4211706787366848	-0.695639451737871
1	Deaths	137	North Africa and Middle East	3	Both	6	5-9 years	339	Pertussis	2	Percent	1990	2023	-0.33582702657853053	0.4546207983486559	-0.7174915931124435
1	Deaths	137	North Africa and Middle East	1	Male	6	5-9 years	339	Pertussis	3	Rate	1990	2023	-0.7688949525757133	-0.444961187921687	-0.9064654013471973
1	Deaths	137	North Africa and Middle East	2	Female	6	5-9 years	339	Pertussis	3	Rate	1990	2023	-0.7787419332570749	-0.5330318106154508	-0.9067070770025116
1	Deaths	137	North Africa and Middle East	3	Both	6	5-9 years	339	Pertussis	3	Rate	1990	2023	-0.7739471788382851	-0.4931238913593229	-0.9046377929055487
1	Deaths	137	North Africa and Middle East	1	Male	7	10-14 years	339	Pertussis	1	Number	1990	2023	-0.6062180092035564	-0.06023483035114649	-0.8275823357354504
1	Deaths	137	North Africa and Middle East	2	Female	7	10-14 years	339	Pertussis	1	Number	1990	2023	-0.6200400475745614	-0.17461048979002317	-0.8262766757384754
1	Deaths	137	North Africa and Middle East	3	Both	7	10-14 years	339	Pertussis	1	Number	1990	2023	-0.6133177720711634	-0.16452762232511595	-0.8255475513338364
1	Deaths	137	North Africa and Middle East	1	Male	7	10-14 years	339	Pertussis	2	Percent	1990	2023	-0.508325322569387	0.17933503983020072	-0.7858846162883228
1	Deaths	137	North Africa and Middle East	2	Female	7	10-14 years	339	Pertussis	2	Percent	1990	2023	-0.4777164081449135	0.13130746290080225	-0.7531697999245935
1	Deaths	137	North Africa and Middle East	3	Both	7	10-14 years	339	Pertussis	2	Percent	1990	2023	-0.49528398289336456	0.11963097375502336	-0.7715246252341258
1	Deaths	137	North Africa and Middle East	1	Male	7	10-14 years	339	Pertussis	3	Rate	1990	2023	-0.7307136876360009	-0.3573451733761883	-0.8820928379626802
1	Deaths	137	North Africa and Middle East	2	Female	7	10-14 years	339	Pertussis	3	Rate	1990	2023	-0.7402409607883285	-0.43572372620083155	-0.8812343155883338
1	Deaths	137	North Africa and Middle East	3	Both	7	10-14 years	339	Pertussis	3	Rate	1990	2023	-0.7356060169006302	-0.42874574069223503	-0.8807181338244128
1	Deaths	137	North Africa and Middle East	1	Male	8	15-19 years	339	Pertussis	1	Number	1990	2023	-0.5656145059888614	-0.008691916170105743	-0.8080937231857446
1	Deaths	137	North Africa and Middle East	2	Female	8	15-19 years	339	Pertussis	1	Number	1990	2023	-0.5463132108400225	0.08138010560948762	-0.7955718197899472
1	Deaths	137	North Africa and Middle East	3	Both	8	15-19 years	339	Pertussis	1	Number	1990	2023	-0.5553952719834724	0.045476872308245236	-0.8023522279150237
1	Deaths	137	North Africa and Middle East	1	Male	8	15-19 years	339	Pertussis	2	Percent	1990	2023	-0.5897404107736895	-0.03420280621596035	-0.8189839756717386
1	Deaths	137	North Africa and Middle East	2	Female	8	15-19 years	339	Pertussis	2	Percent	1990	2023	-0.48622934922822997	0.24752429350963234	-0.7700758317344812
1	Deaths	137	North Africa and Middle East	3	Both	8	15-19 years	339	Pertussis	2	Percent	1990	2023	-0.5528176340290435	0.027572433595561968	-0.8065817876785396
1	Deaths	137	North Africa and Middle East	1	Male	8	15-19 years	339	Pertussis	3	Rate	1990	2023	-0.7115267646007135	-0.3416772563483812	-0.8725560007659467
1	Deaths	137	North Africa and Middle East	2	Female	8	15-19 years	339	Pertussis	3	Rate	1990	2023	-0.6975895250089194	-0.2791928722703955	-0.8637358976368935
1	Deaths	137	North Africa and Middle East	3	Both	8	15-19 years	339	Pertussis	3	Rate	1990	2023	-0.7042055846132811	-0.3044468473730291	-0.8685054307515377
1	Deaths	137	North Africa and Middle East	1	Male	22	All ages	339	Pertussis	1	Number	1990	2023	-0.6814121115423944	-0.19844383629224338	-0.87888908443451
1	Deaths	137	North Africa and Middle East	2	Female	22	All ages	339	Pertussis	1	Number	1990	2023	-0.7010324129954577	-0.3351247893498903	-0.8854463905056792
1	Deaths	137	North Africa and Middle East	3	Both	22	All ages	339	Pertussis	1	Number	1990	2023	-0.6915675610623144	-0.3081574625258924	-0.8813709448233109
1	Deaths	137	North Africa and Middle East	1	Male	22	All ages	339	Pertussis	2	Percent	1990	2023	-0.7698087478231943	-0.41702094980588766	-0.9114954994077963
1	Deaths	137	North Africa and Middle East	2	Female	22	All ages	339	Pertussis	2	Percent	1990	2023	-0.7849404406010307	-0.5283773729314678	-0.9177776554726716
1	Deaths	137	North Africa and Middle East	3	Both	22	All ages	339	Pertussis	2	Percent	1990	2023	-0.7776024421276856	-0.5043347407803281	-0.9141943379990386
1	Deaths	137	North Africa and Middle East	1	Male	22	All ages	339	Pertussis	3	Rate	1990	2023	-0.832574506746166	-0.5787632206323495	-0.9363533407527077
1	Deaths	137	North Africa and Middle East	2	Female	22	All ages	339	Pertussis	3	Rate	1990	2023	-0.8377229481747818	-0.6391114164013656	-0.9378212795208689
1	Deaths	137	North Africa and Middle East	3	Both	22	All ages	339	Pertussis	3	Rate	1990	2023	-0.8353565656955214	-0.630689522282461	-0.936674964799887
1	Deaths	137	North Africa and Middle East	1	Male	27	Age-standardized	339	Pertussis	3	Rate	1990	2023	-0.7275967558671877	-0.31375540970352733	-0.8971502679444542
1	Deaths	137	North Africa and Middle East	2	Female	27	Age-standardized	339	Pertussis	3	Rate	1990	2023	-0.7429209009059412	-0.427340341878211	-0.9014761178124494
1	Deaths	137	North Africa and Middle East	3	Both	27	Age-standardized	339	Pertussis	3	Rate	1990	2023	-0.7355609511663207	-0.4047964739540008	-0.8986768009187419
1	Deaths	137	North Africa and Middle East	1	Male	28	<1 year	339	Pertussis	1	Number	1990	2023	-0.6631777389352168	-0.12564140979806934	-0.8862984610168405
1	Deaths	137	North Africa and Middle East	2	Female	28	<1 year	339	Pertussis	1	Number	1990	2023	-0.6741777927915026	-0.2490581922547323	-0.896461548152621
1	Deaths	137	North Africa and Middle East	3	Both	28	<1 year	339	Pertussis	1	Number	1990	2023	-0.6686836318415944	-0.213490729670343	-0.8902092733939854
1	Deaths	137	North Africa and Middle East	1	Male	28	<1 year	339	Pertussis	2	Percent	1990	2023	-0.14724532104115032	1.1362802890059962	-0.7084402171040669
1	Deaths	137	North Africa and Middle East	2	Female	28	<1 year	339	Pertussis	2	Percent	1990	2023	-0.10562919014565753	1.111193668419538	-0.7165568425424542
1	Deaths	137	North Africa and Middle East	3	Both	28	<1 year	339	Pertussis	2	Percent	1990	2023	-0.13013504973050255	1.1260012878194352	-0.7147813989451369
1	Deaths	137	North Africa and Middle East	1	Male	28	<1 year	339	Pertussis	3	Rate	1990	2023	-0.690411814434064	-0.19633848244210522	-0.8954919041319526
1	Deaths	137	North Africa and Middle East	2	Female	28	<1 year	339	Pertussis	3	Rate	1990	2023	-0.6995017329615741	-0.30742378241346957	-0.9045088865533674
1	Deaths	137	North Africa and Middle East	3	Both	28	<1 year	339	Pertussis	3	Rate	1990	2023	-0.6949676984573049	-0.27588626469967514	-0.8989192166664531
1	Deaths	137	North Africa and Middle East	1	Male	34	2-4 years	339	Pertussis	1	Number	1990	2023	-0.6713419577576992	-0.20608924749750981	-0.8696677845712021
1	Deaths	137	North Africa and Middle East	2	Female	34	2-4 years	339	Pertussis	1	Number	1990	2023	-0.6942391956686007	-0.3252156221149737	-0.8849325295101262
1	Deaths	137	North Africa and Middle East	3	Both	34	2-4 years	339	Pertussis	1	Number	1990	2023	-0.6838782005666691	-0.26485689037841575	-0.8758735952928268
1	Deaths	137	North Africa and Middle East	1	Male	34	2-4 years	339	Pertussis	2	Percent	1990	2023	0.007761347009811152	1.28724305039481	-0.5905441044233963
1	Deaths	137	North Africa and Middle East	2	Female	34	2-4 years	339	Pertussis	2	Percent	1990	2023	0.11166534762147057	1.3499436413041215	-0.5751895452173266
1	Deaths	137	North Africa and Middle East	3	Both	34	2-4 years	339	Pertussis	2	Percent	1990	2023	0.050831608238903495	1.3535074436741532	-0.5845122912146379
1	Deaths	137	North Africa and Middle East	1	Male	34	2-4 years	339	Pertussis	3	Rate	1990	2023	-0.7223704097166852	-0.3293542569809193	-0.8899035626107169
1	Deaths	137	North Africa and Middle East	2	Female	34	2-4 years	339	Pertussis	3	Rate	1990	2023	-0.7399686860061295	-0.4261361627836322	-0.9021419844349876
1	Deaths	137	North Africa and Middle East	3	Both	34	2-4 years	339	Pertussis	3	Rate	1990	2023	-0.7320827117018901	-0.3769567654179041	-0.8948012765492527
1	Deaths	137	North Africa and Middle East	1	Male	238	12-23 months	339	Pertussis	1	Number	1990	2023	-0.7368235569359552	-0.3962432485232661	-0.8815724860113209
1	Deaths	137	North Africa and Middle East	2	Female	238	12-23 months	339	Pertussis	1	Number	1990	2023	-0.7705230061455346	-0.5182997280755466	-0.9009380371815567
1	Deaths	137	North Africa and Middle East	3	Both	238	12-23 months	339	Pertussis	1	Number	1990	2023	-0.7544117012195748	-0.4842384363263377	-0.8917933855571278
1	Deaths	137	North Africa and Middle East	1	Male	238	12-23 months	339	Pertussis	2	Percent	1990	2023	0.12096247607095335	1.4694324156617133	-0.49239573227525085
1	Deaths	137	North Africa and Middle East	2	Female	238	12-23 months	339	Pertussis	2	Percent	1990	2023	0.19935601948574802	1.5683265752958873	-0.47652949848846177
1	Deaths	137	North Africa and Middle East	3	Both	238	12-23 months	339	Pertussis	2	Percent	1990	2023	0.15649471470467063	1.4390180024368249	-0.4922428173595865
1	Deaths	137	North Africa and Middle East	1	Male	238	12-23 months	339	Pertussis	3	Rate	1990	2023	-0.765613638946811	-0.46229097751925796	-0.8945278166647036
1	Deaths	137	North Africa and Middle East	2	Female	238	12-23 months	339	Pertussis	3	Rate	1990	2023	-0.7949474569306365	-0.5695696370418916	-0.9114817260929999
1	Deaths	137	North Africa and Middle East	3	Both	238	12-23 months	339	Pertussis	3	Rate	1990	2023	-0.7809241924506698	-0.5399174894495468	-0.9034748334551325
1	Deaths	137	North Africa and Middle East	1	Male	388	1-5 months	339	Pertussis	1	Number	1990	2023	-0.6689211002173606	-0.10145721916792197	-0.8936154075895218
1	Deaths	137	North Africa and Middle East	2	Female	388	1-5 months	339	Pertussis	1	Number	1990	2023	-0.6838517386064349	-0.2539139351618346	-0.8937127894538615
1	Deaths	137	North Africa and Middle East	3	Both	388	1-5 months	339	Pertussis	1	Number	1990	2023	-0.67631782050926	-0.2126725085497897	-0.8937485078202619
1	Deaths	137	North Africa and Middle East	1	Male	388	1-5 months	339	Pertussis	2	Percent	1990	2023	-0.07899068484819921	1.4288492544630502	-0.6839169565033923
1	Deaths	137	North Africa and Middle East	2	Female	388	1-5 months	339	Pertussis	2	Percent	1990	2023	-0.050850311460288324	1.165978303471944	-0.6756781850823247
1	Deaths	137	North Africa and Middle East	3	Both	388	1-5 months	339	Pertussis	2	Percent	1990	2023	-0.06560500104821725	1.2432576834088853	-0.6886861372506579
1	Deaths	137	North Africa and Middle East	1	Male	388	1-5 months	339	Pertussis	3	Rate	1990	2023	-0.6943045518772715	-0.17034749655070375	-0.9017717961741869
1	Deaths	137	North Africa and Middle East	2	Female	388	1-5 months	339	Pertussis	3	Rate	1990	2023	-0.707037199070228	-0.30862987407809517	-0.9015076066926525
1	Deaths	137	North Africa and Middle East	3	Both	388	1-5 months	339	Pertussis	3	Rate	1990	2023	-0.7006097077858137	-0.27176031715924465	-0.9017225312127658
1	Deaths	137	North Africa and Middle East	1	Male	389	6-11 months	339	Pertussis	1	Number	1990	2023	-0.6565580277553542	-0.16386843118956432	-0.8797263414734579
1	Deaths	137	North Africa and Middle East	2	Female	389	6-11 months	339	Pertussis	1	Number	1990	2023	-0.6635039003063339	-0.1788243722253642	-0.8940297096403107
1	Deaths	137	North Africa and Middle East	3	Both	389	6-11 months	339	Pertussis	1	Number	1990	2023	-0.6600748318988868	-0.21182529966200067	-0.8866579965715252
1	Deaths	137	North Africa and Middle East	1	Male	389	6-11 months	339	Pertussis	2	Percent	1990	2023	0.13391676794443466	1.6747318854593785	-0.5941049149731367
1	Deaths	137	North Africa and Middle East	2	Female	389	6-11 months	339	Pertussis	2	Percent	1990	2023	0.1626902240649108	1.6965081604999597	-0.6189125953544011
1	Deaths	137	North Africa and Middle East	3	Both	389	6-11 months	339	Pertussis	2	Percent	1990	2023	0.1488156289020736	1.6414477072215774	-0.6154094917429689
1	Deaths	137	North Africa and Middle East	1	Male	389	6-11 months	339	Pertussis	3	Rate	1990	2023	-0.6864967978384777	-0.2367562923739436	-0.8902109231515448
1	Deaths	137	North Africa and Middle East	2	Female	389	6-11 months	339	Pertussis	3	Rate	1990	2023	-0.6916820338377606	-0.24758949762578278	-0.9029036460539503
1	Deaths	137	North Africa and Middle East	3	Both	389	6-11 months	339	Pertussis	3	Rate	1990	2023	-0.6891394095252084	-0.27921649899285655	-0.8963490632123744
1	Deaths	8	Taiwan	1	Male	1	<5 years	294	All causes	1	Number	1990	2023	-0.8176505755609499	-0.8048825030031047	-0.8286974414353294
1	Deaths	8	Taiwan	2	Female	1	<5 years	294	All causes	1	Number	1990	2023	-0.8304089361491136	-0.8168262631381241	-0.8424207283104338
1	Deaths	8	Taiwan	3	Both	1	<5 years	294	All causes	1	Number	1990	2023	-0.8233131224547463	-0.8141539163476484	-0.8313948886059112
1	Deaths	8	Taiwan	1	Male	1	<5 years	294	All causes	2	Percent	1990	2023	0.0	0.0	0.0
1	Deaths	8	Taiwan	2	Female	1	<5 years	294	All causes	2	Percent	1990	2023	0.0	0.0	0.0
1	Deaths	8	Taiwan	3	Both	1	<5 years	294	All causes	2	Percent	1990	2023	0.0	0.0	0.0
1	Deaths	8	Taiwan	1	Male	1	<5 years	294	All causes	3	Rate	1990	2023	-0.6160007529906087	-0.589113197611389	-0.6392637174371645
1	Deaths	8	Taiwan	2	Female	1	<5 years	294	All causes	3	Rate	1990	2023	-0.6454075232166714	-0.617007951004898	-0.6705225914070225
1	Deaths	8	Taiwan	3	Both	1	<5 years	294	All causes	3	Rate	1990	2023	-0.629200223036939	-0.6099784696795011	-0.6461608322681023
1	Deaths	8	Taiwan	1	Male	6	5-9 years	294	All causes	1	Number	1990	2023	-0.8775539652106632	-0.8579140932681705	-0.896260690701679
1	Deaths	8	Taiwan	2	Female	6	5-9 years	294	All causes	1	Number	1990	2023	-0.8384659994999936	-0.8126005619280137	-0.8618827087150978
1	Deaths	8	Taiwan	3	Both	6	5-9 years	294	All causes	1	Number	1990	2023	-0.8622872117756895	-0.8462679831027078	-0.8758881923240238
1	Deaths	8	Taiwan	1	Male	6	5-9 years	294	All causes	2	Percent	1990	2023	0.0	0.0	0.0
1	Deaths	8	Taiwan	2	Female	6	5-9 years	294	All causes	2	Percent	1990	2023	0.0	0.0	0.0
1	Deaths	8	Taiwan	3	Both	6	5-9 years	294	All causes	2	Percent	1990	2023	0.0	0.0	0.0
1	Deaths	8	Taiwan	1	Male	6	5-9 years	294	All causes	3	Rate	1990	2023	-0.7696499392626284	-0.7327026775353636	-0.8048417309810493
1	Deaths	8	Taiwan	2	Female	6	5-9 years	294	All causes	3	Rate	1990	2023	-0.6923494330435366	-0.643087255985053	-0.7369478695583389
1	Deaths	8	Taiwan	3	Both	6	5-9 years	294	All causes	3	Rate	1990	2023	-0.739382159898087	-0.70906618974976	-0.7651216588907398
1	Deaths	8	Taiwan	1	Male	7	10-14 years	294	All causes	1	Number	1990	2023	-0.8505199552133724	-0.8286486158231753	-0.8674575287843711
1	Deaths	8	Taiwan	2	Female	7	10-14 years	294	All causes	1	Number	1990	2023	-0.7926477462303334	-0.7603982010901742	-0.8180979147945091
1	Deaths	8	Taiwan	3	Both	7	10-14 years	294	All causes	1	Number	1990	2023	-0.8291541110425904	-0.8101924900385513	-0.846197130856965
1	Deaths	8	Taiwan	1	Male	7	10-14 years	294	All causes	2	Percent	1990	2023	0.0	0.0	0.0
1	Deaths	8	Taiwan	2	Female	7	10-14 years	294	All causes	2	Percent	1990	2023	0.0	0.0	0.0
1	Deaths	8	Taiwan	3	Both	7	10-14 years	294	All causes	2	Percent	1990	2023	0.0	0.0	0.0
1	Deaths	8	Taiwan	1	Male	7	10-14 years	294	All causes	3	Rate	1990	2023	-0.7009841109600231	-0.6572332678184517	-0.7348655807357487
1	Deaths	8	Taiwan	2	Female	7	10-14 years	294	All causes	3	Rate	1990	2023	-0.5773766834251685	-0.5116459788999891	-0.6292489657391495
1	Deaths	8	Taiwan	3	Both	7	10-14 years	294	All causes	3	Rate	1990	2023	-0.6551383397417373	-0.6168632829607625	-0.6895405963302162
1	Deaths	8	Taiwan	1	Male	8	15-19 years	294	All causes	1	Number	1990	2023	-0.7983186128294804	-0.7716610824507437	-0.8228795809956793
1	Deaths	8	Taiwan	2	Female	8	15-19 years	294	All causes	1	Number	1990	2023	-0.7395499808142296	-0.6986180657515583	-0.7734619710256729
1	Deaths	8	Taiwan	3	Both	8	15-19 years	294	All causes	1	Number	1990	2023	-0.7832507440684233	-0.7603525416558161	-0.8042645288000676
1	Deaths	8	Taiwan	1	Male	8	15-19 years	294	All causes	2	Percent	1990	2023	0.0	0.0	0.0
1	Deaths	8	Taiwan	2	Female	8	15-19 years	294	All causes	2	Percent	1990	2023	0.0	0.0	0.0
1	Deaths	8	Taiwan	3	Both	8	15-19 years	294	All causes	2	Percent	1990	2023	0.0	0.0	0.0
1	Deaths	8	Taiwan	1	Male	8	15-19 years	294	All causes	3	Rate	1990	2023	-0.651173794975208	-0.6050671845050717	-0.693654211424873
1	Deaths	8	Taiwan	2	Female	8	15-19 years	294	All causes	3	Rate	1990	2023	-0.5298843160301712	-0.4560016751072014	-0.5910959009740732
1	Deaths	8	Taiwan	3	Both	8	15-19 years	294	All causes	3	Rate	1990	2023	-0.6173086983131039	-0.5768797572774909	-0.6544105217899964
1	Deaths	8	Taiwan	1	Male	22	All ages	294	All causes	1	Number	1990	2023	0.8434260305837046	0.8748705489059321	0.8117812263044066
1	Deaths	8	Taiwan	2	Female	22	All ages	294	All causes	1	Number	1990	2023	1.1287636122500433	1.1748806235867026	1.0836517199731244
1	Deaths	8	Taiwan	3	Both	22	All ages	294	All causes	1	Number	1990	2023	0.9538853411893187	0.980238957412075	0.9274072094472773
1	Deaths	8	Taiwan	1	Male	22	All ages	294	All causes	2	Percent	1990	2023	0.0	0.0	0.0
1	Deaths	8	Taiwan	2	Female	22	All ages	294	All causes	2	Percent	1990	2023	0.0	0.0	0.0
1	Deaths	8	Taiwan	3	Both	22	All ages	294	All causes	2	Percent	1990	2023	0.0	0.0	0.0
1	Deaths	8	Taiwan	1	Male	22	All ages	294	All causes	3	Rate	1990	2023	0.6938474269461415	0.7227404856140863	0.6647703338513212
1	Deaths	8	Taiwan	2	Female	22	All ages	294	All causes	3	Rate	1990	2023	0.7851414626448108	0.8238143282446292	0.7473114711424772
1	Deaths	8	Taiwan	3	Both	22	All ages	294	All causes	3	Rate	1990	2023	0.715979191182907	0.739123976650793	0.6927250512736108
1	Deaths	8	Taiwan	1	Male	27	Age-standardized	294	All causes	3	Rate	1990	2023	-0.30261607531495205	-0.2893229052851101	-0.3153306463895788
1	Deaths	8	Taiwan	2	Female	27	Age-standardized	294	All causes	3	Rate	1990	2023	-0.454181246475926	-0.44239965741561527	-0.46549976545032473
1	Deaths	8	Taiwan	3	Both	27	Age-standardized	294	All causes	3	Rate	1990	2023	-0.3841291797154235	-0.37595258611861715	-0.39311602255410744
1	Deaths	8	Taiwan	1	Male	28	<1 year	294	All causes	1	Number	1990	2023	-0.7930118959919438	-0.7761311427926665	-0.8080613581454448
1	Deaths	8	Taiwan	2	Female	28	<1 year	294	All causes	1	Number	1990	2023	-0.8091361917239183	-0.7926141122148492	-0.8253665319882454
1	Deaths	8	Taiwan	3	Both	28	<1 year	294	All causes	1	Number	1990	2023	-0.8002748870480149	-0.787780709261807	-0.8113041552582635
1	Deaths	8	Taiwan	1	Male	28	<1 year	294	All causes	2	Percent	1990	2023	0.0	0.0	0.0
1	Deaths	8	Taiwan	2	Female	28	<1 year	294	All causes	2	Percent	1990	2023	0.0	0.0	0.0
1	Deaths	8	Taiwan	3	Both	28	<1 year	294	All causes	2	Percent	1990	2023	0.0	0.0	0.0
1	Deaths	8	Taiwan	1	Male	28	<1 year	294	All causes	3	Rate	1990	2023	-0.5022110944791696	-0.4616143089793209	-0.5384037797060317
1	Deaths	8	Taiwan	2	Female	28	<1 year	294	All causes	3	Rate	1990	2023	-0.5477442764655626	-0.5085948688845348	-0.5862024018993576
1	Deaths	8	Taiwan	3	Both	28	<1 year	294	All causes	3	Rate	1990	2023	-0.523083128665994	-0.4932487022805568	-0.549419546806861
1	Deaths	8	Taiwan	1	Male	34	2-4 years	294	All causes	1	Number	1990	2023	-0.8743645305698058	-0.8553099419235703	-0.8913805687893467
1	Deaths	8	Taiwan	2	Female	34	2-4 years	294	All causes	1	Number	1990	2023	-0.877400123279832	-0.8577249531007252	-0.8959907514363358
1	Deaths	8	Taiwan	3	Both	34	2-4 years	294	All causes	1	Number	1990	2023	-0.8756317826455251	-0.863532137989815	-0.8882410667494144
1	Deaths	8	Taiwan	1	Male	34	2-4 years	294	All causes	2	Percent	1990	2023	0.0	0.0	0.0
1	Deaths	8	Taiwan	2	Female	34	2-4 years	294	All causes	2	Percent	1990	2023	0.0	0.0	0.0
1	Deaths	8	Taiwan	3	Both	34	2-4 years	294	All causes	2	Percent	1990	2023	0.0	0.0	0.0
1	Deaths	8	Taiwan	1	Male	34	2-4 years	294	All causes	3	Rate	1990	2023	-0.7519199536083615	-0.7142947251854426	-0.785519856327323
1	Deaths	8	Taiwan	2	Female	34	2-4 years	294	All causes	3	Rate	1990	2023	-0.7585333624741046	-0.7197821229704753	-0.7951485417918729
1	Deaths	8	Taiwan	3	Both	34	2-4 years	294	All causes	3	Rate	1990	2023	-0.754725015316461	-0.7308624866034628	-0.7795926385021894
1	Deaths	7	Democratic People's Republic of Korea	1	Male	1	<5 years	339	Pertussis	1	Number	1990	2023	-0.7940850826442035	1.9071307551474042	-0.9755457383108105
1	Deaths	7	Democratic People's Republic of Korea	2	Female	1	<5 years	339	Pertussis	1	Number	1990	2023	-0.7863920749673948	1.1979225083681568	-0.9760277155484735
1	Deaths	7	Democratic People's Republic of Korea	3	Both	1	<5 years	339	Pertussis	1	Number	1990	2023	-0.7901638627291019	1.429367431124343	-0.9767581038623201
1	Deaths	7	Democratic People's Republic of Korea	1	Male	1	<5 years	339	Pertussis	2	Percent	1990	2023	-0.3384374847291437	7.9670980248561705	-0.9270759734591407
1	Deaths	7	Democratic People's Republic of Korea	2	Female	1	<5 years	339	Pertussis	2	Percent	1990	2023	-0.32777123994869783	6.6426921449111385	-0.926954218688334
1	Deaths	7	Democratic People's Republic of Korea	3	Both	1	<5 years	339	Pertussis	2	Percent	1990	2023	-0.3324262876854684	6.908563466924714	-0.9226919271628223
1	Deaths	7	Democratic People's Republic of Korea	1	Male	1	<5 years	339	Pertussis	3	Rate	1990	2023	-0.6837899939663181	3.4642896465703057	-0.9624471974367611
1	Deaths	7	Democratic People's Republic of Korea	2	Female	1	<5 years	339	Pertussis	3	Rate	1990	2023	-0.6728550007353821	2.3661642341876283	-0.9632859456030538
1	Deaths	7	Democratic People's Republic of Korea	3	Both	1	<5 years	339	Pertussis	3	Rate	1990	2023	-0.678188735589532	2.725753890133971	-0.9643555010083533
1	Deaths	7	Democratic People's Republic of Korea	1	Male	6	5-9 years	339	Pertussis	1	Number	1990	2023	-0.7539355512294733	2.2256773859286247	-0.9766651776407407
1	Deaths	7	Democratic People's Republic of Korea	2	Female	6	5-9 years	339	Pertussis	1	Number	1990	2023	-0.7545343704722122	2.113346870465412	-0.9721602872980627
1	Deaths	7	Democratic People's Republic of Korea	3	Both	6	5-9 years	339	Pertussis	1	Number	1990	2023	-0.7542766699388376	2.191748409477991	-0.9737807983854081
1	Deaths	7	Democratic People's Republic of Korea	1	Male	6	5-9 years	339	Pertussis	2	Percent	1990	2023	-0.3968985584307217	6.388463259205599	-0.9407462716547758
1	Deaths	7	Democratic People's Republic of Korea	2	Female	6	5-9 years	339	Pertussis	2	Percent	1990	2023	-0.44930796116901756	5.852261064810395	-0.9332652582268574
1	Deaths	7	Democratic People's Republic of Korea	3	Both	6	5-9 years	339	Pertussis	2	Percent	1990	2023	-0.42086817866980647	6.458959587277285	-0.9349042951097137
1	Deaths	7	Democratic People's Republic of Korea	1	Male	6	5-9 years	339	Pertussis	3	Rate	1990	2023	-0.7075344794310534	2.833952529822314	-0.9722648639298189
1	Deaths	7	Democratic People's Republic of Korea	2	Female	6	5-9 years	339	Pertussis	3	Rate	1990	2023	-0.7070106845151998	2.716110358094525	-0.9667703442493129
1	Deaths	7	Democratic People's Republic of Korea	3	Both	6	5-9 years	339	Pertussis	3	Rate	1990	2023	-0.7073363163032399	2.8014658466438553	-0.9687721628784514
1	Deaths	7	Democratic People's Republic of Korea	1	Male	7	10-14 years	339	Pertussis	1	Number	1990	2023	-0.6586998599441348	3.7003286856956046	-0.96925713602871
1	Deaths	7	Democratic People's Republic of Korea	2	Female	7	10-14 years	339	Pertussis	1	Number	1990	2023	-0.6412589945925148	4.24418331178721	-0.9668583015088418
1	Deaths	7	Democratic People's Republic of Korea	3	Both	7	10-14 years	339	Pertussis	1	Number	1990	2023	-0.6495650714768648	4.438231732661795	-0.966890206358475
1	Deaths	7	Democratic People's Republic of Korea	1	Male	7	10-14 years	339	Pertussis	2	Percent	1990	2023	-0.41674232350322654	6.984540528125084	-0.9430300992960963
1	Deaths	7	Democratic People's Republic of Korea	2	Female	7	10-14 years	339	Pertussis	2	Percent	1990	2023	-0.4591500450721454	6.668161541160885	-0.9436165457410305
1	Deaths	7	Democratic People's Republic of Korea	3	Both	7	10-14 years	339	Pertussis	2	Percent	1990	2023	-0.4331080371461201	7.006619911780755	-0.9430569092889172
1	Deaths	7	Democratic People's Republic of Korea	1	Male	7	10-14 years	339	Pertussis	3	Rate	1990	2023	-0.6442352720493344	3.899532581121973	-0.9679542275154647
1	Deaths	7	Democratic People's Republic of Korea	2	Female	7	10-14 years	339	Pertussis	3	Rate	1990	2023	-0.6229119226054062	4.512386297463918	-0.9651633374015139
1	Deaths	7	Democratic People's Republic of Korea	3	Both	7	10-14 years	339	Pertussis	3	Rate	1990	2023	-0.6332078088171317	4.692072253726673	-0.9653447394340264
1	Deaths	7	Democratic People's Republic of Korea	1	Male	8	15-19 years	339	Pertussis	1	Number	1990	2023	-0.6730658036459388	3.3841610988653614	-0.9720734676196852
1	Deaths	7	Democratic People's Republic of Korea	2	Female	8	15-19 years	339	Pertussis	1	Number	1990	2023	-0.6018707234515548	5.298833246026203	-0.9653987083962404
1	Deaths	7	Democratic People's Republic of Korea	3	Both	8	15-19 years	339	Pertussis	1	Number	1990	2023	-0.6431648539422482	4.368751172257571	-0.9678851430215153
1	Deaths	7	Democratic People's Republic of Korea	1	Male	8	15-19 years	339	Pertussis	2	Percent	1990	2023	-0.3652405540494466	8.30099449095832	-0.9381011832158636
1	Deaths	7	Democratic People's Republic of Korea	2	Female	8	15-19 years	339	Pertussis	2	Percent	1990	2023	-0.4139463031652101	8.094450285888772	-0.942724132962808
1	Deaths	7	Democratic People's Republic of Korea	3	Both	8	15-19 years	339	Pertussis	2	Percent	1990	2023	-0.3711362945318966	8.512863308495618	-0.9384449791744234
1	Deaths	7	Democratic People's Republic of Korea	1	Male	8	15-19 years	339	Pertussis	3	Rate	1990	2023	-0.6341936479045864	3.9054335595953877	-0.9687530302714062
1	Deaths	7	Democratic People's Republic of Korea	2	Female	8	15-19 years	339	Pertussis	3	Rate	1990	2023	-0.5754818874757801	5.716333005926215	-0.9631052628687035
1	Deaths	7	Democratic People's Republic of Korea	3	Both	8	15-19 years	339	Pertussis	3	Rate	1990	2023	-0.6099418981706305	4.868606034412509	-0.9648951055075666
1	Deaths	7	Democratic People's Republic of Korea	1	Male	22	All ages	339	Pertussis	1	Number	1990	2023	-0.7657483373300086	2.2636543004686653	-0.9743486368394704
1	Deaths	7	Democratic People's Republic of Korea	2	Female	22	All ages	339	Pertussis	1	Number	1990	2023	-0.7609903150448234	1.6912075177142505	-0.9733095838333247
1	Deaths	7	Democratic People's Republic of Korea	3	Both	22	All ages	339	Pertussis	1	Number	1990	2023	-0.7633004542018631	1.8431627259226262	-0.9746393707251035
1	Deaths	7	Democratic People's Republic of Korea	1	Male	22	All ages	339	Pertussis	2	Percent	1990	2023	-0.8586475673063364	0.949685954807247	-0.9852185127577195
1	Deaths	7	Democratic People's Republic of Korea	2	Female	22	All ages	339	Pertussis	2	Percent	1990	2023	-0.8889507789252455	0.13656759960562265	-0.9876295905056015
1	Deaths	7	Democratic People's Republic of Korea	3	Both	22	All ages	339	Pertussis	2	Percent	1990	2023	-0.8748778192160264	0.458859363147027	-0.9865863079682555
1	Deaths	7	Democratic People's Republic of Korea	1	Male	22	All ages	339	Pertussis	3	Rate	1990	2023	-0.814067785091536	1.5904553498796066	-0.9796397826444558
1	Deaths	7	Democratic People's Republic of Korea	2	Female	22	All ages	339	Pertussis	3	Rate	1990	2023	-0.8119782353223232	1.1170923960230315	-0.9790034485482
1	Deaths	7	Democratic People's Republic of Korea	3	Both	22	All ages	339	Pertussis	3	Rate	1990	2023	-0.8129799606449684	1.246427651991689	-0.9799621673583422
1	Deaths	7	Democratic People's Republic of Korea	1	Male	27	Age-standardized	339	Pertussis	3	Rate	1990	2023	-0.6637389619133663	3.723420191210615	-0.9637590527627864
1	Deaths	7	Democratic People's Republic of Korea	2	Female	27	Age-standardized	339	Pertussis	3	Rate	1990	2023	-0.6542616237894366	2.8442490101826774	-0.9610322786105557
1	Deaths	7	Democratic People's Republic of Korea	3	Both	27	Age-standardized	339	Pertussis	3	Rate	1990	2023	-0.658780623204452	3.1281958251661957	-0.9629054654293083
1	Deaths	7	Democratic People's Republic of Korea	1	Male	28	<1 year	339	Pertussis	1	Number	1990	2023	-0.786755960925546	1.9828515467413776	-0.9742484575797903
1	Deaths	7	Democratic People's Republic of Korea	2	Female	28	<1 year	339	Pertussis	1	Number	1990	2023	-0.7726137219676604	1.48440444875944	-0.9755465677244428
1	Deaths	7	Democratic People's Republic of Korea	3	Both	28	<1 year	339	Pertussis	1	Number	1990	2023	-0.7797463661591922	1.6670908896591277	-0.976190717586812
1	Deaths	7	Democratic People's Republic of Korea	1	Male	28	<1 year	339	Pertussis	2	Percent	1990	2023	-0.3299427473841194	7.732851727436558	-0.9244978804460195
1	Deaths	7	Democratic People's Republic of Korea	2	Female	28	<1 year	339	Pertussis	2	Percent	1990	2023	-0.3127571249855686	6.9711805518956504	-0.9281366678799121
1	Deaths	7	Democratic People's Republic of Korea	3	Both	28	<1 year	339	Pertussis	2	Percent	1990	2023	-0.3196831067032265	7.522828186395591	-0.9255765552179104
1	Deaths	7	Democratic People's Republic of Korea	1	Male	28	<1 year	339	Pertussis	3	Rate	1990	2023	-0.6286909474038322	4.193860455198229	-0.9551603840349339
1	Deaths	7	Democratic People's Republic of Korea	2	Female	28	<1 year	339	Pertussis	3	Rate	1990	2023	-0.6028512097827634	3.3392161997339347	-0.9572900742782929
1	Deaths	7	Democratic People's Republic of Korea	3	Both	28	<1 year	339	Pertussis	3	Rate	1990	2023	-0.6159129936280161	3.6509786815665706	-0.9584804307357938
1	Deaths	7	Democratic People's Republic of Korea	1	Male	34	2-4 years	339	Pertussis	1	Number	1990	2023	-0.7887431287815693	2.1194353159466295	-0.9750131856677957
1	Deaths	7	Democratic People's Republic of Korea	2	Female	34	2-4 years	339	Pertussis	1	Number	1990	2023	-0.7803501110724094	1.6845285070856522	-0.9704974021284396
1	Deaths	7	Democratic People's Republic of Korea	3	Both	34	2-4 years	339	Pertussis	1	Number	1990	2023	-0.7842852324785987	1.4910473931486214	-0.9754676521814766
1	Deaths	7	Democratic People's Republic of Korea	1	Male	34	2-4 years	339	Pertussis	2	Percent	1990	2023	-0.3060268260315948	7.8790029837620335	-0.921667035371589
1	Deaths	7	Democratic People's Republic of Korea	2	Female	34	2-4 years	339	Pertussis	2	Percent	1990	2023	-0.27432976206952225	6.940698307637145	-0.9154731006366736
1	Deaths	7	Democratic People's Republic of Korea	3	Both	34	2-4 years	339	Pertussis	2	Percent	1990	2023	-0.289400705574767	7.397402276501431	-0.920507993676855
1	Deaths	7	Democratic People's Republic of Korea	1	Male	34	2-4 years	339	Pertussis	3	Rate	1990	2023	-0.695838738542344	3.491268734889365	-0.9640247395350593
1	Deaths	7	Democratic People's Republic of Korea	2	Female	34	2-4 years	339	Pertussis	3	Rate	1990	2023	-0.6855669877108189	2.842953844321704	-0.9577664675160877
1	Deaths	7	Democratic People's Republic of Korea	3	Both	34	2-4 years	339	Pertussis	3	Rate	1990	2023	-0.6902872967608317	2.576523901880763	-0.9647776559436311
1	Deaths	7	Democratic People's Republic of Korea	1	Male	238	12-23 months	339	Pertussis	1	Number	1990	2023	-0.813656070551056	1.4881942593698463	-0.9787486568103169
1	Deaths	7	Democratic People's Republic of Korea	2	Female	238	12-23 months	339	Pertussis	1	Number	1990	2023	-0.8176591091187912	0.7587338097056477	-0.9783211435962772
1	Deaths	7	Democratic People's Republic of Korea	3	Both	238	12-23 months	339	Pertussis	1	Number	1990	2023	-0.8157224850945555	0.9674693853575843	-0.9786024573173655
1	Deaths	7	Democratic People's Republic of Korea	1	Male	238	12-23 months	339	Pertussis	2	Percent	1990	2023	-0.25469830226314544	7.785127492657348	-0.907112876233781
1	Deaths	7	Democratic People's Republic of Korea	2	Female	238	12-23 months	339	Pertussis	2	Percent	1990	2023	-0.1934858109847319	7.459268758921933	-0.8992492032193425
1	Deaths	7	Democratic People's Republic of Korea	3	Both	238	12-23 months	339	Pertussis	2	Percent	1990	2023	-0.22722552141838756	7.082828710079073	-0.90748006230941
1	Deaths	7	Democratic People's Republic of Korea	1	Male	238	12-23 months	339	Pertussis	3	Rate	1990	2023	-0.696058090955361	3.0584445949122796	-0.9653373531515832
1	Deaths	7	Democratic People's Republic of Korea	2	Female	238	12-23 months	339	Pertussis	3	Rate	1990	2023	-0.7026034588689593	1.8684808396457206	-0.9646419578242383
1	Deaths	7	Democratic People's Republic of Korea	3	Both	238	12-23 months	339	Pertussis	3	Rate	1990	2023	-0.6994364957493391	2.2090159956433064	-0.9650998093047559
1	Deaths	7	Democratic People's Republic of Korea	1	Male	388	1-5 months	339	Pertussis	1	Number	1990	2023	-0.7690451557781709	2.290287961183415	-0.9744950054869711
1	Deaths	7	Democratic People's Republic of Korea	2	Female	388	1-5 months	339	Pertussis	1	Number	1990	2023	-0.7503966074506783	1.649653724824967	-0.974445854762016
1	Deaths	7	Democratic People's Republic of Korea	3	Both	388	1-5 months	339	Pertussis	1	Number	1990	2023	-0.7596565761415361	1.8525500545439413	-0.9745372925374978
1	Deaths	7	Democratic People's Republic of Korea	1	Male	388	1-5 months	339	Pertussis	2	Percent	1990	2023	-0.20588315507321572	10.038501610677342	-0.9107823637390455
1	Deaths	7	Democratic People's Republic of Korea	2	Female	388	1-5 months	339	Pertussis	2	Percent	1990	2023	-0.2105009562645676	8.45698846745257	-0.9234441063888101
1	Deaths	7	Democratic People's Republic of Korea	3	Both	388	1-5 months	339	Pertussis	2	Percent	1990	2023	-0.2018913411144966	9.347010711161362	-0.9149347719608563
1	Deaths	7	Democratic People's Republic of Korea	1	Male	388	1-5 months	339	Pertussis	3	Rate	1990	2023	-0.5930156245945293	4.7980848823425735	-0.9550555681281359
1	Deaths	7	Democratic People's Republic of Korea	2	Female	388	1-5 months	339	Pertussis	3	Rate	1990	2023	-0.5587336504647014	3.684243329966292	-0.9548235932633333
1	Deaths	7	Democratic People's Republic of Korea	3	Both	388	1-5 months	339	Pertussis	3	Rate	1990	2023	-0.575806007188642	4.034606638723057	-0.9550596085680003
1	Deaths	7	Democratic People's Republic of Korea	1	Male	389	6-11 months	339	Pertussis	1	Number	1990	2023	-0.8052905418301054	1.5642223445523826	-0.9768665513138062
1	Deaths	7	Democratic People's Republic of Korea	2	Female	389	6-11 months	339	Pertussis	1	Number	1990	2023	-0.797423677600081	1.1875759912506998	-0.9769907112626912
1	Deaths	7	Democratic People's Republic of Korea	3	Both	389	6-11 months	339	Pertussis	1	Number	1990	2023	-0.8014576370251891	1.4007810947264054	-0.9780053382030733
1	Deaths	7	Democratic People's Republic of Korea	1	Male	389	6-11 months	339	Pertussis	2	Percent	1990	2023	-0.25408893332652666	8.022088718843035	-0.9103020241680647
1	Deaths	7	Democratic People's Republic of Korea	2	Female	389	6-11 months	339	Pertussis	2	Percent	1990	2023	-0.20727468389293124	8.052717548035506	-0.915706646908443
1	Deaths	7	Democratic People's Republic of Korea	3	Both	389	6-11 months	339	Pertussis	2	Percent	1990	2023	-0.2326549472949723	8.319208237691138	-0.9119761823595052
1	Deaths	7	Democratic People's Republic of Korea	1	Male	389	6-11 months	339	Pertussis	3	Rate	1990	2023	-0.6658770389653683	3.400225703290866	-0.9603028201782089
1	Deaths	7	Democratic People's Republic of Korea	2	Female	389	6-11 months	339	Pertussis	3	Rate	1990	2023	-0.6513533489191061	2.7649565077445066	-0.9603995601905584
1	Deaths	7	Democratic People's Republic of Korea	3	Both	389	6-11 months	339	Pertussis	3	Rate	1990	2023	-0.6588112479917229	3.125666146416773	-0.9622028714834547
1	Deaths	7	Democratic People's Republic of Korea	1	Male	1	<5 years	294	All causes	1	Number	1990	2023	-0.6856070674324836	-0.6263736673978423	-0.733087404367649
1	Deaths	7	Democratic People's Republic of Korea	2	Female	1	<5 years	294	All causes	1	Number	1990	2023	-0.6817996047084607	-0.6242574985814154	-0.727893863313748
1	Deaths	7	Democratic People's Republic of Korea	3	Both	1	<5 years	294	All causes	1	Number	1990	2023	-0.683929173835618	-0.6448315491087973	-0.7188821503923262
1	Deaths	7	Democratic People's Republic of Korea	1	Male	1	<5 years	294	All causes	2	Percent	1990	2023	0.0	0.0	0.0
1	Deaths	7	Democratic People's Republic of Korea	2	Female	1	<5 years	294	All causes	2	Percent	1990	2023	0.0	0.0	0.0
1	Deaths	7	Democratic People's Republic of Korea	3	Both	1	<5 years	294	All causes	2	Percent	1990	2023	0.0	0.0	0.0
1	Deaths	7	Democratic People's Republic of Korea	1	Male	1	<5 years	294	All causes	3	Rate	1990	2023	-0.5172074350866708	-0.42624659542110177	-0.5901198681514779
1	Deaths	7	Democratic People's Republic of Korea	2	Female	1	<5 years	294	All causes	3	Rate	1990	2023	-0.5126694476913135	-0.4245425101549691	-0.5832637676128628
1	Deaths	7	Democratic People's Republic of Korea	3	Both	1	<5 years	294	All causes	3	Rate	1990	2023	-0.5152638933688207	-0.4553025529990216	-0.5688688716481441
1	Deaths	7	Democratic People's Republic of Korea	1	Male	6	5-9 years	294	All causes	1	Number	1990	2023	-0.5935027267074567	-0.45599392489533697	-0.7093435567219523
1	Deaths	7	Democratic People's Republic of Korea	2	Female	6	5-9 years	294	All causes	1	Number	1990	2023	-0.5527171634597896	-0.37349971613970584	-0.6681483363808615
1	Deaths	7	Democratic People's Republic of Korea	3	Both	6	5-9 years	294	All causes	1	Number	1990	2023	-0.5754533533275266	-0.4606458051362363	-0.6615453449849571
1	Deaths	7	Democratic People's Republic of Korea	1	Male	6	5-9 years	294	All causes	2	Percent	1990	2023	0.0	0.0	0.0
1	Deaths	7	Democratic People's Republic of Korea	2	Female	6	5-9 years	294	All causes	2	Percent	1990	2023	0.0	0.0	0.0
1	Deaths	7	Democratic People's Republic of Korea	3	Both	6	5-9 years	294	All causes	2	Percent	1990	2023	0.0	0.0	0.0
1	Deaths	7	Democratic People's Republic of Korea	1	Male	6	5-9 years	294	All causes	3	Rate	1990	2023	-0.5168483816439838	-0.3534091546213972	-0.6545336459014117
1	Deaths	7	Democratic People's Republic of Korea	2	Female	6	5-9 years	294	All causes	3	Rate	1990	2023	-0.4661204000001122	-0.2522053304473693	-0.6038997722275542
1	Deaths	7	Democratic People's Republic of Korea	3	Both	6	5-9 years	294	All causes	3	Rate	1990	2023	-0.49435250822399995	-0.35761335544801787	-0.5968905920477169
1	Deaths	7	Democratic People's Republic of Korea	1	Male	7	10-14 years	294	All causes	1	Number	1990	2023	-0.4139202018486192	-0.15880398193175113	-0.5799722902033407
1	Deaths	7	Democratic People's Republic of Korea	2	Female	7	10-14 years	294	All causes	1	Number	1990	2023	-0.3312311994175811	-0.052667079320450116	-0.5314895524308136
1	Deaths	7	Democratic People's Republic of Korea	3	Both	7	10-14 years	294	All causes	1	Number	1990	2023	-0.3791948520045409	-0.201187013692169	-0.5226357290501379
1	Deaths	7	Democratic People's Republic of Korea	1	Male	7	10-14 years	294	All causes	2	Percent	1990	2023	0.0	0.0	0.0
1	Deaths	7	Democratic People's Republic of Korea	2	Female	7	10-14 years	294	All causes	2	Percent	1990	2023	0.0	0.0	0.0
1	Deaths	7	Democratic People's Republic of Korea	3	Both	7	10-14 years	294	All causes	2	Percent	1990	2023	0.0	0.0	0.0
1	Deaths	7	Democratic People's Republic of Korea	1	Male	7	10-14 years	294	All causes	3	Rate	1990	2023	-0.38908164552004637	-0.12315338495832984	-0.5621711614794825
1	Deaths	7	Democratic People's Republic of Korea	2	Female	7	10-14 years	294	All causes	3	Rate	1990	2023	-0.29702839254001046	-0.004217682598369817	-0.5075285477541935
1	Deaths	7	Democratic People's Republic of Korea	3	Both	7	10-14 years	294	All causes	3	Rate	1990	2023	-0.35021750973711363	-0.1639007937137273	-0.5003537813082093
1	Deaths	7	Democratic People's Republic of Korea	1	Male	8	15-19 years	294	All causes	1	Number	1990	2023	-0.48834102329135926	-0.2978490161447237	-0.6336759600712434
1	Deaths	7	Democratic People's Republic of Korea	2	Female	8	15-19 years	294	All causes	1	Number	1990	2023	-0.321861474683001	-0.07676211505249668	-0.5004847436615395
1	Deaths	7	Democratic People's Republic of Korea	3	Both	8	15-19 years	294	All causes	1	Number	1990	2023	-0.4351234644416768	-0.27827230957775856	-0.5605641565677129
1	Deaths	7	Democratic People's Republic of Korea	1	Male	8	15-19 years	294	All causes	2	Percent	1990	2023	0.0	0.0	0.0
1	Deaths	7	Democratic People's Republic of Korea	2	Female	8	15-19 years	294	All causes	2	Percent	1990	2023	0.0	0.0	0.0
1	Deaths	7	Democratic People's Republic of Korea	3	Both	8	15-19 years	294	All causes	2	Percent	1990	2023	0.0	0.0	0.0
1	Deaths	7	Democratic People's Republic of Korea	1	Male	8	15-19 years	294	All causes	3	Rate	1990	2023	-0.4275052720885691	-0.21436395186344667	-0.59012039050797
1	Deaths	7	Democratic People's Republic of Korea	2	Female	8	15-19 years	294	All causes	3	Rate	1990	2023	-0.27691304368946607	-0.015567989054741426	-0.4673758342108458
1	Deaths	7	Democratic People's Republic of Korea	3	Both	8	15-19 years	294	All causes	3	Rate	1990	2023	-0.3825309203366141	-0.2110762180409419	-0.5196507046499143
1	Deaths	7	Democratic People's Republic of Korea	1	Male	22	All ages	294	All causes	1	Number	1990	2023	0.6558942828481314	0.8721002740139138	0.4840117740850726
1	Deaths	7	Democratic People's Republic of Korea	2	Female	22	All ages	294	All causes	1	Number	1990	2023	1.155580575116786	1.442678824839333	0.8542613208847477
1	Deaths	7	Democratic People's Republic of Korea	3	Both	22	All ages	294	All causes	1	Number	1990	2023	0.891128110327584	1.069746506064677	0.72596376983759
1	Deaths	7	Democratic People's Republic of Korea	1	Male	22	All ages	294	All causes	2	Percent	1990	2023	0.0	0.0	0.0
1	Deaths	7	Democratic People's Republic of Korea	2	Female	22	All ages	294	All causes	2	Percent	1990	2023	0.0	0.0	0.0
1	Deaths	7	Democratic People's Republic of Korea	3	Both	22	All ages	294	All causes	2	Percent	1990	2023	0.0	0.0	0.0
1	Deaths	7	Democratic People's Republic of Korea	1	Male	22	All ages	294	All causes	3	Rate	1990	2023	0.31433044339990684	0.48593929499028476	0.17790240189071482
1	Deaths	7	Democratic People's Republic of Korea	2	Female	22	All ages	294	All causes	3	Rate	1990	2023	0.6957307136503219	0.9215823127553098	0.4586918759869268
1	Deaths	7	Democratic People's Republic of Korea	3	Both	22	All ages	294	All causes	3	Rate	1990	2023	0.49421010685207234	0.6353393147161733	0.3637111599515592
1	Deaths	7	Democratic People's Republic of Korea	1	Male	27	Age-standardized	294	All causes	3	Rate	1990	2023	-0.20914498976665286	-0.11143681030106439	-0.28503807329969366
1	Deaths	7	Democratic People's Republic of Korea	2	Female	27	Age-standardized	294	All causes	3	Rate	1990	2023	-0.07056767535394809	0.05459281089850589	-0.1871937189694704
1	Deaths	7	Democratic People's Republic of Korea	3	Both	27	Age-standardized	294	All causes	3	Rate	1990	2023	-0.12356428453486018	-0.036875921536411435	-0.19855245553487932
1	Deaths	7	Democratic People's Republic of Korea	1	Male	28	<1 year	294	All causes	1	Number	1990	2023	-0.6785698352806192	-0.6099171509026797	-0.7371961621514871
1	Deaths	7	Democratic People's Republic of Korea	2	Female	28	<1 year	294	All causes	1	Number	1990	2023	-0.6687419054170517	-0.5980221508365868	-0.7237671919892029
1	Deaths	7	Democratic People's Republic of Korea	3	Both	28	<1 year	294	All causes	1	Number	1990	2023	-0.6743164418019646	-0.6266175806310262	-0.7138701529252766
1	Deaths	7	Democratic People's Republic of Korea	1	Male	28	<1 year	294	All causes	2	Percent	1990	2023	0.0	0.0	0.0
1	Deaths	7	Democratic People's Republic of Korea	2	Female	28	<1 year	294	All causes	2	Percent	1990	2023	0.0	0.0	0.0
1	Deaths	7	Democratic People's Republic of Korea	3	Both	28	<1 year	294	All causes	2	Percent	1990	2023	0.0	0.0	0.0
1	Deaths	7	Democratic People's Republic of Korea	1	Male	28	<1 year	294	All causes	3	Rate	1990	2023	-0.44031293697212265	-0.32077213618258094	-0.5423954429220993
1	Deaths	7	Democratic People's Republic of Korea	2	Female	28	<1 year	294	All causes	3	Rate	1990	2023	-0.4214305601388388	-0.2979127066468311	-0.5175367376205718
1	Deaths	7	Democratic People's Republic of Korea	3	Both	28	<1 year	294	All causes	3	Rate	1990	2023	-0.43206011764023444	-0.34888095516730033	-0.5010354449995797
1	Deaths	7	Democratic People's Republic of Korea	1	Male	34	2-4 years	294	All causes	1	Number	1990	2023	-0.6936264408960076	-0.5601514317266425	-0.7900456931103602
1	Deaths	7	Democratic People's Republic of Korea	2	Female	34	2-4 years	294	All causes	1	Number	1990	2023	-0.6992543109780378	-0.5688173749083053	-0.7860437436516985
1	Deaths	7	Democratic People's Republic of Korea	3	Both	34	2-4 years	294	All causes	1	Number	1990	2023	-0.6962800528604696	-0.6128160376983487	-0.7670817500079927
1	Deaths	7	Democratic People's Republic of Korea	1	Male	34	2-4 years	294	All causes	2	Percent	1990	2023	0.0	0.0	0.0
1	Deaths	7	Democratic People's Republic of Korea	2	Female	34	2-4 years	294	All causes	2	Percent	1990	2023	0.0	0.0	0.0
1	Deaths	7	Democratic People's Republic of Korea	3	Both	34	2-4 years	294	All causes	2	Percent	1990	2023	0.0	0.0	0.0
1	Deaths	7	Democratic People's Republic of Korea	1	Male	34	2-4 years	294	All causes	3	Rate	1990	2023	-0.5588926046434227	-0.3667193185018812	-0.6977141313146116
1	Deaths	7	Democratic People's Republic of Korea	2	Female	34	2-4 years	294	All causes	3	Rate	1990	2023	-0.5694768005854316	-0.3827538346762716	-0.6937175315217645
1	Deaths	7	Democratic People's Republic of Korea	3	Both	34	2-4 years	294	All causes	3	Rate	1990	2023	-0.5639337680165594	-0.44410022089285167	-0.6655873787982355
1	Deaths	7	Democratic People's Republic of Korea	1	Male	42	<28 days	294	All causes	1	Number	1990	2023	-0.6363323365224287	-0.5180880987695519	-0.7140467270841881
1	Deaths	7	Democratic People's Republic of Korea	2	Female	42	<28 days	294	All causes	1	Number	1990	2023	-0.6300486460895398	-0.5199623115483671	-0.7142962717743665
1	Deaths	7	Democratic People's Republic of Korea	3	Both	42	<28 days	294	All causes	1	Number	1990	2023	-0.6335784697271588	-0.5552414337740706	-0.6935770704556578
1	Deaths	7	Democratic People's Republic of Korea	1	Male	42	<28 days	294	All causes	2	Percent	1990	2023	0.0	0.0	0.0
1	Deaths	7	Democratic People's Republic of Korea	2	Female	42	<28 days	294	All causes	2	Percent	1990	2023	0.0	0.0	0.0
1	Deaths	7	Democratic People's Republic of Korea	3	Both	42	<28 days	294	All causes	2	Percent	1990	2023	0.0	0.0	0.0
1	Deaths	7	Democratic People's Republic of Korea	1	Male	42	<28 days	294	All causes	3	Rate	1990	2023	-0.3484022828907344	-0.13653941159683974	-0.487646226089724
1	Deaths	7	Democratic People's Republic of Korea	2	Female	42	<28 days	294	All causes	3	Rate	1990	2023	-0.3351379873579159	-0.13729515971645287	-0.4865445044068794
1	Deaths	7	Democratic People's Republic of Korea	3	Both	42	<28 days	294	All causes	3	Rate	1990	2023	-0.34250179649827456	-0.20193565572468694	-0.45016187903281124
1	Deaths	7	Democratic People's Republic of Korea	1	Male	238	12-23 months	294	All causes	1	Number	1990	2023	-0.7491323853933229	-0.6376681207986835	-0.8193855797717622
1	Deaths	7	Democratic People's Republic of Korea	2	Female	238	12-23 months	294	All causes	1	Number	1990	2023	-0.7738723176095373	-0.6870381162595073	-0.8473163745493949
1	Deaths	7	Democratic People's Republic of Korea	3	Both	238	12-23 months	294	All causes	1	Number	1990	2023	-0.7610015895469281	-0.6893881504810622	-0.8124064676613245
1	Deaths	7	Democratic People's Republic of Korea	1	Male	238	12-23 months	294	All causes	2	Percent	1990	2023	0.0	0.0	0.0
1	Deaths	7	Democratic People's Republic of Korea	2	Female	238	12-23 months	294	All causes	2	Percent	1990	2023	0.0	0.0	0.0
1	Deaths	7	Democratic People's Republic of Korea	3	Both	238	12-23 months	294	All causes	2	Percent	1990	2023	0.0	0.0	0.0
1	Deaths	7	Democratic People's Republic of Korea	1	Male	238	12-23 months	294	All causes	3	Rate	1990	2023	-0.5908147803552709	-0.40900761619737513	-0.7054033804723319
1	Deaths	7	Democratic People's Republic of Korea	2	Female	238	12-23 months	294	All causes	3	Rate	1990	2023	-0.631187550571342	-0.4895616595900415	-0.7509742226391807
1	Deaths	7	Democratic People's Republic of Korea	3	Both	238	12-23 months	294	All causes	3	Rate	1990	2023	-0.6101846728670495	-0.49338048105817733	-0.6940279475583156
1	Deaths	7	Democratic People's Republic of Korea	1	Male	388	1-5 months	294	All causes	1	Number	1990	2023	-0.7043327337825533	-0.5908088728159125	-0.7908865238609377
1	Deaths	7	Democratic People's Republic of Korea	2	Female	388	1-5 months	294	All causes	1	Number	1990	2023	-0.6836830956698825	-0.5446778841849728	-0.7708030730621243
1	Deaths	7	Democratic People's Republic of Korea	3	Both	388	1-5 months	294	All causes	1	Number	1990	2023	-0.6957433267306525	-0.6115218746691514	-0.762987800190209
1	Deaths	7	Democratic People's Republic of Korea	1	Male	388	1-5 months	294	All causes	2	Percent	1990	2023	0.0	0.0	0.0
1	Deaths	7	Democratic People's Republic of Korea	2	Female	388	1-5 months	294	All causes	2	Percent	1990	2023	0.0	0.0	0.0
1	Deaths	7	Democratic People's Republic of Korea	3	Both	388	1-5 months	294	All causes	2	Percent	1990	2023	0.0	0.0	0.0
1	Deaths	7	Democratic People's Republic of Korea	1	Male	388	1-5 months	294	All causes	3	Rate	1990	2023	-0.47898058568638124	-0.27893092747376097	-0.6315040814057143
1	Deaths	7	Democratic People's Republic of Korea	2	Female	388	1-5 months	294	All causes	3	Rate	1990	2023	-0.4407928344063827	-0.19504969120688667	-0.5948096288210502
1	Deaths	7	Democratic People's Republic of Korea	3	Both	388	1-5 months	294	All causes	3	Rate	1990	2023	-0.4630023530428276	-0.31435574787764026	-0.5816854492281626
1	Deaths	7	Democratic People's Republic of Korea	1	Male	389	6-11 months	294	All causes	1	Number	1990	2023	-0.7394297763934818	-0.6364129329494214	-0.8196423771299499
1	Deaths	7	Democratic People's Republic of Korea	2	Female	389	6-11 months	294	All causes	1	Number	1990	2023	-0.7432442788509465	-0.6442190045766129	-0.8186486112597524
1	Deaths	7	Democratic People's Republic of Korea	3	Both	389	6-11 months	294	All causes	1	Number	1990	2023	-0.7411661938419155	-0.6661657337093689	-0.7992024446317455
1	Deaths	7	Democratic People's Republic of Korea	1	Male	389	6-11 months	294	All causes	2	Percent	1990	2023	0.0	0.0	0.0
1	Deaths	7	Democratic People's Republic of Korea	2	Female	389	6-11 months	294	All causes	2	Percent	1990	2023	0.0	0.0	0.0
1	Deaths	7	Democratic People's Republic of Korea	3	Both	389	6-11 months	294	All causes	2	Percent	1990	2023	0.0	0.0	0.0
1	Deaths	7	Democratic People's Republic of Korea	1	Male	389	6-11 months	294	All causes	3	Rate	1990	2023	-0.5528594476756276	-0.37608173440225917	-0.6905049011747186
1	Deaths	7	Democratic People's Republic of Korea	2	Female	389	6-11 months	294	All causes	3	Rate	1990	2023	-0.5581071802273315	-0.3876784260713753	-0.6878828008915319
1	Deaths	7	Democratic People's Republic of Korea	3	Both	389	6-11 months	294	All causes	3	Rate	1990	2023	-0.5552023156295701	-0.42631640428420836	-0.6549357714096532
1	Deaths	44636	Low-middle SDI	1	Male	1	<5 years	294	All causes	1	Number	1990	2023	-0.6554544252607	-0.6305738187723575	-0.6780001794436127
1	Deaths	44636	Low-middle SDI	2	Female	1	<5 years	294	All causes	1	Number	1990	2023	-0.6897164749064842	-0.6685957634504529	-0.7127733916244344
1	Deaths	44636	Low-middle SDI	3	Both	1	<5 years	294	All causes	1	Number	1990	2023	-0.6720111255824274	-0.6558281002146984	-0.6892517947781216
1	Deaths	44636	Low-middle SDI	1	Male	1	<5 years	294	All causes	2	Percent	1990	2023	0.0	0.0	0.0
1	Deaths	44636	Low-middle SDI	2	Female	1	<5 years	294	All causes	2	Percent	1990	2023	0.0	0.0	0.0
1	Deaths	44636	Low-middle SDI	3	Both	1	<5 years	294	All causes	2	Percent	1990	2023	0.0	0.0	0.0
1	Deaths	44636	Low-middle SDI	1	Male	1	<5 years	294	All causes	3	Rate	1990	2023	-0.677281666210578	-0.6539772662754944	-0.6983991286230354
1	Deaths	44636	Low-middle SDI	2	Female	1	<5 years	294	All causes	3	Rate	1990	2023	-0.7090884287138572	-0.689286348166708	-0.7307058312794984
1	Deaths	44636	Low-middle SDI	3	Both	1	<5 years	294	All causes	3	Rate	1990	2023	-0.6926438194092797	-0.6774788145710502	-0.7087999352050559
1	Deaths	44636	Low-middle SDI	1	Male	6	5-9 years	294	All causes	1	Number	1990	2023	-0.707159139195782	-0.6604677097942648	-0.7425751572375817
1	Deaths	44636	Low-middle SDI	2	Female	6	5-9 years	294	All causes	1	Number	1990	2023	-0.730470526283896	-0.6829957768639504	-0.7768372468196466
1	Deaths	44636	Low-middle SDI	3	Both	6	5-9 years	294	All causes	1	Number	1990	2023	-0.7191672776080035	-0.6834699354647183	-0.7473636967579802
1	Deaths	44636	Low-middle SDI	1	Male	6	5-9 years	294	All causes	2	Percent	1990	2023	0.0	0.0	0.0
1	Deaths	44636	Low-middle SDI	2	Female	6	5-9 years	294	All causes	2	Percent	1990	2023	0.0	0.0	0.0
1	Deaths	44636	Low-middle SDI	3	Both	6	5-9 years	294	All causes	2	Percent	1990	2023	0.0	0.0	0.0
1	Deaths	44636	Low-middle SDI	1	Male	6	5-9 years	294	All causes	3	Rate	1990	2023	-0.7516952278743194	-0.7121047666732196	-0.7817250750251491
1	Deaths	44636	Low-middle SDI	2	Female	6	5-9 years	294	All causes	3	Rate	1990	2023	-0.7720751032880624	-0.7319285574992944	-0.8112846555617916
1	Deaths	44636	Low-middle SDI	3	Both	6	5-9 years	294	All causes	3	Rate	1990	2023	-0.7621875720964182	-0.7319586460208101	-0.7860646290117563
1	Deaths	44636	Low-middle SDI	1	Male	7	10-14 years	294	All causes	1	Number	1990	2023	-0.429062956014014	-0.34093794636485164	-0.5065840744993776
1	Deaths	44636	Low-middle SDI	2	Female	7	10-14 years	294	All causes	1	Number	1990	2023	-0.45610846376889214	-0.3697651566320878	-0.5376519623351527
1	Deaths	44636	Low-middle SDI	3	Both	7	10-14 years	294	All causes	1	Number	1990	2023	-0.44251360666494316	-0.3790409700429786	-0.49694254133786897
1	Deaths	44636	Low-middle SDI	1	Male	7	10-14 years	294	All causes	2	Percent	1990	2023	0.0	0.0	0.0
1	Deaths	44636	Low-middle SDI	2	Female	7	10-14 years	294	All causes	2	Percent	1990	2023	0.0	0.0	0.0
1	Deaths	44636	Low-middle SDI	3	Both	7	10-14 years	294	All causes	2	Percent	1990	2023	0.0	0.0	0.0
1	Deaths	44636	Low-middle SDI	1	Male	7	10-14 years	294	All causes	3	Rate	1990	2023	-0.58280093209961	-0.5184056151874956	-0.6394477002772294
1	Deaths	44636	Low-middle SDI	2	Female	7	10-14 years	294	All causes	3	Rate	1990	2023	-0.6032538912771511	-0.5402700629974033	-0.6627364601216581
1	Deaths	44636	Low-middle SDI	3	Both	7	10-14 years	294	All causes	3	Rate	1990	2023	-0.5929739853311435	-0.5466320214130475	-0.6327130581183025
1	Deaths	44636	Low-middle SDI	1	Male	8	15-19 years	294	All causes	1	Number	1990	2023	-0.10378193798975509	0.033620197997171794	-0.21297570065364327
1	Deaths	44636	Low-middle SDI	2	Female	8	15-19 years	294	All causes	1	Number	1990	2023	-0.3709947252282067	-0.26542450796722045	-0.46877857802200035
1	Deaths	44636	Low-middle SDI	3	Both	8	15-19 years	294	All causes	1	Number	1990	2023	-0.246084338242781	-0.15896691960171513	-0.3223254728428177
1	Deaths	44636	Low-middle SDI	1	Male	8	15-19 years	294	All causes	2	Percent	1990	2023	0.0	0.0	0.0
1	Deaths	44636	Low-middle SDI	2	Female	8	15-19 years	294	All causes	2	Percent	1990	2023	0.0	0.0	0.0
1	Deaths	44636	Low-middle SDI	3	Both	8	15-19 years	294	All causes	2	Percent	1990	2023	0.0	0.0	0.0
1	Deaths	44636	Low-middle SDI	1	Male	8	15-19 years	294	All causes	3	Rate	1990	2023	-0.42855863083973783	-0.3409490768236115	-0.4981821252607856
1	Deaths	44636	Low-middle SDI	2	Female	8	15-19 years	294	All causes	3	Rate	1990	2023	-0.5964016622660431	-0.528663018554025	-0.6591442210770411
1	Deaths	44636	Low-middle SDI	3	Both	8	15-19 years	294	All causes	3	Rate	1990	2023	-0.5178064945522302	-0.46208745910708954	-0.566569216719879
1	Deaths	44636	Low-middle SDI	1	Male	22	All ages	294	All causes	1	Number	1990	2023	0.12152772229435119	0.1895818713974083	0.06597818052022053
1	Deaths	44636	Low-middle SDI	2	Female	22	All ages	294	All causes	1	Number	1990	2023	0.1428286706820267	0.2088464385761186	0.08359791866350712
1	Deaths	44636	Low-middle SDI	3	Both	22	All ages	294	All causes	1	Number	1990	2023	0.13143739249506817	0.17507368007619334	0.08692961354135594
1	Deaths	44636	Low-middle SDI	1	Male	22	All ages	294	All causes	2	Percent	1990	2023	0.0	0.0	0.0
1	Deaths	44636	Low-middle SDI	2	Female	22	All ages	294	All causes	2	Percent	1990	2023	0.0	0.0	0.0
1	Deaths	44636	Low-middle SDI	3	Both	22	All ages	294	All causes	2	Percent	1990	2023	0.0	0.0	0.0
1	Deaths	44636	Low-middle SDI	1	Male	22	All ages	294	All causes	3	Rate	1990	2023	-0.30969086618858077	-0.2678030021743957	-0.3438820460439256
1	Deaths	44636	Low-middle SDI	2	Female	22	All ages	294	All causes	3	Rate	1990	2023	-0.31586621142757904	-0.2763458643964473	-0.3513236337148934
1	Deaths	44636	Low-middle SDI	3	Both	22	All ages	294	All causes	3	Rate	1990	2023	-0.31307270633697715	-0.2865798953936322	-0.3400946240731452
1	Deaths	44636	Low-middle SDI	1	Male	27	Age-standardized	294	All causes	3	Rate	1990	2023	-0.33862083445874375	-0.2979960346916757	-0.3757837273727604
1	Deaths	44636	Low-middle SDI	2	Female	27	Age-standardized	294	All causes	3	Rate	1990	2023	-0.3640363518500524	-0.3214863065845509	-0.40224730384661805
1	Deaths	44636	Low-middle SDI	3	Both	27	Age-standardized	294	All causes	3	Rate	1990	2023	-0.3527644005551367	-0.32519198276855243	-0.3817882575238426
1	Deaths	44636	Low-middle SDI	1	Male	28	<1 year	294	All causes	1	Number	1990	2023	-0.615469372596817	-0.5846892345677873	-0.6475145950188331
1	Deaths	44636	Low-middle SDI	2	Female	28	<1 year	294	All causes	1	Number	1990	2023	-0.6264608148521725	-0.5944374719470303	-0.6547082738462656
1	Deaths	44636	Low-middle SDI	3	Both	28	<1 year	294	All causes	1	Number	1990	2023	-0.6205157606787922	-0.5983947178531238	-0.64435629068271
1	Deaths	44636	Low-middle SDI	1	Male	28	<1 year	294	All causes	2	Percent	1990	2023	0.0	0.0	0.0
1	Deaths	44636	Low-middle SDI	2	Female	28	<1 year	294	All causes	2	Percent	1990	2023	0.0	0.0	0.0
1	Deaths	44636	Low-middle SDI	3	Both	28	<1 year	294	All causes	2	Percent	1990	2023	0.0	0.0	0.0
1	Deaths	44636	Low-middle SDI	1	Male	28	<1 year	294	All causes	3	Rate	1990	2023	-0.618489104673305	-0.5879506841135769	-0.6502826748753158
1	Deaths	44636	Low-middle SDI	2	Female	28	<1 year	294	All causes	3	Rate	1990	2023	-0.6266568338241172	-0.5946502955354769	-0.6548894696401022
1	Deaths	44636	Low-middle SDI	3	Both	28	<1 year	294	All causes	3	Rate	1990	2023	-0.6221528720477734	-0.6001272603545506	-0.6458905529774274
1	Deaths	158	South Asia	1	Male	1	<5 years	339	Pertussis	1	Number	1990	2023	-0.8249804233708681	-0.24451407719227491	-0.9620706948301995
1	Deaths	158	South Asia	2	Female	1	<5 years	339	Pertussis	1	Number	1990	2023	-0.8076330961906248	-0.22058837067817136	-0.9549719404982855
1	Deaths	158	South Asia	3	Both	1	<5 years	339	Pertussis	1	Number	1990	2023	-0.8157847572516057	-0.20133529774436398	-0.9579597835057468
1	Deaths	158	South Asia	1	Male	1	<5 years	339	Pertussis	2	Percent	1990	2023	-0.3858796636467033	1.6249725543687628	-0.8657452310389665
1	Deaths	158	South Asia	2	Female	1	<5 years	339	Pertussis	2	Percent	1990	2023	-0.24898202496557362	2.0604605141717216	-0.8168707862822574
1	Deaths	158	South Asia	3	Both	1	<5 years	339	Pertussis	2	Percent	1990	2023	-0.32003370106572243	1.8151914576367023	-0.8429110637080225
1	Deaths	158	South Asia	1	Male	1	<5 years	339	Pertussis	3	Rate	1990	2023	-0.8351122400881915	-0.2882488698927841	-0.9642664078789756
1	Deaths	158	South Asia	2	Female	1	<5 years	339	Pertussis	3	Rate	1990	2023	-0.8189735584180656	-0.2665364416140699	-0.9576264460179053
1	Deaths	158	South Asia	3	Both	1	<5 years	339	Pertussis	3	Rate	1990	2023	-0.8265428954561533	-0.24797717774174993	-0.9604149248526115
1	Deaths	158	South Asia	1	Male	6	5-9 years	339	Pertussis	1	Number	1990	2023	-0.8695863999489498	-0.37378134534082397	-0.9663218277559241
1	Deaths	158	South Asia	2	Female	6	5-9 years	339	Pertussis	1	Number	1990	2023	-0.8499876412786713	-0.3313541730557256	-0.9666747662664248
1	Deaths	158	South Asia	3	Both	6	5-9 years	339	Pertussis	1	Number	1990	2023	-0.8585746145624972	-0.37689883648635425	-0.9651972934466486
1	Deaths	158	South Asia	1	Male	6	5-9 years	339	Pertussis	2	Percent	1990	2023	-0.32777346846217936	2.016975794813614	-0.8275889197219523
1	Deaths	158	South Asia	2	Female	6	5-9 years	339	Pertussis	2	Percent	1990	2023	-0.1416034073233035	3.0843996614140248	-0.8013448520645418
1	Deaths	158	South Asia	3	Both	6	5-9 years	339	Pertussis	2	Percent	1990	2023	-0.23151000855871604	2.5407879168739043	-0.8025860890487271
1	Deaths	158	South Asia	1	Male	6	5-9 years	339	Pertussis	3	Rate	1990	2023	-0.8895031889392951	-0.4694175734779388	-0.971465164416389
1	Deaths	158	South Asia	2	Female	6	5-9 years	339	Pertussis	3	Rate	1990	2023	-0.8735407845650889	-0.4363369298373804	-0.9719070952016584
1	Deaths	158	South Asia	3	Both	6	5-9 years	339	Pertussis	3	Rate	1990	2023	-0.88046465441714	-0.4733433981228193	-0.9705841101849982
1	Deaths	158	South Asia	1	Male	7	10-14 years	339	Pertussis	1	Number	1990	2023	-0.7757004170847255	0.12714046932425202	-0.9548064320965469
1	Deaths	158	South Asia	2	Female	7	10-14 years	339	Pertussis	1	Number	1990	2023	-0.7308896689955071	0.3520737809808459	-0.9415826494697617
1	Deaths	158	South Asia	3	Both	7	10-14 years	339	Pertussis	1	Number	1990	2023	-0.7519280615738243	0.0939696071010819	-0.9496553245041042
1	Deaths	158	South Asia	1	Male	7	10-14 years	339	Pertussis	2	Percent	1990	2023	-0.5162502598104175	1.2516152572575814	-0.9048652551639724
1	Deaths	158	South Asia	2	Female	7	10-14 years	339	Pertussis	2	Percent	1990	2023	-0.355742326299508	2.0197201331186405	-0.8731346539425715
1	Deaths	158	South Asia	3	Both	7	10-14 years	339	Pertussis	2	Percent	1990	2023	-0.4361921650035149	1.6704807366437364	-0.8848445199657039
1	Deaths	158	South Asia	1	Male	7	10-14 years	339	Pertussis	3	Rate	1990	2023	-0.8419697907498844	-0.2058734933587992	-0.9681588842042576
1	Deaths	158	South Asia	2	Female	7	10-14 years	339	Pertussis	3	Rate	1990	2023	-0.8114223525632608	-0.0525414173935661	-0.9590643492155796
1	Deaths	158	South Asia	3	Both	7	10-14 years	339	Pertussis	3	Rate	1990	2023	-0.8256754170865916	-0.23124801342819434	-0.9646218971262455
1	Deaths	158	South Asia	1	Male	8	15-19 years	339	Pertussis	1	Number	1990	2023	-0.7233922435439383	0.3414529620261106	-0.9501019412846914
1	Deaths	158	South Asia	2	Female	8	15-19 years	339	Pertussis	1	Number	1990	2023	-0.6871485061912747	0.505389226531465	-0.9477067280846057
1	Deaths	158	South Asia	3	Both	8	15-19 years	339	Pertussis	1	Number	1990	2023	-0.7053658452031882	0.42593136428905415	-0.9488578021311026
1	Deaths	158	South Asia	1	Male	8	15-19 years	339	Pertussis	2	Percent	1990	2023	-0.5806006402879144	1.0985582929774889	-0.9173690674197678
1	Deaths	158	South Asia	2	Female	8	15-19 years	339	Pertussis	2	Percent	1990	2023	-0.3479977013240727	2.342922119732941	-0.8832427623851526
1	Deaths	158	South Asia	3	Both	8	15-19 years	339	Pertussis	2	Percent	1990	2023	-0.47067528928581365	1.652263689904101	-0.8955498794023881
1	Deaths	158	South Asia	1	Male	8	15-19 years	339	Pertussis	3	Rate	1990	2023	-0.8315848806685594	-0.18324430387754168	-0.9696191183478949
1	Deaths	158	South Asia	2	Female	8	15-19 years	339	Pertussis	3	Rate	1990	2023	-0.8097620587549991	-0.08460674506850424	-0.9682016401167263
1	Deaths	158	South Asia	3	Both	8	15-19 years	339	Pertussis	3	Rate	1990	2023	-0.8207205546199164	-0.13234708204110227	-0.9688809164851324
1	Deaths	158	South Asia	1	Male	22	All ages	339	Pertussis	1	Number	1990	2023	-0.8250614453904388	-0.24161379497458393	-0.9612271273373655
1	Deaths	158	South Asia	2	Female	22	All ages	339	Pertussis	1	Number	1990	2023	-0.8076472188951838	-0.20528558638114588	-0.954784570065445
1	Deaths	158	South Asia	3	Both	22	All ages	339	Pertussis	1	Number	1990	2023	-0.8157712955515454	-0.19476158461509144	-0.9572005618222765
1	Deaths	158	South Asia	1	Male	22	All ages	339	Pertussis	2	Percent	1990	2023	-0.8444150185216216	-0.3392780248435799	-0.9643907906358578
1	Deaths	158	South Asia	2	Female	22	All ages	339	Pertussis	2	Percent	1990	2023	-0.8284849469517274	-0.2909704478380088	-0.9581022246609149
1	Deaths	158	South Asia	3	Both	22	All ages	339	Pertussis	2	Percent	1990	2023	-0.8360550909017933	-0.2951028925308277	-0.9598175367384298
1	Deaths	158	South Asia	1	Male	22	All ages	339	Pertussis	3	Rate	1990	2023	-0.8976512250281132	-0.5563019300510029	-0.9773157150633922
1	Deaths	158	South Asia	2	Female	22	All ages	339	Pertussis	3	Rate	1990	2023	-0.8919492096018626	-0.553583160903103	-0.9746010277857223
1	Deaths	158	South Asia	3	Both	22	All ages	339	Pertussis	3	Rate	1990	2023	-0.894322210479192	-0.5380968669899958	-0.975449265450272
1	Deaths	158	South Asia	1	Male	27	Age-standardized	339	Pertussis	3	Rate	1990	2023	-0.8372324784037992	-0.2923805980607701	-0.9637347207806851
1	Deaths	158	South Asia	2	Female	27	Age-standardized	339	Pertussis	3	Rate	1990	2023	-0.821241749690574	-0.2614213390613491	-0.9581081069994967
1	Deaths	158	South Asia	3	Both	27	Age-standardized	339	Pertussis	3	Rate	1990	2023	-0.8287073940635029	-0.25331952303199823	-0.9603241685474986
1	Deaths	158	South Asia	1	Male	28	<1 year	339	Pertussis	1	Number	1990	2023	-0.7943354947307573	-0.07252378442073797	-0.9552244653621045
1	Deaths	158	South Asia	2	Female	28	<1 year	339	Pertussis	1	Number	1990	2023	-0.758226760893904	0.03321930045535636	-0.9434192407198113
1	Deaths	158	South Asia	3	Both	28	<1 year	339	Pertussis	1	Number	1990	2023	-0.7766417969467867	-0.04927854825296724	-0.9514148269481608
1	Deaths	158	South Asia	1	Male	28	<1 year	339	Pertussis	2	Percent	1990	2023	-0.3807288026656291	1.7126714239737435	-0.8630467416254308
1	Deaths	158	South Asia	2	Female	28	<1 year	339	Pertussis	2	Percent	1990	2023	-0.2539186202268041	2.031789123890725	-0.824667367054838
1	Deaths	158	South Asia	3	Both	28	<1 year	339	Pertussis	2	Percent	1990	2023	-0.32014993547805465	1.7501103724386278	-0.8465360361774151
1	Deaths	158	South Asia	1	Male	28	<1 year	339	Pertussis	3	Rate	1990	2023	-0.7958707961690836	-0.07944746610284838	-0.9555587181912031
1	Deaths	158	South Asia	2	Female	28	<1 year	339	Pertussis	3	Rate	1990	2023	-0.7578446385669235	0.034852302374139756	-0.9433298148946936
1	Deaths	158	South Asia	3	Both	28	<1 year	339	Pertussis	3	Rate	1990	2023	-0.7773402616407616	-0.052251554656012646	-0.9515667579162808
1	Deaths	158	South Asia	1	Male	34	2-4 years	339	Pertussis	1	Number	1990	2023	-0.8644988644144654	-0.339784841769637	-0.96942010996137
1	Deaths	158	South Asia	2	Female	34	2-4 years	339	Pertussis	1	Number	1990	2023	-0.8532194893041859	-0.3632174686665927	-0.9662273076075518
1	Deaths	158	South Asia	3	Both	34	2-4 years	339	Pertussis	1	Number	1990	2023	-0.858039651036375	-0.3437871918743768	-0.9683485256423782
1	Deaths	158	South Asia	1	Male	34	2-4 years	339	Pertussis	2	Percent	1990	2023	0.009643995763372494	3.532147067609459	-0.7903503517289358
1	Deaths	158	South Asia	2	Female	34	2-4 years	339	Pertussis	2	Percent	1990	2023	0.3299867751564965	5.090130987918642	-0.6767720933059777
1	Deaths	158	South Asia	3	Both	34	2-4 years	339	Pertussis	2	Percent	1990	2023	0.17336197070187806	4.276928536465732	-0.7296986354315772
1	Deaths	158	South Asia	1	Male	34	2-4 years	339	Pertussis	3	Rate	1990	2023	-0.8751507584527493	-0.3916850850963746	-0.9718240289173719
1	Deaths	158	South Asia	2	Female	34	2-4 years	339	Pertussis	3	Rate	1990	2023	-0.8655658656755836	-0.4167801437200032	-0.9690680823764632
1	Deaths	158	South Asia	3	Both	34	2-4 years	339	Pertussis	3	Rate	1990	2023	-0.8695746451280589	-0.397107791040809	-0.9709203675149408
1	Deaths	158	South Asia	1	Male	238	12-23 months	339	Pertussis	1	Number	1990	2023	-0.8403848926552919	-0.29801699675258264	-0.9585505945501123
1	Deaths	158	South Asia	2	Female	238	12-23 months	339	Pertussis	1	Number	1990	2023	-0.8273660589415567	-0.23642492933760906	-0.9585799096061607
1	Deaths	158	South Asia	3	Both	238	12-23 months	339	Pertussis	1	Number	1990	2023	-0.8332412890297286	-0.2675692738695285	-0.9572542199209186
1	Deaths	158	South Asia	1	Male	238	12-23 months	339	Pertussis	2	Percent	1990	2023	0.12285692750763369	3.5880270979142272	-0.75379494973864
1	Deaths	158	South Asia	2	Female	238	12-23 months	339	Pertussis	2	Percent	1990	2023	0.4969102400000258	5.36864369144364	-0.6315214483804301
1	Deaths	158	South Asia	3	Both	238	12-23 months	339	Pertussis	2	Percent	1990	2023	0.3168809530386101	4.669112007356961	-0.6905737016974959
1	Deaths	158	South Asia	1	Male	238	12-23 months	339	Pertussis	3	Rate	1990	2023	-0.8471710055796863	-0.32786214117712925	-0.9603128359238218
1	Deaths	158	South Asia	2	Female	238	12-23 months	339	Pertussis	3	Rate	1990	2023	-0.8341588216830057	-0.266469915036795	-0.9602096983084848
1	Deaths	158	South Asia	3	Both	238	12-23 months	339	Pertussis	3	Rate	1990	2023	-0.8400776592458281	-0.2975956969111847	-0.9590066080036539
1	Deaths	158	South Asia	1	Male	388	1-5 months	339	Pertussis	1	Number	1990	2023	-0.7954005300407452	-0.012237278753804605	-0.9553538283739333
1	Deaths	158	South Asia	2	Female	388	1-5 months	339	Pertussis	1	Number	1990	2023	-0.7521871546011041	0.08235618523215413	-0.9422193975519956
1	Deaths	158	South Asia	3	Both	388	1-5 months	339	Pertussis	1	Number	1990	2023	-0.7744245418850386	-0.011158491854476838	-0.9482511378360823
1	Deaths	158	South Asia	1	Male	388	1-5 months	339	Pertussis	2	Percent	1990	2023	-0.2988486456290128	2.012119673670302	-0.846988984830982
1	Deaths	158	South Asia	2	Female	388	1-5 months	339	Pertussis	2	Percent	1990	2023	-0.17660028156119348	2.3531056963577623	-0.7963833028847024
1	Deaths	158	South Asia	3	Both	388	1-5 months	339	Pertussis	2	Percent	1990	2023	-0.23836280954001768	2.0476476267557175	-0.8326636036168614
1	Deaths	158	South Asia	1	Male	388	1-5 months	339	Pertussis	3	Rate	1990	2023	-0.7950606895011667	-0.01059660091514354	-0.9552796709039333
1	Deaths	158	South Asia	2	Female	388	1-5 months	339	Pertussis	3	Rate	1990	2023	-0.7495278426858871	0.09397109040489993	-0.9415993463826906
1	Deaths	158	South Asia	3	Both	388	1-5 months	339	Pertussis	3	Rate	1990	2023	-0.7730686101250132	-0.005214575713374128	-0.9479400759575445
1	Deaths	158	South Asia	1	Male	389	6-11 months	339	Pertussis	1	Number	1990	2023	-0.7930193937295134	-0.04600074477458964	-0.956069384423887
1	Deaths	158	South Asia	2	Female	389	6-11 months	339	Pertussis	1	Number	1990	2023	-0.7653920083971248	0.021542985830900058	-0.944224418608487
1	Deaths	158	South Asia	3	Both	389	6-11 months	339	Pertussis	1	Number	1990	2023	-0.7793274985832817	-0.027061593381686157	-0.9525088119018826
1	Deaths	158	South Asia	1	Male	389	6-11 months	339	Pertussis	2	Percent	1990	2023	0.045603613271631524	3.8560978650046325	-0.7894682204341219
1	Deaths	158	South Asia	2	Female	389	6-11 months	339	Pertussis	2	Percent	1990	2023	0.24507719287972404	4.5768789456374215	-0.7235768394118063
1	Deaths	158	South Asia	3	Both	389	6-11 months	339	Pertussis	2	Percent	1990	2023	0.14467734283829223	4.1644399135985815	-0.765881515294727
1	Deaths	158	South Asia	1	Male	389	6-11 months	339	Pertussis	3	Rate	1990	2023	-0.7972564529533	-0.0655298756273432	-0.956968679402713
1	Deaths	158	South Asia	2	Female	389	6-11 months	339	Pertussis	3	Rate	1990	2023	-0.7679518341590625	0.010396852085877192	-0.9448329902481725
1	Deaths	158	South Asia	3	Both	389	6-11 months	339	Pertussis	3	Rate	1990	2023	-0.7828331622986301	-0.04251795902513212	-0.9532632699056915
1	Deaths	44636	Low-middle SDI	1	Male	34	2-4 years	294	All causes	1	Number	1990	2023	-0.7627124947669	-0.736808142275723	-0.7875951594719895
1	Deaths	44636	Low-middle SDI	2	Female	34	2-4 years	294	All causes	1	Number	1990	2023	-0.8163040781821266	-0.789853805689818	-0.8352204594131164
1	Deaths	44636	Low-middle SDI	3	Both	34	2-4 years	294	All causes	1	Number	1990	2023	-0.791295865310634	-0.7722238967785134	-0.8088905431468436
1	Deaths	44636	Low-middle SDI	1	Male	34	2-4 years	294	All causes	2	Percent	1990	2023	0.0	0.0	0.0
1	Deaths	44636	Low-middle SDI	2	Female	34	2-4 years	294	All causes	2	Percent	1990	2023	0.0	0.0	0.0
1	Deaths	44636	Low-middle SDI	3	Both	34	2-4 years	294	All causes	2	Percent	1990	2023	0.0	0.0	0.0
1	Deaths	44636	Low-middle SDI	1	Male	34	2-4 years	294	All causes	3	Rate	1990	2023	-0.7833648973646775	-0.7597151394260331	-0.8060818904778722
1	Deaths	44636	Low-middle SDI	2	Female	34	2-4 years	294	All causes	3	Rate	1990	2023	-0.8326614932016179	-0.8085665157003671	-0.8498934434697418
1	Deaths	44636	Low-middle SDI	3	Both	34	2-4 years	294	All causes	3	Rate	1990	2023	-0.8096637913527811	-0.7922703353618595	-0.8257099721181881
1	Deaths	44636	Low-middle SDI	1	Male	42	<28 days	294	All causes	1	Number	1990	2023	-0.5666758976485614	-0.5207488568836521	-0.6078151187773163
1	Deaths	44636	Low-middle SDI	2	Female	42	<28 days	294	All causes	1	Number	1990	2023	-0.5656404525116948	-0.5139972130525944	-0.6059958343005121
1	Deaths	44636	Low-middle SDI	3	Both	42	<28 days	294	All causes	1	Number	1990	2023	-0.5662220872667958	-0.5327446423952173	-0.5989093140391161
1	Deaths	44636	Low-middle SDI	1	Male	42	<28 days	294	All causes	2	Percent	1990	2023	0.0	0.0	0.0
1	Deaths	44636	Low-middle SDI	2	Female	42	<28 days	294	All causes	2	Percent	1990	2023	0.0	0.0	0.0
1	Deaths	44636	Low-middle SDI	3	Both	42	<28 days	294	All causes	2	Percent	1990	2023	0.0	0.0	0.0
1	Deaths	44636	Low-middle SDI	1	Male	42	<28 days	294	All causes	3	Rate	1990	2023	-0.5563742437905932	-0.5093553540514099	-0.598491490405942
1	Deaths	44636	Low-middle SDI	2	Female	42	<28 days	294	All causes	3	Rate	1990	2023	-0.5538591863335124	-0.5008152115759953	-0.5953091394223634
1	Deaths	44636	Low-middle SDI	3	Both	42	<28 days	294	All causes	3	Rate	1990	2023	-0.5552082920932365	-0.5208808414700362	-0.5887254606627165
1	Deaths	44636	Low-middle SDI	1	Male	238	12-23 months	294	All causes	1	Number	1990	2023	-0.7873785701706528	-0.7558508743342216	-0.8113601169864009
1	Deaths	44636	Low-middle SDI	2	Female	238	12-23 months	294	All causes	1	Number	1990	2023	-0.8301808374548224	-0.8063727522138806	-0.8516194642626238
1	Deaths	44636	Low-middle SDI	3	Both	238	12-23 months	294	All causes	1	Number	1990	2023	-0.8111946812399864	-0.7942617953400328	-0.8280132177776631
1	Deaths	44636	Low-middle SDI	1	Male	238	12-23 months	294	All causes	2	Percent	1990	2023	0.0	0.0	0.0
1	Deaths	44636	Low-middle SDI	2	Female	238	12-23 months	294	All causes	2	Percent	1990	2023	0.0	0.0	0.0
1	Deaths	44636	Low-middle SDI	3	Both	238	12-23 months	294	All causes	2	Percent	1990	2023	0.0	0.0	0.0
1	Deaths	44636	Low-middle SDI	1	Male	238	12-23 months	294	All causes	3	Rate	1990	2023	-0.7970904943126688	-0.7670028912767689	-0.8199766343123225
1	Deaths	44636	Low-middle SDI	2	Female	238	12-23 months	294	All causes	3	Rate	1990	2023	-0.837259148115198	-0.8144434186310411	-0.857804181653529
1	Deaths	44636	Low-middle SDI	3	Both	238	12-23 months	294	All causes	3	Rate	1990	2023	-0.8194540353484107	-0.80326188441103	-0.8355368391760004
1	Deaths	44636	Low-middle SDI	1	Male	388	1-5 months	294	All causes	1	Number	1990	2023	-0.6578706412038031	-0.6017935750775633	-0.7107859033375826
1	Deaths	44636	Low-middle SDI	2	Female	388	1-5 months	294	All causes	1	Number	1990	2023	-0.6503695626106661	-0.5954943166683893	-0.7049105007355215
1	Deaths	44636	Low-middle SDI	3	Both	388	1-5 months	294	All causes	1	Number	1990	2023	-0.6544284628228225	-0.6167474407030745	-0.6880857991495675
1	Deaths	44636	Low-middle SDI	1	Male	388	1-5 months	294	All causes	2	Percent	1990	2023	0.0	0.0	0.0
1	Deaths	44636	Low-middle SDI	2	Female	388	1-5 months	294	All causes	2	Percent	1990	2023	0.0	0.0	0.0
1	Deaths	44636	Low-middle SDI	3	Both	388	1-5 months	294	All causes	2	Percent	1990	2023	0.0	0.0	0.0
1	Deaths	44636	Low-middle SDI	1	Male	388	1-5 months	294	All causes	3	Rate	1990	2023	-0.6574350157044466	-0.6012865479305384	-0.7104176536330765
1	Deaths	44636	Low-middle SDI	2	Female	388	1-5 months	294	All causes	3	Rate	1990	2023	-0.6475088817811381	-0.5921846458560245	-0.7024960745778789
1	Deaths	44636	Low-middle SDI	3	Both	388	1-5 months	294	All causes	3	Rate	1990	2023	-0.6528355085934121	-0.6149807911975873	-0.6866479925248765
1	Deaths	44636	Low-middle SDI	1	Male	389	6-11 months	294	All causes	1	Number	1990	2023	-0.7263918815295137	-0.6853433291466898	-0.7587974966025546
1	Deaths	44636	Low-middle SDI	2	Female	389	6-11 months	294	All causes	1	Number	1990	2023	-0.7548496295571212	-0.7146355370172688	-0.7891294660693086
1	Deaths	44636	Low-middle SDI	3	Both	389	6-11 months	294	All causes	1	Number	1990	2023	-0.74130749072788	-0.7152984799914783	-0.767245532884024
1	Deaths	44636	Low-middle SDI	1	Male	389	6-11 months	294	All causes	2	Percent	1990	2023	0.0	0.0	0.0
1	Deaths	44636	Low-middle SDI	2	Female	389	6-11 months	294	All causes	2	Percent	1990	2023	0.0	0.0	0.0
1	Deaths	44636	Low-middle SDI	3	Both	389	6-11 months	294	All causes	2	Percent	1990	2023	0.0	0.0	0.0
1	Deaths	44636	Low-middle SDI	1	Male	389	6-11 months	294	All causes	3	Rate	1990	2023	-0.7320058416119487	-0.6917995337349059	-0.7637465501373191
1	Deaths	44636	Low-middle SDI	2	Female	389	6-11 months	294	All causes	3	Rate	1990	2023	-0.7578430951944259	-0.7181200461881235	-0.7917043497870089
1	Deaths	44636	Low-middle SDI	3	Both	389	6-11 months	294	All causes	3	Rate	1990	2023	-0.745577469519107	-0.7199977635373641	-0.7710873783280413
1	Deaths	44636	Low-middle SDI	1	Male	1	<5 years	339	Pertussis	1	Number	1990	2023	-0.7483113237600917	-0.2377733357688109	-0.9062971929117778
1	Deaths	44636	Low-middle SDI	2	Female	1	<5 years	339	Pertussis	1	Number	1990	2023	-0.7439561478125072	-0.22470295856813358	-0.9058855603697298
1	Deaths	44636	Low-middle SDI	3	Both	1	<5 years	339	Pertussis	1	Number	1990	2023	-0.7460343977170416	-0.2352089160660716	-0.9038024958704578
1	Deaths	44636	Low-middle SDI	1	Male	1	<5 years	339	Pertussis	2	Percent	1990	2023	-0.2680963236598332	1.0940017522799261	-0.7272723587179618
1	Deaths	44636	Low-middle SDI	2	Female	1	<5 years	339	Pertussis	2	Percent	1990	2023	-0.17370044671593096	1.523762487075938	-0.688618066395212
1	Deaths	44636	Low-middle SDI	3	Both	1	<5 years	339	Pertussis	2	Percent	1990	2023	-0.22462162296754953	1.2614254255176633	-0.70467579903308
1	Deaths	44636	Low-middle SDI	1	Male	1	<5 years	339	Pertussis	3	Rate	1990	2023	-0.7642560050545804	-0.2860610117059784	-0.91223334156074
1	Deaths	44636	Low-middle SDI	2	Female	1	<5 years	339	Pertussis	3	Rate	1990	2023	-0.7599417521907708	-0.27310713493903416	-0.9117614139993253
1	Deaths	44636	Low-middle SDI	3	Both	1	<5 years	339	Pertussis	3	Rate	1990	2023	-0.7620105326507687	-0.28331939025314895	-0.909853962259788
1	Deaths	44636	Low-middle SDI	1	Male	6	5-9 years	339	Pertussis	1	Number	1990	2023	-0.7851170893688917	-0.3741318988170156	-0.9217798079821587
1	Deaths	44636	Low-middle SDI	2	Female	6	5-9 years	339	Pertussis	1	Number	1990	2023	-0.7715421495350275	-0.3249388576800196	-0.9161727927931699
1	Deaths	44636	Low-middle SDI	3	Both	6	5-9 years	339	Pertussis	1	Number	1990	2023	-0.7774094144059339	-0.37187876831382033	-0.9179957589711877
1	Deaths	44636	Low-middle SDI	1	Male	6	5-9 years	339	Pertussis	2	Percent	1990	2023	-0.26305154028717137	1.1823661777558756	-0.7148776445462498
1	Deaths	44636	Low-middle SDI	2	Female	6	5-9 years	339	Pertussis	2	Percent	1990	2023	-0.1570044423303017	1.6061270030016026	-0.6860230957902245
1	Deaths	44636	Low-middle SDI	3	Both	6	5-9 years	339	Pertussis	2	Percent	1990	2023	-0.2077314113224887	1.2210440449216373	-0.7063956507355406
1	Deaths	44636	Low-middle SDI	1	Male	6	5-9 years	339	Pertussis	3	Rate	1990	2023	-0.8177971065532675	-0.46931573750265754	-0.9336757619777586
1	Deaths	44636	Low-middle SDI	2	Female	6	5-9 years	339	Pertussis	3	Rate	1990	2023	-0.806806909640217	-0.4291413142460688	-0.9291123628119735
1	Deaths	44636	Low-middle SDI	3	Both	6	5-9 years	339	Pertussis	3	Rate	1990	2023	-0.8115076934848191	-0.46809960800588113	-0.9305578513381668
1	Deaths	44636	Low-middle SDI	1	Male	7	10-14 years	339	Pertussis	1	Number	1990	2023	-0.6786950063060201	-0.08582149509979517	-0.889774950489767
1	Deaths	44636	Low-middle SDI	2	Female	7	10-14 years	339	Pertussis	1	Number	1990	2023	-0.6370612909838136	0.26018152351447915	-0.863951384230644
1	Deaths	44636	Low-middle SDI	3	Both	7	10-14 years	339	Pertussis	1	Number	1990	2023	-0.6566011670528101	0.07777018030630974	-0.8776591352276586
1	Deaths	44636	Low-middle SDI	1	Male	7	10-14 years	339	Pertussis	2	Percent	1990	2023	-0.4392372096244491	0.7083897907513296	-0.7980322241753663
1	Deaths	44636	Low-middle SDI	2	Female	7	10-14 years	339	Pertussis	2	Percent	1990	2023	-0.33302105623761624	1.3056016079115287	-0.7600438965692925
1	Deaths	44636	Low-middle SDI	3	Both	7	10-14 years	339	Pertussis	2	Percent	1990	2023	-0.38505337854167654	1.013619050194946	-0.7749209760665201
1	Deaths	44636	Low-middle SDI	1	Male	7	10-14 years	339	Pertussis	3	Rate	1990	2023	-0.76521379144535	-0.33198515640841997	-0.919455589019247
1	Deaths	44636	Low-middle SDI	2	Female	7	10-14 years	339	Pertussis	3	Rate	1990	2023	-0.7352514041588603	-0.08075032900244683	-0.9007582297057729
1	Deaths	44636	Low-middle SDI	3	Both	7	10-14 years	339	Pertussis	3	Rate	1990	2023	-0.74928130966521	-0.21310994050511434	-0.9106777937277841
1	Deaths	44636	Low-middle SDI	1	Male	8	15-19 years	339	Pertussis	1	Number	1990	2023	-0.6369061493317778	0.2728460709706443	-0.8869317451550955
1	Deaths	44636	Low-middle SDI	2	Female	8	15-19 years	339	Pertussis	1	Number	1990	2023	-0.6071869405208875	0.4637573312410772	-0.8610030830761095
1	Deaths	44636	Low-middle SDI	3	Both	8	15-19 years	339	Pertussis	1	Number	1990	2023	-0.6213617435032363	0.33844927929060675	-0.8714629746029338
1	Deaths	44636	Low-middle SDI	1	Male	8	15-19 years	339	Pertussis	2	Percent	1990	2023	-0.5942741063783606	0.357962170903067	-0.8675896894058615
1	Deaths	44636	Low-middle SDI	2	Female	8	15-19 years	339	Pertussis	2	Percent	1990	2023	-0.3731776667193208	1.5091777227260088	-0.7799003568271857
1	Deaths	44636	Low-middle SDI	3	Both	8	15-19 years	339	Pertussis	2	Percent	1990	2023	-0.4964345570178079	0.8424232949917705	-0.8305150874939199
1	Deaths	44636	Low-middle SDI	1	Male	8	15-19 years	339	Pertussis	3	Rate	1990	2023	-0.7684862022372977	-0.1884152614663425	-0.9279060743183336
1	Deaths	44636	Low-middle SDI	2	Female	8	15-19 years	339	Pertussis	3	Rate	1990	2023	-0.7479533094480351	-0.06078684960292874	-0.9108132683927332
1	Deaths	44636	Low-middle SDI	3	Both	8	15-19 years	339	Pertussis	3	Rate	1990	2023	-0.7578284714615716	-0.14394728404910992	-0.9177895857587322
1	Deaths	44636	Low-middle SDI	1	Male	22	All ages	339	Pertussis	1	Number	1990	2023	-0.7465315793693915	-0.26110619329759405	-0.9030112818667977
1	Deaths	44636	Low-middle SDI	2	Female	22	All ages	339	Pertussis	1	Number	1990	2023	-0.7406772490092676	-0.21978856299841787	-0.905450295201982
1	Deaths	44636	Low-middle SDI	3	Both	22	All ages	339	Pertussis	1	Number	1990	2023	-0.7434361912506393	-0.23529595842899645	-0.9033194444307348
1	Deaths	44636	Low-middle SDI	1	Male	22	All ages	339	Pertussis	2	Percent	1990	2023	-0.7737235659882211	-0.3493040482690129	-0.9129019489116565
1	Deaths	44636	Low-middle SDI	2	Female	22	All ages	339	Pertussis	2	Percent	1990	2023	-0.7729451705208272	-0.31754624337629794	-0.9154157849158248
1	Deaths	44636	Low-middle SDI	3	Both	22	All ages	339	Pertussis	2	Percent	1990	2023	-0.7731061216715173	-0.3354688110770179	-0.9137975293782274
1	Deaths	44636	Low-middle SDI	1	Male	22	All ages	339	Pertussis	3	Rate	1990	2023	-0.8439881935899742	-0.5452050506251412	-0.9403026811793433
1	Deaths	44636	Low-middle SDI	2	Female	22	All ages	339	Pertussis	3	Rate	1990	2023	-0.844761108423684	-0.532940483576704	-0.9433995231207588
1	Deaths	44636	Low-middle SDI	3	Both	22	All ages	339	Pertussis	3	Rate	1990	2023	-0.8442329341728526	-0.5357267832812637	-0.9413025300139863
1	Deaths	44636	Low-middle SDI	1	Male	27	Age-standardized	339	Pertussis	3	Rate	1990	2023	-0.7644620645011765	-0.31265745680235546	-0.9101764869226263
1	Deaths	44636	Low-middle SDI	2	Female	27	Age-standardized	339	Pertussis	3	Rate	1990	2023	-0.759746097651394	-0.277800732642732	-0.9125833875202715
1	Deaths	44636	Low-middle SDI	3	Both	27	Age-standardized	339	Pertussis	3	Rate	1990	2023	-0.76198594144687	-0.2885307948849257	-0.9102533286245768
1	Deaths	44636	Low-middle SDI	1	Male	28	<1 year	339	Pertussis	1	Number	1990	2023	-0.7117706741440392	-0.09852994932434657	-0.894935220597597
1	Deaths	44636	Low-middle SDI	2	Female	28	<1 year	339	Pertussis	1	Number	1990	2023	-0.6843225443437344	-0.046395251533197616	-0.8807051140147868
1	Deaths	44636	Low-middle SDI	3	Both	28	<1 year	339	Pertussis	1	Number	1990	2023	-0.6984404776952334	-0.10519550683049883	-0.8846825776494233
1	Deaths	44636	Low-middle SDI	1	Male	28	<1 year	339	Pertussis	2	Percent	1990	2023	-0.24902662335285738	1.2283504780220205	-0.7216784455168567
1	Deaths	44636	Low-middle SDI	2	Female	28	<1 year	339	Pertussis	2	Percent	1990	2023	-0.15377851191591246	1.56738420858483	-0.6864240495232753
1	Deaths	44636	Low-middle SDI	3	Both	28	<1 year	339	Pertussis	2	Percent	1990	2023	-0.20434741571859336	1.375278903451083	-0.6959760197460927
1	Deaths	44636	Low-middle SDI	1	Male	28	<1 year	339	Pertussis	3	Rate	1990	2023	-0.7140341488288765	-0.10560922424817218	-0.895760297878471
1	Deaths	44636	Low-middle SDI	2	Female	28	<1 year	339	Pertussis	3	Rate	1990	2023	-0.6844881997094484	-0.046895666562916286	-0.8807677153745341
1	Deaths	44636	Low-middle SDI	3	Both	28	<1 year	339	Pertussis	3	Rate	1990	2023	-0.6997414184754694	-0.10905573199137435	-0.8851800619810768
1	Deaths	44636	Low-middle SDI	1	Male	34	2-4 years	339	Pertussis	1	Number	1990	2023	-0.7867334963059475	-0.36379327173293496	-0.923650561188709
1	Deaths	44636	Low-middle SDI	2	Female	34	2-4 years	339	Pertussis	1	Number	1990	2023	-0.7920822717760255	-0.29494952237835914	-0.9238123462387565
1	Deaths	44636	Low-middle SDI	3	Both	34	2-4 years	339	Pertussis	1	Number	1990	2023	-0.789722031657818	-0.3428501480495291	-0.9230107817439313
1	Deaths	44636	Low-middle SDI	1	Male	34	2-4 years	339	Pertussis	2	Percent	1990	2023	-0.10061920561087388	1.6094687085225114	-0.666523383984395
1	Deaths	44636	Low-middle SDI	2	Female	34	2-4 years	339	Pertussis	2	Percent	1990	2023	0.1318155957787666	2.721557336199871	-0.5882863382240149
1	Deaths	44636	Low-middle SDI	3	Both	34	2-4 years	339	Pertussis	2	Percent	1990	2023	0.008200559511910921	2.0281610093615394	-0.6215843302072932
1	Deaths	44636	Low-middle SDI	1	Male	34	2-4 years	339	Pertussis	3	Rate	1990	2023	-0.8052952224726215	-0.4191657511000178	-0.9302956618099837
1	Deaths	44636	Low-middle SDI	2	Female	34	2-4 years	339	Pertussis	3	Rate	1990	2023	-0.8105965454562075	-0.3577315545433527	-0.9305965636541521
1	Deaths	44636	Low-middle SDI	3	Both	34	2-4 years	339	Pertussis	3	Rate	1990	2023	-0.8082284698582441	-0.40068551339674613	-0.9297865567858344
1	Deaths	44636	Low-middle SDI	1	Male	238	12-23 months	339	Pertussis	1	Number	1990	2023	-0.7751673994901317	-0.3711013352643999	-0.9214471051630347
1	Deaths	44636	Low-middle SDI	2	Female	238	12-23 months	339	Pertussis	1	Number	1990	2023	-0.7771198617817585	-0.33350328887132025	-0.9252400778629232
1	Deaths	44636	Low-middle SDI	3	Both	238	12-23 months	339	Pertussis	1	Number	1990	2023	-0.7762305230601131	-0.3526484456042591	-0.9197539600841848
1	Deaths	44636	Low-middle SDI	1	Male	238	12-23 months	339	Pertussis	2	Percent	1990	2023	0.058540792972006775	1.9960673026602038	-0.6053528567478709
1	Deaths	44636	Low-middle SDI	2	Female	238	12-23 months	339	Pertussis	2	Percent	1990	2023	0.31400644375805575	2.9568037077127216	-0.545552428234068
1	Deaths	44636	Low-middle SDI	3	Both	238	12-23 months	339	Pertussis	2	Percent	1990	2023	0.18718744085813607	2.4192463047703954	-0.5771536078359674
1	Deaths	44636	Low-middle SDI	1	Male	238	12-23 months	339	Pertussis	3	Rate	1990	2023	-0.7854370941420605	-0.39982758421225706	-0.925035171316125
1	Deaths	44636	Low-middle SDI	2	Female	238	12-23 months	339	Pertussis	3	Rate	1990	2023	-0.7864098313864342	-0.36128384499220184	-0.9283561805800764
1	Deaths	44636	Low-middle SDI	3	Both	238	12-23 months	339	Pertussis	3	Rate	1990	2023	-0.7860193963865718	-0.38096706372110006	-0.9232643509133007
1	Deaths	44636	Low-middle SDI	1	Male	388	1-5 months	339	Pertussis	1	Number	1990	2023	-0.7121706141680513	-0.08608909429058735	-0.8978271626928531
1	Deaths	44636	Low-middle SDI	2	Female	388	1-5 months	339	Pertussis	1	Number	1990	2023	-0.6715212441279756	-0.03901315467405367	-0.8723417536077822
1	Deaths	44636	Low-middle SDI	3	Both	388	1-5 months	339	Pertussis	1	Number	1990	2023	-0.6927628318860678	-0.052982136901531564	-0.8828657333682419
1	Deaths	44636	Low-middle SDI	1	Male	388	1-5 months	339	Pertussis	2	Percent	1990	2023	-0.15541998587676817	1.5749449082393356	-0.6981133324805131
1	Deaths	44636	Low-middle SDI	2	Female	388	1-5 months	339	Pertussis	2	Percent	1990	2023	-0.05971222390049969	1.8780962857998633	-0.6330642016780618
1	Deaths	44636	Low-middle SDI	3	Both	388	1-5 months	339	Pertussis	2	Percent	1990	2023	-0.10906297866965788	1.7325415189166244	-0.6655970605762541
1	Deaths	44636	Low-middle SDI	1	Male	388	1-5 months	339	Pertussis	3	Rate	1990	2023	-0.711804127584223	-0.08492543240530512	-0.8976970683524281
1	Deaths	44636	Low-middle SDI	2	Female	388	1-5 months	339	Pertussis	3	Rate	1990	2023	-0.6688336266343538	-0.03115034768739779	-0.8712972521595896
1	Deaths	44636	Low-middle SDI	3	Both	388	1-5 months	339	Pertussis	3	Rate	1990	2023	-0.691346584615308	-0.04861674233613142	-0.8823257886524122
1	Deaths	44636	Low-middle SDI	1	Male	389	6-11 months	339	Pertussis	1	Number	1990	2023	-0.7112647989288382	-0.10748324671014832	-0.9013886514545798
1	Deaths	44636	Low-middle SDI	2	Female	389	6-11 months	339	Pertussis	1	Number	1990	2023	-0.699375279093802	-0.05871147207332483	-0.8935369502716778
1	Deaths	44636	Low-middle SDI	3	Both	389	6-11 months	339	Pertussis	1	Number	1990	2023	-0.7053715321862709	-0.09678507030194453	-0.8955843923469125
1	Deaths	44636	Low-middle SDI	1	Male	389	6-11 months	339	Pertussis	2	Percent	1990	2023	0.05560631493819705	2.184542010313944	-0.6387121149572798
1	Deaths	44636	Low-middle SDI	2	Female	389	6-11 months	339	Pertussis	2	Percent	1990	2023	0.22938350233889493	2.953670539410438	-0.5824188124943738
1	Deaths	44636	Low-middle SDI	3	Both	389	6-11 months	339	Pertussis	2	Percent	1990	2023	0.14099377850053352	2.473254556539347	-0.5927268655923634
1	Deaths	44636	Low-middle SDI	1	Male	389	6-11 months	339	Pertussis	3	Rate	1990	2023	-0.7171891402907414	-0.1257961295803039	-0.9034119838670234
1	Deaths	44636	Low-middle SDI	2	Female	389	6-11 months	339	Pertussis	3	Rate	1990	2023	-0.7030461271946278	-0.07020529465269564	-0.8948369421110891
1	Deaths	44636	Low-middle SDI	3	Both	389	6-11 months	339	Pertussis	3	Rate	1990	2023	-0.7102346699415772	-0.11169353674568316	-0.8973078764609528
1	Deaths	44637	Low SDI	1	Male	1	<5 years	339	Pertussis	1	Number	1990	2023	-0.41026401490919806	0.0617039145790998	-0.6504152275864963
1	Deaths	44637	Low SDI	2	Female	1	<5 years	339	Pertussis	1	Number	1990	2023	-0.4190312039253765	0.04088630647025412	-0.656959279291197
1	Deaths	44637	Low SDI	3	Both	1	<5 years	339	Pertussis	1	Number	1990	2023	-0.4148524774827707	0.007302053592208474	-0.6426482798316967
1	Deaths	44637	Low SDI	1	Male	1	<5 years	339	Pertussis	2	Percent	1990	2023	0.007650097266634938	0.8008134021621639	-0.40133668143151235
1	Deaths	44637	Low SDI	2	Female	1	<5 years	339	Pertussis	2	Percent	1990	2023	0.12411371041071291	1.0010374774636002	-0.33686154250263417
1	Deaths	44637	Low SDI	3	Both	1	<5 years	339	Pertussis	2	Percent	1990	2023	0.05870814858560646	0.8126721274895417	-0.35248034139999185
1	Deaths	44637	Low SDI	1	Male	1	<5 years	339	Pertussis	3	Rate	1990	2023	-0.6490367163805641	-0.36815947896596907	-0.791955344880802
1	Deaths	44637	Low SDI	2	Female	1	<5 years	339	Pertussis	3	Rate	1990	2023	-0.654532697549034	-0.3810473352716174	-0.7960142554732262
1	Deaths	44637	Low SDI	3	Both	1	<5 years	339	Pertussis	3	Rate	1990	2023	-0.6519044439884137	-0.40077099376855313	-0.7874167779288176
1	Deaths	44637	Low SDI	1	Male	6	5-9 years	339	Pertussis	1	Number	1990	2023	-0.4548527447779025	0.015701409910978813	-0.690501021848431
1	Deaths	44637	Low SDI	2	Female	6	5-9 years	339	Pertussis	1	Number	1990	2023	-0.46156307490464815	-0.05995219014172534	-0.6884808776139963
1	Deaths	44637	Low SDI	3	Both	6	5-9 years	339	Pertussis	1	Number	1990	2023	-0.45847412991253267	-0.054291491183013824	-0.6821693787464749
1	Deaths	44637	Low SDI	1	Male	6	5-9 years	339	Pertussis	2	Percent	1990	2023	0.001807300224764585	0.8889158440061301	-0.4251048258080889
1	Deaths	44637	Low SDI	2	Female	6	5-9 years	339	Pertussis	2	Percent	1990	2023	0.043764747718440376	0.8398599958139731	-0.39602024585125084
1	Deaths	44637	Low SDI	3	Both	6	5-9 years	339	Pertussis	2	Percent	1990	2023	0.02075846173067165	0.8102707388710263	-0.4075583515043811
1	Deaths	44637	Low SDI	1	Male	6	5-9 years	339	Pertussis	3	Rate	1990	2023	-0.7051435811518055	-0.45063269148553237	-0.8325997985667779
1	Deaths	44637	Low SDI	2	Female	6	5-9 years	339	Pertussis	3	Rate	1990	2023	-0.7096590747634712	-0.4930987490642658	-0.8320197854067928
1	Deaths	44637	Low SDI	3	Both	6	5-9 years	339	Pertussis	3	Rate	1990	2023	-0.7075388605875903	-0.48925249315244557	-0.8283496490814998
1	Deaths	44637	Low SDI	1	Male	7	10-14 years	339	Pertussis	1	Number	1990	2023	-0.27827791463411794	0.3089129773230629	-0.5985588646749979
1	Deaths	44637	Low SDI	2	Female	7	10-14 years	339	Pertussis	1	Number	1990	2023	-0.2967996758869781	0.23576996281786294	-0.583803049328148
1	Deaths	44637	Low SDI	3	Both	7	10-14 years	339	Pertussis	1	Number	1990	2023	-0.28800778971284235	0.24664106165653424	-0.5830432390332616
1	Deaths	44637	Low SDI	1	Male	7	10-14 years	339	Pertussis	2	Percent	1990	2023	-0.30238426787512884	0.24178985312787366	-0.604528266333833
1	Deaths	44637	Low SDI	2	Female	7	10-14 years	339	Pertussis	2	Percent	1990	2023	-0.23693908993614254	0.3520247261685824	-0.5521614060290108
1	Deaths	44637	Low SDI	3	Both	7	10-14 years	339	Pertussis	2	Percent	1990	2023	-0.2732099729362211	0.2394148692198119	-0.5813825121315238
1	Deaths	44637	Low SDI	1	Male	7	10-14 years	339	Pertussis	3	Rate	1990	2023	-0.6512416166704547	-0.3674928575050737	-0.8060112553061918
1	Deaths	44637	Low SDI	2	Female	7	10-14 years	339	Pertussis	3	Rate	1990	2023	-0.6623616526789081	-0.40665083105421157	-0.800164980352972
1	Deaths	44637	Low SDI	3	Both	7	10-14 years	339	Pertussis	3	Rate	1990	2023	-0.6570229551284115	-0.39947479598113456	-0.7991458394496697
1	Deaths	44637	Low SDI	1	Male	8	15-19 years	339	Pertussis	1	Number	1990	2023	-0.33806344083773104	0.2862296042260576	-0.636822708700473
1	Deaths	44637	Low SDI	2	Female	8	15-19 years	339	Pertussis	1	Number	1990	2023	-0.26227698388917264	0.31992861105413467	-0.5915571093634333
1	Deaths	44637	Low SDI	3	Both	8	15-19 years	339	Pertussis	1	Number	1990	2023	-0.3009145420739989	0.30066111819668384	-0.6092083839602123
1	Deaths	44637	Low SDI	1	Male	8	15-19 years	339	Pertussis	2	Percent	1990	2023	-0.39282345542207325	0.1961664569720255	-0.6638989264544943
1	Deaths	44637	Low SDI	2	Female	8	15-19 years	339	Pertussis	2	Percent	1990	2023	-0.24676691891021207	0.3185387396779352	-0.5608440921140524
1	Deaths	44637	Low SDI	3	Both	8	15-19 years	339	Pertussis	2	Percent	1990	2023	-0.32508041511446334	0.2664331774981986	-0.6240456425924223
1	Deaths	44637	Low SDI	1	Male	8	15-19 years	339	Pertussis	3	Rate	1990	2023	-0.7072209628285739	-0.43109190768480704	-0.839364216710176
1	Deaths	44637	Low SDI	2	Female	8	15-19 years	339	Pertussis	3	Rate	1990	2023	-0.6737012340918317	-0.4161886406304753	-0.819343563575824
1	Deaths	44637	Low SDI	3	Both	8	15-19 years	339	Pertussis	3	Rate	1990	2023	-0.690790288019014	-0.42470974730955663	-0.8271505126158162
1	Deaths	44637	Low SDI	1	Male	22	All ages	339	Pertussis	1	Number	1990	2023	-0.4115382657213198	0.06554656954216358	-0.6544489886868176
1	Deaths	44637	Low SDI	2	Female	22	All ages	339	Pertussis	1	Number	1990	2023	-0.4195339764059439	-0.003929781796198638	-0.6502819565951711
1	Deaths	44637	Low SDI	3	Both	22	All ages	339	Pertussis	1	Number	1990	2023	-0.41573570180183483	-0.007125273411781681	-0.6452799649735874
1	Deaths	44637	Low SDI	1	Male	22	All ages	339	Pertussis	2	Percent	1990	2023	-0.4546240281161944	0.0038739825180329006	-0.6783801658283625
1	Deaths	44637	Low SDI	2	Female	22	All ages	339	Pertussis	2	Percent	1990	2023	-0.46589203536141294	-0.07947314116880921	-0.6791532459596192
1	Deaths	44637	Low SDI	3	Both	22	All ages	339	Pertussis	2	Percent	1990	2023	-0.46037011406394657	-0.07415819296223858	-0.6703258750770088
1	Deaths	44637	Low SDI	1	Male	22	All ages	339	Pertussis	3	Rate	1990	2023	-0.723894092393348	-0.5000461618099602	-0.8378676640377103
1	Deaths	44637	Low SDI	2	Female	22	All ages	339	Pertussis	3	Rate	1990	2023	-0.7337405936766084	-0.5431032064318891	-0.8395845495986037
1	Deaths	44637	Low SDI	3	Both	22	All ages	339	Pertussis	3	Rate	1990	2023	-0.7289282955057238	-0.5393518903763789	-0.8354262534790957
1	Deaths	44637	Low SDI	1	Male	27	Age-standardized	339	Pertussis	3	Rate	1990	2023	-0.6524174255413836	-0.3689936574411157	-0.797242663694223
1	Deaths	44637	Low SDI	2	Female	27	Age-standardized	339	Pertussis	3	Rate	1990	2023	-0.6576405917662288	-0.41446396735053453	-0.7946106527528924
1	Deaths	44637	Low SDI	3	Both	27	Age-standardized	339	Pertussis	3	Rate	1990	2023	-0.6551514882407468	-0.4141035417226139	-0.7910624121866486
1	Deaths	44637	Low SDI	1	Male	28	<1 year	339	Pertussis	1	Number	1990	2023	-0.39963943683719444	0.03971171580545499	-0.6440220785205941
1	Deaths	44637	Low SDI	2	Female	28	<1 year	339	Pertussis	1	Number	1990	2023	-0.40168371093805244	0.052972214103399126	-0.6439767490772579
1	Deaths	44637	Low SDI	3	Both	28	<1 year	339	Pertussis	1	Number	1990	2023	-0.4006743420486315	-0.008572503713323068	-0.6344584953555796
1	Deaths	44637	Low SDI	1	Male	28	<1 year	339	Pertussis	2	Percent	1990	2023	-0.07034644273130784	0.5976989413537503	-0.4499313940180249
1	Deaths	44637	Low SDI	2	Female	28	<1 year	339	Pertussis	2	Percent	1990	2023	0.014686801560797678	0.7813216190290265	-0.39523659679623974
1	Deaths	44637	Low SDI	3	Both	28	<1 year	339	Pertussis	2	Percent	1990	2023	-0.03362257454658104	0.6054810441305639	-0.4082608297294315
1	Deaths	44637	Low SDI	1	Male	28	<1 year	339	Pertussis	3	Rate	1990	2023	-0.6207270651742777	-0.3431705244781598	-0.7751138244301332
1	Deaths	44637	Low SDI	2	Female	28	<1 year	339	Pertussis	3	Rate	1990	2023	-0.621178860621325	-0.33331560384872605	-0.7745855561256679
1	Deaths	44637	Low SDI	3	Both	28	<1 year	339	Pertussis	3	Rate	1990	2023	-0.6209705241140664	-0.3729948996661594	-0.7688218365395382
1	Deaths	44637	Low SDI	1	Male	34	2-4 years	339	Pertussis	1	Number	1990	2023	-0.41517847935979213	0.15929852348191698	-0.6706770571250551
1	Deaths	44637	Low SDI	2	Female	34	2-4 years	339	Pertussis	1	Number	1990	2023	-0.43030043650925726	0.0730403003449659	-0.672295808675304
1	Deaths	44637	Low SDI	3	Both	34	2-4 years	339	Pertussis	1	Number	1990	2023	-0.4235274635050664	0.12824024648942217	-0.6599922163018347
1	Deaths	44637	Low SDI	1	Male	34	2-4 years	339	Pertussis	2	Percent	1990	2023	0.17321973934703733	1.4082328127723427	-0.350252230891908
1	Deaths	44637	Low SDI	2	Female	34	2-4 years	339	Pertussis	2	Percent	1990	2023	0.322508865377992	1.5275768241155334	-0.24119334201963175
1	Deaths	44637	Low SDI	3	Both	34	2-4 years	339	Pertussis	2	Percent	1990	2023	0.24197032319697503	1.3936596161786654	-0.2781710617038194
1	Deaths	44637	Low SDI	1	Male	34	2-4 years	339	Pertussis	3	Rate	1990	2023	-0.6616324198229845	-0.32924999807814226	-0.8094594618279727
1	Deaths	44637	Low SDI	2	Female	34	2-4 years	339	Pertussis	3	Rate	1990	2023	-0.6711986860953706	-0.38069627706187253	-0.8108659799221261
1	Deaths	44637	Low SDI	3	Both	34	2-4 years	339	Pertussis	3	Rate	1990	2023	-0.6668672450727885	-0.3480109498050983	-0.8035158268444922
1	Deaths	44637	Low SDI	1	Male	238	12-23 months	339	Pertussis	1	Number	1990	2023	-0.42389947224136076	0.06372487415750304	-0.6578017176186739
1	Deaths	44637	Low SDI	2	Female	238	12-23 months	339	Pertussis	1	Number	1990	2023	-0.4347539780331518	0.011612402478741388	-0.6594194953972708
1	Deaths	44637	Low SDI	3	Both	238	12-23 months	339	Pertussis	1	Number	1990	2023	-0.429560426780936	0.02225102610856434	-0.6554271165514282
1	Deaths	44637	Low SDI	1	Male	238	12-23 months	339	Pertussis	2	Percent	1990	2023	0.29198015187835186	1.4010246241258895	-0.22550139621057208
1	Deaths	44637	Low SDI	2	Female	238	12-23 months	339	Pertussis	2	Percent	1990	2023	0.48737252385687174	1.6157540956227645	-0.11489699583129387
1	Deaths	44637	Low SDI	3	Both	238	12-23 months	339	Pertussis	2	Percent	1990	2023	0.3827096043206188	1.4445472802480956	-0.15090203242816824
1	Deaths	44637	Low SDI	1	Male	238	12-23 months	339	Pertussis	3	Rate	1990	2023	-0.6508231870783876	-0.35527213830400706	-0.7925922649402231
1	Deaths	44637	Low SDI	2	Female	238	12-23 months	339	Pertussis	3	Rate	1990	2023	-0.6570631061363231	-0.3862509392054106	-0.793368523050245
1	Deaths	44637	Low SDI	3	Both	238	12-23 months	339	Pertussis	3	Rate	1990	2023	-0.6540872144445747	-0.38011015262731496	-0.791052073635173
1	Deaths	44637	Low SDI	1	Male	388	1-5 months	339	Pertussis	1	Number	1990	2023	-0.44146974566588004	-0.03240817846627522	-0.6575150011472161
1	Deaths	44637	Low SDI	2	Female	388	1-5 months	339	Pertussis	1	Number	1990	2023	-0.4320051235729481	-0.004411192970303554	-0.6526281469236928
1	Deaths	44637	Low SDI	3	Both	388	1-5 months	339	Pertussis	1	Number	1990	2023	-0.43664690516828364	-0.04830353598307121	-0.6507618103933569
1	Deaths	44637	Low SDI	1	Male	388	1-5 months	339	Pertussis	2	Percent	1990	2023	0.0070130171005842925	0.7120558419193088	-0.3889624701996682
1	Deaths	44637	Low SDI	2	Female	388	1-5 months	339	Pertussis	2	Percent	1990	2023	0.07923588526698044	0.8701616455107936	-0.34692293130412705
1	Deaths	44637	Low SDI	3	Both	388	1-5 months	339	Pertussis	2	Percent	1990	2023	0.040685806350156964	0.7321154028211049	-0.3498954119313259
1	Deaths	44637	Low SDI	1	Male	388	1-5 months	339	Pertussis	3	Rate	1990	2023	-0.6440265222116217	-0.38331536542887923	-0.7817207301020389
1	Deaths	44637	Low SDI	2	Female	388	1-5 months	339	Pertussis	3	Rate	1990	2023	-0.6373488164753306	-0.36434028869342655	-0.7782113556486292
1	Deaths	44637	Low SDI	3	Both	388	1-5 months	339	Pertussis	3	Rate	1990	2023	-0.6406403786007585	-0.3929184304946754	-0.7772230156422776
1	Deaths	44637	Low SDI	1	Male	389	6-11 months	339	Pertussis	1	Number	1990	2023	-0.345945606925557	0.15057235919413964	-0.6228736904053304
1	Deaths	44637	Low SDI	2	Female	389	6-11 months	339	Pertussis	1	Number	1990	2023	-0.36155385355801195	0.1443133981358356	-0.6286125001930748
1	Deaths	44637	Low SDI	3	Both	389	6-11 months	339	Pertussis	1	Number	1990	2023	-0.35377967943183597	0.1524929211368096	-0.6077992191420037
1	Deaths	44637	Low SDI	1	Male	389	6-11 months	339	Pertussis	2	Percent	1990	2023	0.2754048018907432	1.2740012566528884	-0.262598113160334
1	Deaths	44637	Low SDI	2	Female	389	6-11 months	339	Pertussis	2	Percent	1990	2023	0.37739711525357317	1.5427245434790817	-0.20340224728558123
1	Deaths	44637	Low SDI	3	Both	389	6-11 months	339	Pertussis	2	Percent	1990	2023	0.32281343133680346	1.3229414441926113	-0.20706012684896943
1	Deaths	44637	Low SDI	1	Male	389	6-11 months	339	Pertussis	3	Rate	1990	2023	-0.5920167393346912	-0.28230087939799964	-0.764757758528508
1	Deaths	44637	Low SDI	2	Female	389	6-11 months	339	Pertussis	3	Rate	1990	2023	-0.6005060650708861	-0.28397052004929235	-0.7676122653285761
1	Deaths	44637	Low SDI	3	Both	389	6-11 months	339	Pertussis	3	Rate	1990	2023	-0.5962877260204624	-0.2800047860946462	-0.7549809808556917
1	Deaths	163	India	1	Male	1	<5 years	339	Pertussis	1	Number	1990	2023	-0.8520167263679247	0.36357776426950406	-0.9856404478915302
1	Deaths	163	India	2	Female	1	<5 years	339	Pertussis	1	Number	1990	2023	-0.8451317140577614	0.3557567440097302	-0.9793331199471526
1	Deaths	163	India	3	Both	1	<5 years	339	Pertussis	1	Number	1990	2023	-0.8483766775952519	0.3256298696111971	-0.9820667666905437
1	Deaths	163	India	1	Male	1	<5 years	339	Pertussis	2	Percent	1990	2023	-0.38315821899409086	4.134682826861727	-0.9383145345037865
1	Deaths	163	India	2	Female	1	<5 years	339	Pertussis	2	Percent	1990	2023	-0.2972953681106171	4.912207830944311	-0.909717424670959
1	Deaths	163	India	3	Both	1	<5 years	339	Pertussis	2	Percent	1990	2023	-0.3418976717107221	4.392953691364737	-0.920077174871867
1	Deaths	163	India	1	Male	1	<5 years	339	Pertussis	3	Rate	1990	2023	-0.851987794803855	0.3638443514079199	-0.9856376405181586
1	Deaths	163	India	2	Female	1	<5 years	339	Pertussis	3	Rate	1990	2023	-0.8452457012549045	0.35475887081498775	-0.9793483313231719
1	Deaths	163	India	3	Both	1	<5 years	339	Pertussis	3	Rate	1990	2023	-0.8484145723081248	0.3252985593451519	-0.9820712486839229
1	Deaths	163	India	1	Male	6	5-9 years	339	Pertussis	1	Number	1990	2023	-0.9102863255217758	-0.005047186924700207	-0.9906785377448795
1	Deaths	163	India	2	Female	6	5-9 years	339	Pertussis	1	Number	1990	2023	-0.8978377674161994	-0.07850627870442095	-0.9897599555811235
1	Deaths	163	India	3	Both	6	5-9 years	339	Pertussis	1	Number	1990	2023	-0.9032068682958257	-0.04842509594844082	-0.9893623520853362
1	Deaths	163	India	1	Male	6	5-9 years	339	Pertussis	2	Percent	1990	2023	-0.36934841172304606	5.13065193455433	-0.9335758670963259
1	Deaths	163	India	2	Female	6	5-9 years	339	Pertussis	2	Percent	1990	2023	-0.25596348684942444	6.480424029265432	-0.9160596784890077
1	Deaths	163	India	3	Both	6	5-9 years	339	Pertussis	2	Percent	1990	2023	-0.30681905190393816	5.571939378565601	-0.924480734957392
1	Deaths	163	India	1	Male	6	5-9 years	339	Pertussis	3	Rate	1990	2023	-0.9172081517118204	-0.08181241228702685	-0.9913977318024438
1	Deaths	163	India	2	Female	6	5-9 years	339	Pertussis	3	Rate	1990	2023	-0.9058192153720024	-0.15049818796586906	-0.9905599614103552
1	Deaths	163	India	3	Both	6	5-9 years	339	Pertussis	3	Rate	1990	2023	-0.9107199141119671	-0.12228597559721179	-0.9901880422428064
1	Deaths	163	India	1	Male	7	10-14 years	339	Pertussis	1	Number	1990	2023	-0.79149628159241	1.109847256695757	-0.9780826005308466
1	Deaths	163	India	2	Female	7	10-14 years	339	Pertussis	1	Number	1990	2023	-0.7463829142546838	1.2320255550297772	-0.9727564859565183
1	Deaths	163	India	3	Both	7	10-14 years	339	Pertussis	1	Number	1990	2023	-0.7673730139694857	1.1044594720247325	-0.9746383907043252
1	Deaths	163	India	1	Male	7	10-14 years	339	Pertussis	2	Percent	1990	2023	-0.4904454701634884	4.327164308307104	-0.952007805980113
1	Deaths	163	India	2	Female	7	10-14 years	339	Pertussis	2	Percent	1990	2023	-0.31802796349420726	6.394208662085468	-0.9238768250373307
1	Deaths	163	India	3	Both	7	10-14 years	339	Pertussis	2	Percent	1990	2023	-0.4029865760371901	5.269980385711154	-0.936463300569188
1	Deaths	163	India	1	Male	7	10-14 years	339	Pertussis	3	Rate	1990	2023	-0.845341233536561	0.5649906708568264	-0.9837426498104012
1	Deaths	163	India	2	Female	7	10-14 years	339	Pertussis	3	Rate	1990	2023	-0.8130926067905981	0.6449289165254427	-0.9799224323678085
1	Deaths	163	India	3	Both	7	10-14 years	339	Pertussis	3	Rate	1990	2023	-0.8279830994363206	0.556150478999403	-0.9812462625304498
1	Deaths	163	India	1	Male	8	15-19 years	339	Pertussis	1	Number	1990	2023	-0.7146801791008619	2.2535432941149036	-0.9764502624996776
1	Deaths	163	India	2	Female	8	15-19 years	339	Pertussis	1	Number	1990	2023	-0.698677601158967	2.3243992760107637	-0.9673819225767428
1	Deaths	163	India	3	Both	8	15-19 years	339	Pertussis	1	Number	1990	2023	-0.7067589788960355	2.166219867735639	-0.9701790339892957
1	Deaths	163	India	1	Male	8	15-19 years	339	Pertussis	2	Percent	1990	2023	-0.540440533159533	3.8793989001637237	-0.955220382859848
1	Deaths	163	India	2	Female	8	15-19 years	339	Pertussis	2	Percent	1990	2023	-0.30806091387224327	5.969685937324279	-0.924638393188322
1	Deaths	163	India	3	Both	8	15-19 years	339	Pertussis	2	Percent	1990	2023	-0.4321401789144827	4.801075065472724	-0.941039016372418
1	Deaths	163	India	1	Male	8	15-19 years	339	Pertussis	3	Rate	1990	2023	-0.8208694561496624	1.0426515686109563	-0.9852149168162534
1	Deaths	163	India	2	Female	8	15-19 years	339	Pertussis	3	Rate	1990	2023	-0.812259365168729	1.0712858815389439	-0.9796771212960887
1	Deaths	163	India	3	Both	8	15-19 years	339	Pertussis	3	Rate	1990	2023	-0.8165678565735359	0.9805772559095471	-0.9813459805391557
1	Deaths	163	India	1	Male	22	All ages	339	Pertussis	1	Number	1990	2023	-0.8521619645405938	0.3703412566394914	-0.9851459982678666
1	Deaths	163	India	2	Female	22	All ages	339	Pertussis	1	Number	1990	2023	-0.8452726374250783	0.3142439245432125	-0.9799991078486341
1	Deaths	163	India	3	Both	22	All ages	339	Pertussis	1	Number	1990	2023	-0.8484875595260273	0.36037763415032265	-0.981861260129853
1	Deaths	163	India	1	Male	22	All ages	339	Pertussis	2	Percent	1990	2023	-0.8711100195977358	0.1948123954833464	-0.9863535617315976
1	Deaths	163	India	2	Female	22	All ages	339	Pertussis	2	Percent	1990	2023	-0.8642146730252235	0.2163696025817167	-0.9830825827315741
1	Deaths	163	India	3	Both	22	All ages	339	Pertussis	2	Percent	1990	2023	-0.8676339588330314	0.1950735171756897	-0.98414242792381
1	Deaths	163	India	1	Male	22	All ages	339	Pertussis	3	Rate	1990	2023	-0.9117941564078852	-0.18240183471489418	-0.991137532709833
1	Deaths	163	India	2	Female	22	All ages	339	Pertussis	3	Rate	1990	2023	-0.911151816313408	-0.24532943835153018	-0.9885150052958487
1	Deaths	163	India	3	Both	22	All ages	339	Pertussis	3	Rate	1990	2023	-0.9112628373148514	-0.20325980455993067	-0.9893765798654841
1	Deaths	163	India	1	Male	27	Age-standardized	339	Pertussis	3	Rate	1990	2023	-0.8544571401176654	0.3447958656922425	-0.9853965745768991
1	Deaths	163	India	2	Female	27	Age-standardized	339	Pertussis	3	Rate	1990	2023	-0.8475437505245836	0.3053693121660902	-0.9801915993258288
1	Deaths	163	India	3	Both	27	Age-standardized	339	Pertussis	3	Rate	1990	2023	-0.8507845156517857	0.3324535069514046	-0.9820488760216132
1	Deaths	163	India	1	Male	28	<1 year	339	Pertussis	1	Number	1990	2023	-0.8067691726900897	0.7173905464492335	-0.9828210209364918
1	Deaths	163	India	2	Female	28	<1 year	339	Pertussis	1	Number	1990	2023	-0.7777222195174442	1.1261312466165072	-0.9733110999063846
1	Deaths	163	India	3	Both	28	<1 year	339	Pertussis	1	Number	1990	2023	-0.7926566419490717	0.8686853111023818	-0.9777185436414465
1	Deaths	163	India	1	Male	28	<1 year	339	Pertussis	2	Percent	1990	2023	-0.3262344349273242	4.713172425767405	-0.9381151041269734
1	Deaths	163	India	2	Female	28	<1 year	339	Pertussis	2	Percent	1990	2023	-0.23023491579628938	6.218417579120354	-0.9100400531860996
1	Deaths	163	India	3	Both	28	<1 year	339	Pertussis	2	Percent	1990	2023	-0.28019927739085965	5.292095966585927	-0.9158578234015157
1	Deaths	163	India	1	Male	28	<1 year	339	Pertussis	3	Rate	1990	2023	-0.7984586874164588	0.7912522021903713	-0.9820821861733703
1	Deaths	163	India	2	Female	28	<1 year	339	Pertussis	3	Rate	1990	2023	-0.7657732182520999	1.2404258238835493	-0.971876382948635
1	Deaths	163	India	3	Both	28	<1 year	339	Pertussis	3	Rate	1990	2023	-0.7826752711522856	0.9586425741078325	-0.9766459292114609
1	Deaths	163	India	1	Male	34	2-4 years	339	Pertussis	1	Number	1990	2023	-0.901115257641608	0.010823207137021834	-0.9895407968586658
1	Deaths	163	India	2	Female	34	2-4 years	339	Pertussis	1	Number	1990	2023	-0.8961134498640502	-0.03505762242901923	-0.9889858481980885
1	Deaths	163	India	3	Both	34	2-4 years	339	Pertussis	1	Number	1990	2023	-0.8982649862790895	-0.03250403087877058	-0.9886942593721147
1	Deaths	163	India	1	Male	34	2-4 years	339	Pertussis	2	Percent	1990	2023	-0.002294747367126456	8.486949687142536	-0.8977312253480118
1	Deaths	163	India	2	Female	34	2-4 years	339	Pertussis	2	Percent	1990	2023	0.28046411326602655	10.356902520360729	-0.841445312842956
1	Deaths	163	India	3	Both	34	2-4 years	339	Pertussis	2	Percent	1990	2023	0.14129544164416694	9.74586006035612	-0.8670290138907335
1	Deaths	163	India	1	Male	34	2-4 years	339	Pertussis	3	Rate	1990	2023	-0.9027071330550828	-0.0054493195686566905	-0.9897091721603366
1	Deaths	163	India	2	Female	34	2-4 years	339	Pertussis	3	Rate	1990	2023	-0.8984009216559062	-0.056304631465044996	-0.9892283681539936
1	Deaths	163	India	3	Both	34	2-4 years	339	Pertussis	3	Rate	1990	2023	-0.9001910004342485	-0.05082034955248354	-0.9889082959725678
1	Deaths	163	India	1	Male	238	12-23 months	339	Pertussis	1	Number	1990	2023	-0.8776665175643751	0.09397428125523735	-0.9862230069024673
1	Deaths	163	India	2	Female	238	12-23 months	339	Pertussis	1	Number	1990	2023	-0.8763578430462329	0.027782720388310502	-0.9841726663697951
1	Deaths	163	India	3	Both	238	12-23 months	339	Pertussis	1	Number	1990	2023	-0.8769499702754135	0.010106984016419884	-0.9848583114077067
1	Deaths	163	India	1	Male	238	12-23 months	339	Pertussis	2	Percent	1990	2023	0.09479891542236547	8.592909657055756	-0.886663273427438
1	Deaths	163	India	2	Female	238	12-23 months	339	Pertussis	2	Percent	1990	2023	0.47265555984945706	10.955627901968212	-0.8136365971834341
1	Deaths	163	India	3	Both	238	12-23 months	339	Pertussis	2	Percent	1990	2023	0.28779533766050236	9.886812222262941	-0.8478546115846813
1	Deaths	163	India	1	Male	238	12-23 months	339	Pertussis	3	Rate	1990	2023	-0.8765204380346114	0.1042231641029452	-0.9860939373341331
1	Deaths	163	India	2	Female	238	12-23 months	339	Pertussis	3	Rate	1990	2023	-0.8747569291642505	0.04109041143212313	-0.9839677346640756
1	Deaths	163	India	3	Both	238	12-23 months	339	Pertussis	3	Rate	1990	2023	-0.8755867568668111	0.02129748423666346	-0.9846905637609642
1	Deaths	163	India	1	Male	388	1-5 months	339	Pertussis	1	Number	1990	2023	-0.8013752194121962	0.7240856314478387	-0.9827498709724519
1	Deaths	163	India	2	Female	388	1-5 months	339	Pertussis	1	Number	1990	2023	-0.7617764916355056	1.3272771945044477	-0.9716823517004287
1	Deaths	163	India	3	Both	388	1-5 months	339	Pertussis	1	Number	1990	2023	-0.7824551755885782	0.9614598567717101	-0.9757916659930905
1	Deaths	163	India	1	Male	388	1-5 months	339	Pertussis	2	Percent	1990	2023	-0.29251365275881286	5.658306549378615	-0.9304550626911469
1	Deaths	163	India	2	Female	388	1-5 months	339	Pertussis	2	Percent	1990	2023	-0.16270748746569458	6.510246808945262	-0.9025194062063724
1	Deaths	163	India	3	Both	388	1-5 months	339	Pertussis	2	Percent	1990	2023	-0.22989742489750956	6.203481159990406	-0.9085067364298165
1	Deaths	163	India	1	Male	388	1-5 months	339	Pertussis	3	Rate	1990	2023	-0.7906956711488531	0.8167853220740301	-0.9818223754960393
1	Deaths	163	India	2	Female	388	1-5 months	339	Pertussis	3	Rate	1990	2023	-0.7463701518373522	1.4777863676300846	-0.9698509988042222
1	Deaths	163	India	3	Both	388	1-5 months	339	Pertussis	3	Rate	1990	2023	-0.7696259574906651	1.0771325525524944	-0.9743640337908442
1	Deaths	163	India	1	Male	389	6-11 months	339	Pertussis	1	Number	1990	2023	-0.8128643981075085	0.6439241017464568	-0.9838238314927075
1	Deaths	163	India	2	Female	389	6-11 months	339	Pertussis	1	Number	1990	2023	-0.7945643167483606	1.0153012099499348	-0.975895409808595
1	Deaths	163	India	3	Both	389	6-11 months	339	Pertussis	1	Number	1990	2023	-0.8038120072387844	0.779154718217433	-0.9800979327740549
1	Deaths	163	India	1	Male	389	6-11 months	339	Pertussis	2	Percent	1990	2023	0.03171176822829191	8.572736083615297	-0.8976844985286188
1	Deaths	163	India	2	Female	389	6-11 months	339	Pertussis	2	Percent	1990	2023	0.24360500684352265	9.819097620872295	-0.8546735555041826
1	Deaths	163	India	3	Both	389	6-11 months	339	Pertussis	2	Percent	1990	2023	0.13767144725119282	9.150705496108651	-0.8735975697842346
1	Deaths	163	India	1	Male	389	6-11 months	339	Pertussis	3	Rate	1990	2023	-0.8076254878507588	0.6899461881418874	-0.9833709754126738
1	Deaths	163	India	2	Female	389	6-11 months	339	Pertussis	3	Rate	1990	2023	-0.7865316950601459	1.094100335550235	-0.9749529101858793
1	Deaths	163	India	3	Both	389	6-11 months	339	Pertussis	3	Rate	1990	2023	-0.7972795229615187	0.8383953478808613	-0.9794352523550915
1	Deaths	67	Japan	1	Male	1	<5 years	294	All causes	1	Number	1990	2023	-0.7703141606833757	-0.7612606391404942	-0.7787863410833301
1	Deaths	67	Japan	2	Female	1	<5 years	294	All causes	1	Number	1990	2023	-0.7800910000328999	-0.7700583969017583	-0.7890961247787311
1	Deaths	67	Japan	3	Both	1	<5 years	294	All causes	1	Number	1990	2023	-0.7746354496010057	-0.767873057535808	-0.7809042363322843
1	Deaths	67	Japan	1	Male	1	<5 years	294	All causes	2	Percent	1990	2023	0.0	0.0	0.0
1	Deaths	67	Japan	2	Female	1	<5 years	294	All causes	2	Percent	1990	2023	0.0	0.0	0.0
1	Deaths	67	Japan	3	Both	1	<5 years	294	All causes	2	Percent	1990	2023	0.0	0.0	0.0
1	Deaths	67	Japan	1	Male	1	<5 years	294	All causes	3	Rate	1990	2023	-0.6384574728638339	-0.624206559234009	-0.6517933124665992
1	Deaths	67	Japan	2	Female	1	<5 years	294	All causes	3	Rate	1990	2023	-0.6535040180573248	-0.6376963127160872	-0.6676927940591701
1	Deaths	67	Japan	3	Both	1	<5 years	294	All causes	3	Rate	1990	2023	-0.6450882669788294	-0.6344386227336332	-0.6549605648127133
1	Deaths	67	Japan	1	Male	6	5-9 years	294	All causes	1	Number	1990	2023	-0.7952750129008113	-0.7775155892693035	-0.8111797394082646
1	Deaths	67	Japan	2	Female	6	5-9 years	294	All causes	1	Number	1990	2023	-0.7315785506332434	-0.7079692013178154	-0.7527917754323439
1	Deaths	67	Japan	3	Both	6	5-9 years	294	All causes	1	Number	1990	2023	-0.7703391897473387	-0.7557752157244481	-0.7830451688549959
1	Deaths	67	Japan	1	Male	6	5-9 years	294	All causes	2	Percent	1990	2023	0.0	0.0	0.0
1	Deaths	67	Japan	2	Female	6	5-9 years	294	All causes	2	Percent	1990	2023	0.0	0.0	0.0
1	Deaths	67	Japan	3	Both	6	5-9 years	294	All causes	2	Percent	1990	2023	0.0	0.0	0.0
1	Deaths	67	Japan	1	Male	6	5-9 years	294	All causes	3	Rate	1990	2023	-0.6921362581073581	-0.6654297837755092	-0.7160536542481198
1	Deaths	67	Japan	2	Female	6	5-9 years	294	All causes	3	Rate	1990	2023	-0.5938478437405744	-0.5581242152639199	-0.6259458635288453
1	Deaths	67	Japan	3	Both	6	5-9 years	294	All causes	3	Rate	1990	2023	-0.6535969807779061	-0.6316297824219864	-0.6727617199435614
1	Deaths	67	Japan	1	Male	7	10-14 years	294	All causes	1	Number	1990	2023	-0.679175190815962	-0.6522359484252919	-0.7057705516394505
1	Deaths	67	Japan	2	Female	7	10-14 years	294	All causes	1	Number	1990	2023	-0.6049173067638821	-0.5724883088139543	-0.6347775148555466
1	Deaths	67	Japan	3	Both	7	10-14 years	294	All causes	1	Number	1990	2023	-0.6499066336027365	-0.6256729914280754	-0.6704828421942344
1	Deaths	67	Japan	1	Male	7	10-14 years	294	All causes	2	Percent	1990	2023	0.0	0.0	0.0
1	Deaths	67	Japan	2	Female	7	10-14 years	294	All causes	2	Percent	1990	2023	0.0	0.0	0.0
1	Deaths	67	Japan	3	Both	7	10-14 years	294	All causes	2	Percent	1990	2023	0.0	0.0	0.0
1	Deaths	67	Japan	1	Male	7	10-14 years	294	All causes	3	Rate	1990	2023	-0.4932561636978938	-0.4507055421582434	-0.5352636231765098
1	Deaths	67	Japan	2	Female	7	10-14 years	294	All causes	3	Rate	1990	2023	-0.3729459846856302	-0.3214764221731285	-0.4203385020055689
1	Deaths	67	Japan	3	Both	7	10-14 years	294	All causes	3	Rate	1990	2023	-0.4457261553147292	-0.40735903583142347	-0.4783027629849074
1	Deaths	67	Japan	1	Male	8	15-19 years	294	All causes	1	Number	1990	2023	-0.748537723602701	-0.7332350330697591	-0.7635453381069837
1	Deaths	67	Japan	2	Female	8	15-19 years	294	All causes	1	Number	1990	2023	-0.5551530258751234	-0.5247005627867413	-0.5858057803358357
1	Deaths	67	Japan	3	Both	8	15-19 years	294	All causes	1	Number	1990	2023	-0.6981043983492795	-0.6840005308713587	-0.7121016060137998
1	Deaths	67	Japan	1	Male	8	15-19 years	294	All causes	2	Percent	1990	2023	0.0	0.0	0.0
1	Deaths	67	Japan	2	Female	8	15-19 years	294	All causes	2	Percent	1990	2023	0.0	0.0	0.0
1	Deaths	67	Japan	3	Both	8	15-19 years	294	All causes	2	Percent	1990	2023	0.0	0.0	0.0
1	Deaths	67	Japan	1	Male	8	15-19 years	294	All causes	3	Rate	1990	2023	-0.5480663799234775	-0.5205640426801117	-0.5750383999369988
1	Deaths	67	Japan	2	Female	8	15-19 years	294	All causes	3	Rate	1990	2023	-0.19468405557614166	-0.13955531356255926	-0.250175389323624
1	Deaths	67	Japan	3	Both	8	15-19 years	294	All causes	3	Rate	1990	2023	-0.4555051128232758	-0.43006756524339834	-0.48075029018395754
1	Deaths	67	Japan	1	Male	22	All ages	294	All causes	1	Number	1990	2023	0.8473533390322179	0.8547986960728865	0.8400577783903981
1	Deaths	67	Japan	2	Female	22	All ages	294	All causes	1	Number	1990	2023	1.0972883011915873	1.1065283494092064	1.0885934210459336
1	Deaths	67	Japan	3	Both	22	All ages	294	All causes	1	Number	1990	2023	0.9620895379561847	0.9685095920209792	0.9561610798094619
1	Deaths	67	Japan	1	Male	22	All ages	294	All causes	2	Percent	1990	2023	0.0	0.0	0.0
1	Deaths	67	Japan	2	Female	22	All ages	294	All causes	2	Percent	1990	2023	0.0	0.0	0.0
1	Deaths	67	Japan	3	Both	22	All ages	294	All causes	2	Percent	1990	2023	0.0	0.0	0.0
1	Deaths	67	Japan	1	Male	22	All ages	294	All causes	3	Rate	1990	2023	0.8523158864784012	0.8597812439904375	0.8450007277634509
1	Deaths	67	Japan	2	Female	22	All ages	294	All causes	3	Rate	1990	2023	1.059739549629862	1.0688141688624675	1.0512003380655175
1	Deaths	67	Japan	3	Both	22	All ages	294	All causes	3	Rate	1990	2023	0.9465827078519565	0.9529520228012757	0.9407011036288114
1	Deaths	67	Japan	1	Male	27	Age-standardized	294	All causes	3	Rate	1990	2023	-0.35247953526463943	-0.34971032001676666	-0.3554848114216751
1	Deaths	67	Japan	2	Female	27	Age-standardized	294	All causes	3	Rate	1990	2023	-0.40580562203749454	-0.4029317847778207	-0.4083108280762831
1	Deaths	67	Japan	3	Both	27	Age-standardized	294	All causes	3	Rate	1990	2023	-0.3668373680722253	-0.3646226533281478	-0.36906194481600174
1	Deaths	67	Japan	1	Male	28	<1 year	294	All causes	1	Number	1990	2023	-0.7500124889783456	-0.7385100149257758	-0.7606255001976626
1	Deaths	67	Japan	2	Female	28	<1 year	294	All causes	1	Number	1990	2023	-0.7557041937847006	-0.7420429619931533	-0.7678446177702754
1	Deaths	67	Japan	3	Both	28	<1 year	294	All causes	1	Number	1990	2023	-0.7525774901898111	-0.7438977186014102	-0.7604583564023051
1	Deaths	67	Japan	1	Male	28	<1 year	294	All causes	2	Percent	1990	2023	0.0	0.0	0.0
1	Deaths	67	Japan	2	Female	28	<1 year	294	All causes	2	Percent	1990	2023	0.0	0.0	0.0
1	Deaths	67	Japan	3	Both	28	<1 year	294	All causes	2	Percent	1990	2023	0.0	0.0	0.0
1	Deaths	67	Japan	1	Male	28	<1 year	294	All causes	3	Rate	1990	2023	-0.6055754803104991	-0.5874271424800032	-0.62232044423102
1	Deaths	67	Japan	2	Female	28	<1 year	294	All causes	3	Rate	1990	2023	-0.6143130486028127	-0.5927451022526873	-0.633479988830755
1	Deaths	67	Japan	3	Both	28	<1 year	294	All causes	3	Rate	1990	2023	-0.6095026692189798	-0.5958037230735396	-0.6219407340603
1	Deaths	67	Japan	1	Male	34	2-4 years	294	All causes	1	Number	1990	2023	-0.8173215922778814	-0.8019562605096213	-0.8332533977638841
1	Deaths	67	Japan	2	Female	34	2-4 years	294	All causes	1	Number	1990	2023	-0.8388578704669043	-0.8243035322212489	-0.8530073626576712
1	Deaths	67	Japan	3	Both	34	2-4 years	294	All causes	1	Number	1990	2023	-0.8260960007827345	-0.81537270233372	-0.8375031635056873
1	Deaths	67	Japan	1	Male	34	2-4 years	294	All causes	2	Percent	1990	2023	0.0	0.0	0.0
1	Deaths	67	Japan	2	Female	34	2-4 years	294	All causes	2	Percent	1990	2023	0.0	0.0	0.0
1	Deaths	67	Japan	3	Both	34	2-4 years	294	All causes	2	Percent	1990	2023	0.0	0.0	0.0
1	Deaths	67	Japan	1	Male	34	2-4 years	294	All causes	3	Rate	1990	2023	-0.7133345218177085	-0.6892226947347944	-0.738335279679029
1	Deaths	67	Japan	2	Female	34	2-4 years	294	All causes	3	Rate	1990	2023	-0.7469168249189524	-0.7240583822194133	-0.7691394331207904
1	Deaths	67	Japan	3	Both	34	2-4 years	294	All causes	3	Rate	1990	2023	-0.726991555273931	-0.7101572613814633	-0.7448994341481814
1	Deaths	67	Japan	1	Male	42	<28 days	294	All causes	1	Number	1990	2023	-0.7830215370811436	-0.7688322651287577	-0.7981477439592894
1	Deaths	67	Japan	2	Female	42	<28 days	294	All causes	1	Number	1990	2023	-0.768079997565237	-0.7521007741562276	-0.78166780004315
1	Deaths	67	Japan	3	Both	42	<28 days	294	All causes	1	Number	1990	2023	-0.7762322475887554	-0.7648319519141922	-0.7888894083579515
1	Deaths	67	Japan	1	Male	42	<28 days	294	All causes	2	Percent	1990	2023	0.0	0.0	0.0
1	Deaths	67	Japan	2	Female	42	<28 days	294	All causes	2	Percent	1990	2023	0.0	0.0	0.0
1	Deaths	67	Japan	3	Both	42	<28 days	294	All causes	2	Percent	1990	2023	0.0	0.0	0.0
1	Deaths	67	Japan	1	Male	42	<28 days	294	All causes	3	Rate	1990	2023	-0.6575603604362256	-0.6351665748609975	-0.6814328349742004
1	Deaths	67	Japan	2	Female	42	<28 days	294	All causes	3	Rate	1990	2023	-0.6339348221914224	-0.6087130336563549	-0.6553819646452272
1	Deaths	67	Japan	3	Both	42	<28 days	294	All causes	3	Rate	1990	2023	-0.6468244365969367	-0.6288312011801301	-0.6668013985924643
1	Deaths	67	Japan	1	Male	238	12-23 months	294	All causes	1	Number	1990	2023	-0.8166727708323229	-0.8003025107551069	-0.8342499503331084
1	Deaths	67	Japan	2	Female	238	12-23 months	294	All causes	1	Number	1990	2023	-0.8495634394208255	-0.8343646159390361	-0.8645355507142292
1	Deaths	67	Japan	3	Both	238	12-23 months	294	All causes	1	Number	1990	2023	-0.8311573383754991	-0.8190823997197428	-0.8421250816324389
1	Deaths	67	Japan	1	Male	238	12-23 months	294	All causes	2	Percent	1990	2023	0.0	0.0	0.0
1	Deaths	67	Japan	2	Female	238	12-23 months	294	All causes	2	Percent	1990	2023	0.0	0.0	0.0
1	Deaths	67	Japan	3	Both	238	12-23 months	294	All causes	2	Percent	1990	2023	0.0	0.0	0.0
1	Deaths	67	Japan	1	Male	238	12-23 months	294	All causes	3	Rate	1990	2023	-0.7092145600366148	-0.6832487867007049	-0.7370946949061405
1	Deaths	67	Japan	2	Female	238	12-23 months	294	All causes	3	Rate	1990	2023	-0.7609527959065129	-0.7368015108409385	-0.7847438300160773
1	Deaths	67	Japan	3	Both	238	12-23 months	294	All causes	3	Rate	1990	2023	-0.7319533237235376	-0.7127837184722545	-0.7493651975828496
1	Deaths	67	Japan	1	Male	388	1-5 months	294	All causes	1	Number	1990	2023	-0.6989030388136199	-0.6737138872211478	-0.7216887282851308
1	Deaths	67	Japan	2	Female	388	1-5 months	294	All causes	1	Number	1990	2023	-0.7194750610647547	-0.6971293956409642	-0.7418300732722057
1	Deaths	67	Japan	3	Both	388	1-5 months	294	All causes	1	Number	1990	2023	-0.7079847897649291	-0.690271111606872	-0.7246442939769726
1	Deaths	67	Japan	1	Male	388	1-5 months	294	All causes	2	Percent	1990	2023	0.0	0.0	0.0
1	Deaths	67	Japan	2	Female	388	1-5 months	294	All causes	2	Percent	1990	2023	0.0	0.0	0.0
1	Deaths	67	Japan	3	Both	388	1-5 months	294	All causes	2	Percent	1990	2023	0.0	0.0	0.0
1	Deaths	67	Japan	1	Male	388	1-5 months	294	All causes	3	Rate	1990	2023	-0.5250580815095564	-0.4853254188638184	-0.5609995902816363
1	Deaths	67	Japan	2	Female	388	1-5 months	294	All causes	3	Rate	1990	2023	-0.5572824477779357	-0.5220170687469561	-0.5925625776727738
1	Deaths	67	Japan	3	Both	388	1-5 months	294	All causes	3	Rate	1990	2023	-0.5392690208277943	-0.5113210236123984	-0.5655537807276619
1	Deaths	67	Japan	1	Male	389	6-11 months	294	All causes	1	Number	1990	2023	-0.7379948892480979	-0.7172296129073492	-0.7597481791024365
1	Deaths	67	Japan	2	Female	389	6-11 months	294	All causes	1	Number	1990	2023	-0.7920534775568611	-0.7709705781609691	-0.8118611079254463
1	Deaths	67	Japan	3	Both	389	6-11 months	294	All causes	1	Number	1990	2023	-0.7627509325815196	-0.747974433680604	-0.7786263744982955
1	Deaths	67	Japan	1	Male	389	6-11 months	294	All causes	2	Percent	1990	2023	0.0	0.0	0.0
1	Deaths	67	Japan	2	Female	389	6-11 months	294	All causes	2	Percent	1990	2023	0.0	0.0	0.0
1	Deaths	67	Japan	3	Both	389	6-11 months	294	All causes	2	Percent	1990	2023	0.0	0.0	0.0
1	Deaths	67	Japan	1	Male	389	6-11 months	294	All causes	3	Rate	1990	2023	-0.5865421286008065	-0.5537734282872017	-0.6208699663032599
1	Deaths	67	Japan	2	Female	389	6-11 months	294	All causes	3	Rate	1990	2023	-0.6715838484389397	-0.6382869959501412	-0.7028666304771605
1	Deaths	67	Japan	3	Both	389	6-11 months	294	All causes	3	Rate	1990	2023	-0.6254607624812282	-0.6021334689674299	-0.6505229301663588
1	Deaths	8	Taiwan	1	Male	42	<28 days	294	All causes	1	Number	1990	2023	-0.8311967727039843	-0.8104855369514663	-0.8512394643045734
1	Deaths	8	Taiwan	2	Female	42	<28 days	294	All causes	1	Number	1990	2023	-0.8358599759804459	-0.8126911049803329	-0.8546919312354718
1	Deaths	8	Taiwan	3	Both	42	<28 days	294	All causes	1	Number	1990	2023	-0.8332977571989942	-0.8183223357091683	-0.8466923721414042
1	Deaths	8	Taiwan	1	Male	42	<28 days	294	All causes	2	Percent	1990	2023	0.0	0.0	0.0
1	Deaths	8	Taiwan	2	Female	42	<28 days	294	All causes	2	Percent	1990	2023	0.0	0.0	0.0
1	Deaths	8	Taiwan	3	Both	42	<28 days	294	All causes	2	Percent	1990	2023	0.0	0.0	0.0
1	Deaths	8	Taiwan	1	Male	42	<28 days	294	All causes	3	Rate	1990	2023	-0.5847063248156816	-0.533752054858575	-0.6340158267057029
1	Deaths	8	Taiwan	2	Female	42	<28 days	294	All causes	3	Rate	1990	2023	-0.6017028716183168	-0.5454820026236143	-0.6473999144004942
1	Deaths	8	Taiwan	3	Both	42	<28 days	294	All causes	3	Rate	1990	2023	-0.5925765922583451	-0.5559763812879643	-0.6253132823803751
1	Deaths	8	Taiwan	1	Male	238	12-23 months	294	All causes	1	Number	1990	2023	-0.8850152951348269	-0.8647798683838713	-0.9018189773128025
1	Deaths	8	Taiwan	2	Female	238	12-23 months	294	All causes	1	Number	1990	2023	-0.9034521011425147	-0.8874303825370418	-0.9168715278689143
1	Deaths	8	Taiwan	3	Both	238	12-23 months	294	All causes	1	Number	1990	2023	-0.8931344788339867	-0.881017977970786	-0.9041607203911788
1	Deaths	8	Taiwan	1	Male	238	12-23 months	294	All causes	2	Percent	1990	2023	0.0	0.0	0.0
1	Deaths	8	Taiwan	2	Female	238	12-23 months	294	All causes	2	Percent	1990	2023	0.0	0.0	0.0
1	Deaths	8	Taiwan	3	Both	238	12-23 months	294	All causes	2	Percent	1990	2023	0.0	0.0	0.0
1	Deaths	8	Taiwan	1	Male	238	12-23 months	294	All causes	3	Rate	1990	2023	-0.7389077854179407	-0.6929598274733166	-0.777063387053177
1	Deaths	8	Taiwan	2	Female	238	12-23 months	294	All causes	3	Rate	1990	2023	-0.783614501377921	-0.7477062360479276	-0.8136904468700198
1	Deaths	8	Taiwan	3	Both	238	12-23 months	294	All causes	3	Rate	1990	2023	-0.7588607457566847	-0.7315201783752582	-0.7837411715216751
1	Deaths	8	Taiwan	1	Male	388	1-5 months	294	All causes	1	Number	1990	2023	-0.739694997246558	-0.7017989482846557	-0.7751897253051293
1	Deaths	8	Taiwan	2	Female	388	1-5 months	294	All causes	1	Number	1990	2023	-0.7642316733433854	-0.7228422573915839	-0.7982350035762632
1	Deaths	8	Taiwan	3	Both	388	1-5 months	294	All causes	1	Number	1990	2023	-0.7505524716167412	-0.7257419220073555	-0.7770412605326208
1	Deaths	8	Taiwan	1	Male	388	1-5 months	294	All causes	2	Percent	1990	2023	0.0	0.0	0.0
1	Deaths	8	Taiwan	2	Female	388	1-5 months	294	All causes	2	Percent	1990	2023	0.0	0.0	0.0
1	Deaths	8	Taiwan	3	Both	388	1-5 months	294	All causes	2	Percent	1990	2023	0.0	0.0	0.0
1	Deaths	8	Taiwan	1	Male	388	1-5 months	294	All causes	3	Rate	1990	2023	-0.36751488774160546	-0.27543564789495156	-0.4537594348046181
1	Deaths	8	Taiwan	2	Female	388	1-5 months	294	All causes	3	Rate	1990	2023	-0.4353130158024102	-0.33618153023368663	-0.5167541418186467
1	Deaths	8	Taiwan	3	Both	388	1-5 months	294	All causes	3	Rate	1990	2023	-0.39806406249837517	-0.3381943113893943	-0.4619835332291689
1	Deaths	8	Taiwan	1	Male	389	6-11 months	294	All causes	1	Number	1990	2023	-0.7584914816319944	-0.7212107673753769	-0.7940899904866824
1	Deaths	8	Taiwan	2	Female	389	6-11 months	294	All causes	1	Number	1990	2023	-0.8003926777510101	-0.7673629099235373	-0.8280654799296986
1	Deaths	8	Taiwan	3	Both	389	6-11 months	294	All causes	1	Number	1990	2023	-0.7781086387508214	-0.7534660361728599	-0.8003439663704894
1	Deaths	8	Taiwan	1	Male	389	6-11 months	294	All causes	2	Percent	1990	2023	0.0	0.0	0.0
1	Deaths	8	Taiwan	2	Female	389	6-11 months	294	All causes	2	Percent	1990	2023	0.0	0.0	0.0
1	Deaths	8	Taiwan	3	Both	389	6-11 months	294	All causes	2	Percent	1990	2023	0.0	0.0	0.0
1	Deaths	8	Taiwan	1	Male	389	6-11 months	294	All causes	3	Rate	1990	2023	-0.42619548593609247	-0.33761955382185793	-0.5107746354120468
1	Deaths	8	Taiwan	2	Female	389	6-11 months	294	All causes	3	Rate	1990	2023	-0.5329789584795701	-0.45569924550029106	-0.5977249845755407
1	Deaths	8	Taiwan	3	Both	389	6-11 months	294	All causes	3	Rate	1990	2023	-0.4766760977323153	-0.4185572828738641	-0.529117429168638
1	Deaths	8	Taiwan	1	Male	1	<5 years	339	Pertussis	1	Number	1990	2023	11.201864692842888	36.11297055746402	2.0095821316166527
1	Deaths	8	Taiwan	2	Female	1	<5 years	339	Pertussis	1	Number	1990	2023	6.62924772381893	29.736682280261643	0.43618412083103375
1	Deaths	8	Taiwan	3	Both	1	<5 years	339	Pertussis	1	Number	1990	2023	9.094753808724533	24.297496216630392	2.290644287026747
1	Deaths	8	Taiwan	1	Male	1	<5 years	339	Pertussis	2	Percent	1990	2023	66.03317676430225	207.59034299693334	15.55032872749113
1	Deaths	8	Taiwan	2	Female	1	<5 years	339	Pertussis	2	Percent	1990	2023	44.026665693487814	178.6725771556232	7.811324252783623
1	Deaths	8	Taiwan	3	Both	1	<5 years	339	Pertussis	2	Percent	1990	2023	56.21577385946352	140.07828746330944	17.40061626039737
1	Deaths	8	Taiwan	1	Male	1	<5 years	339	Pertussis	3	Rate	1990	2023	24.695210547419414	77.15408681540076	5.337707266742679
1	Deaths	8	Taiwan	2	Female	1	<5 years	339	Pertussis	3	Rate	1990	2023	14.951747603642284	63.266336034327814	2.0028709824600885
1	Deaths	8	Taiwan	3	Both	1	<5 years	339	Pertussis	3	Rate	1990	2023	20.185118627801717	52.08999788310778	5.905833555079808
1	Deaths	8	Taiwan	1	Male	6	5-9 years	339	Pertussis	1	Number	1990	2023	-0.5939024261936656	0.17630982413937032	-0.9089307927847221
1	Deaths	8	Taiwan	2	Female	6	5-9 years	339	Pertussis	1	Number	1990	2023	3.363868011549875	15.506773972105865	0.2413656759175258
1	Deaths	8	Taiwan	3	Both	6	5-9 years	339	Pertussis	1	Number	1990	2023	1.5319545511251134	6.390967591154285	-0.19240174599752496
1	Deaths	8	Taiwan	1	Male	6	5-9 years	339	Pertussis	2	Percent	1990	2023	2.3120266941377188	8.467637537158073	-0.1812043485618607
1	Deaths	8	Taiwan	2	Female	6	5-9 years	339	Pertussis	2	Percent	1990	2023	25.98902307282065	95.48961363344962	6.738442565440605
1	Deaths	8	Taiwan	3	Both	6	5-9 years	339	Pertussis	2	Percent	1990	2023	17.379919020564472	54.18844930406199	5.028896762961603
1	Deaths	8	Taiwan	1	Male	6	5-9 years	339	Pertussis	3	Rate	1990	2023	-0.2360340540832712	1.212918041018242	-0.8286772009446044
1	Deaths	8	Taiwan	2	Female	6	5-9 years	339	Pertussis	3	Rate	1990	2023	7.3112314665693825	30.43807715664387	1.3642505776751574
1	Deaths	8	Taiwan	3	Both	6	5-9 years	339	Pertussis	3	Rate	1990	2023	3.791657585754604	12.987212333050644	0.528358515879979
1	Deaths	8	Taiwan	1	Male	7	10-14 years	339	Pertussis	1	Number	1990	2023	1.1018486493876891	5.8717720108208935	-0.5678905372665846
1	Deaths	8	Taiwan	2	Female	7	10-14 years	339	Pertussis	1	Number	1990	2023	-0.6692141911596574	0.39690907253427204	-0.931247559703502
1	Deaths	8	Taiwan	3	Both	7	10-14 years	339	Pertussis	1	Number	1990	2023	0.3485392737452392	3.000341964140388	-0.6539893344182026
1	Deaths	8	Taiwan	1	Male	7	10-14 years	339	Pertussis	2	Percent	1990	2023	13.098564218227624	46.644325829431885	1.9579936252341192
1	Deaths	8	Taiwan	2	Female	7	10-14 years	339	Pertussis	2	Percent	1990	2023	0.587954093649554	5.04658612217714	-0.6699043629478802
1	Deaths	8	Taiwan	3	Both	7	10-14 years	339	Pertussis	2	Percent	1990	2023	6.891453431065581	22.305197863259455	1.0023161688846094
1	Deaths	8	Taiwan	1	Male	7	10-14 years	339	Pertussis	3	Rate	1990	2023	3.204481898712662	12.746109188210898	-0.13561977221605873
1	Deaths	8	Taiwan	2	Female	7	10-14 years	339	Pertussis	3	Rate	1990	2023	-0.3257956300620406	1.84716628083389	-0.8598694549373173
1	Deaths	8	Taiwan	3	Both	7	10-14 years	339	Pertussis	3	Rate	1990	2023	1.722099406109741	7.074906453840218	-0.3015587713125937
1	Deaths	8	Taiwan	1	Male	8	15-19 years	339	Pertussis	1	Number	1990	2023	1.4181197840953108	22.86952204408285	-0.824429737951079
1	Deaths	8	Taiwan	2	Female	8	15-19 years	339	Pertussis	1	Number	1990	2023	-0.701085909793677	0.16872940855055701	-0.9267564523944647
1	Deaths	8	Taiwan	3	Both	8	15-19 years	339	Pertussis	1	Number	1990	2023	0.7676432664033436	7.46821263462918	-0.8021929049151189
1	Deaths	8	Taiwan	1	Male	8	15-19 years	339	Pertussis	2	Percent	1990	2023	10.963080684393384	123.14756664130286	-0.06087288422321299
1	Deaths	8	Taiwan	2	Female	8	15-19 years	339	Pertussis	2	Percent	1990	2023	0.14661864987022155	3.1836111318949407	-0.7058926779286401
1	Deaths	8	Taiwan	3	Both	8	15-19 years	339	Pertussis	2	Percent	1990	2023	7.132182983789672	38.45651367138126	-0.12369924419814916
1	Deaths	8	Taiwan	1	Male	8	15-19 years	339	Pertussis	3	Rate	1990	2023	3.182356931471136	40.284497827026684	-0.6963353481203863
1	Deaths	8	Taiwan	2	Female	8	15-19 years	339	Pertussis	3	Rate	1990	2023	-0.460456165813013	1.1095718364470668	-0.8677944406124496
1	Deaths	8	Taiwan	3	Both	8	15-19 years	339	Pertussis	3	Rate	1990	2023	2.1209412905736444	13.951429946918422	-0.6507528739806447
1	Deaths	8	Taiwan	1	Male	22	All ages	339	Pertussis	1	Number	1990	2023	5.338878542366606	13.139467632386324	1.0080808115629978
1	Deaths	8	Taiwan	2	Female	22	All ages	339	Pertussis	1	Number	1990	2023	4.609679932502644	14.65788111665171	0.39700396566283136
1	Deaths	8	Taiwan	3	Both	22	All ages	339	Pertussis	1	Number	1990	2023	5.011425263642649	10.062234688476432	1.5249506369067483
1	Deaths	8	Taiwan	1	Male	22	All ages	339	Pertussis	2	Percent	1990	2023	2.4391825635074413	6.666368226580791	0.100200717751394
1	Deaths	8	Taiwan	2	Female	22	All ages	339	Pertussis	2	Percent	1990	2023	1.6335556549647325	6.338587549514145	-0.33527458173511043
1	Deaths	8	Taiwan	3	Both	22	All ages	339	Pertussis	2	Percent	1990	2023	2.0765643331322803	4.60806480423599	0.2926312520463601
1	Deaths	8	Taiwan	1	Male	22	All ages	339	Pertussis	3	Rate	1990	2023	4.824531568164962	11.992168099048857	0.8451418496509416
1	Deaths	8	Taiwan	2	Female	22	All ages	339	Pertussis	3	Rate	1990	2023	3.704172967844192	12.130407076506817	0.17150147072836208
1	Deaths	8	Taiwan	3	Both	22	All ages	339	Pertussis	3	Rate	1990	2023	4.279470828868099	8.715290929944091	1.2175112635108285
1	Deaths	8	Taiwan	1	Male	27	Age-standardized	339	Pertussis	3	Rate	1990	2023	15.296457950541168	36.54168943121075	4.049141011219488
1	Deaths	8	Taiwan	2	Female	27	Age-standardized	339	Pertussis	3	Rate	1990	2023	11.331207454233706	35.6327466963991	1.746974116828438
1	Deaths	8	Taiwan	3	Both	27	Age-standardized	339	Pertussis	3	Rate	1990	2023	13.555275949660798	26.61998001819057	4.458182245950933
1	Deaths	8	Taiwan	1	Male	28	<1 year	339	Pertussis	1	Number	1990	2023	15.99045498865506	53.02269437618381	3.193477989161941
1	Deaths	8	Taiwan	2	Female	28	<1 year	339	Pertussis	1	Number	1990	2023	10.350564891045586	45.57146817365988	1.1779021055837373
1	Deaths	8	Taiwan	3	Both	28	<1 year	339	Pertussis	1	Number	1990	2023	13.457717068635485	34.420290951825294	3.7276685160741527
1	Deaths	8	Taiwan	1	Male	28	<1 year	339	Pertussis	2	Percent	1990	2023	81.27950115853317	265.9087213040529	19.500026357029068
1	Deaths	8	Taiwan	2	Female	28	<1 year	339	Pertussis	2	Percent	1990	2023	58.51802301174351	234.8765693579122	10.817302366641126
1	Deaths	8	Taiwan	3	Both	28	<1 year	339	Pertussis	2	Percent	1990	2023	71.52731010627883	178.53557275270336	22.437294151958742
1	Deaths	8	Taiwan	1	Male	28	<1 year	339	Pertussis	3	Rate	1990	2023	39.86060903661566	128.9200165907127	9.084960334094209
1	Deaths	8	Taiwan	2	Female	28	<1 year	339	Pertussis	3	Rate	1990	2023	25.89539721380322	109.35205272899819	4.16058388148268
1	Deaths	8	Taiwan	3	Both	28	<1 year	339	Pertussis	3	Rate	1990	2023	33.523095714375785	83.57891996058491	10.2890404419619
1	Deaths	8	Taiwan	1	Male	34	2-4 years	339	Pertussis	1	Number	1990	2023	-0.777221377926279	-0.23521616422648028	-0.9550845783934853
1	Deaths	8	Taiwan	2	Female	34	2-4 years	339	Pertussis	1	Number	1990	2023	-0.7539542601318809	0.03565412284925497	-0.9503612335060847
1	Deaths	8	Taiwan	3	Both	34	2-4 years	339	Pertussis	1	Number	1990	2023	-0.7652125190607663	-0.38223787217948135	-0.9307453462799921
1	Deaths	8	Taiwan	1	Male	34	2-4 years	339	Pertussis	2	Percent	1990	2023	0.77538394944238	4.987181710788638	-0.6539280264807629
1	Deaths	8	Taiwan	2	Female	34	2-4 years	339	Pertussis	2	Percent	1990	2023	1.0082047239742895	7.0128227055144405	-0.5894092998366407
1	Deaths	8	Taiwan	3	Both	34	2-4 years	339	Pertussis	2	Percent	1990	2023	0.8868654701964072	3.818302661678651	-0.4420744111623092
1	Deaths	8	Taiwan	1	Male	34	2-4 years	339	Pertussis	3	Rate	1990	2023	-0.5601008922896451	0.510143674543174	-0.9113099196717273
1	Deaths	8	Taiwan	2	Female	34	2-4 years	339	Pertussis	3	Rate	1990	2023	-0.5154005120320612	1.0397730028312642	-0.9022339470733985
1	Deaths	8	Taiwan	3	Both	34	2-4 years	339	Pertussis	3	Rate	1990	2023	-0.5369597071000771	0.21833053220808527	-0.8634182069039076
1	Deaths	8	Taiwan	1	Male	238	12-23 months	339	Pertussis	1	Number	1990	2023	1.008124251916524	5.817202027864741	-0.5341410961464528
1	Deaths	8	Taiwan	2	Female	238	12-23 months	339	Pertussis	1	Number	1990	2023	-0.8352088752471947	-0.3806467261626583	-0.9678025285380926
1	Deaths	8	Taiwan	3	Both	238	12-23 months	339	Pertussis	1	Number	1990	2023	0.1736507197582065	2.795751988017197	-0.7102826763520904
1	Deaths	8	Taiwan	1	Male	238	12-23 months	339	Pertussis	2	Percent	1990	2023	16.42779354609195	56.90364124670907	2.946507094365992
1	Deaths	8	Taiwan	2	Female	238	12-23 months	339	Pertussis	2	Percent	1990	2023	0.7066397675244362	5.183805468383663	-0.6528742715766791
1	Deaths	8	Taiwan	3	Both	238	12-23 months	339	Pertussis	2	Percent	1990	2023	9.981851070224991	34.08526535108478	1.6374595505589762
1	Deaths	8	Taiwan	1	Male	238	12-23 months	339	Pertussis	3	Rate	1990	2023	3.559785657610794	14.479609890685692	0.05781141093952094
1	Deaths	8	Taiwan	2	Female	238	12-23 months	339	Pertussis	3	Rate	1990	2023	-0.6306661240679663	0.38810961780055336	-0.9278382440311919
1	Deaths	8	Taiwan	3	Both	238	12-23 months	339	Pertussis	3	Rate	1990	2023	1.6483121610848532	7.565015111479594	-0.34626043457649425
1	Deaths	8	Taiwan	1	Male	388	1-5 months	339	Pertussis	1	Number	1990	2023	18.20922207056303	78.25303496801322	3.187386031727495
1	Deaths	8	Taiwan	2	Female	388	1-5 months	339	Pertussis	1	Number	1990	2023	12.70097118885249	49.511254617710215	1.8924912580181177
1	Deaths	8	Taiwan	3	Both	388	1-5 months	339	Pertussis	1	Number	1990	2023	15.802007510750334	46.22580376928425	4.62515280937629
1	Deaths	8	Taiwan	1	Male	388	1-5 months	339	Pertussis	2	Percent	1990	2023	72.76263197619878	310.43763259552964	14.991265094139626
1	Deaths	8	Taiwan	2	Female	388	1-5 months	339	Pertussis	2	Percent	1990	2023	57.471068025617974	216.80341034349084	11.091172903593858
1	Deaths	8	Taiwan	3	Both	388	1-5 months	339	Pertussis	2	Percent	1990	2023	66.58123922395704	194.9636089799636	20.93496583309064
1	Deaths	8	Taiwan	1	Male	388	1-5 months	339	Pertussis	3	Rate	1990	2023	45.674273829475275	191.5678115608149	9.174446500572962
1	Deaths	8	Taiwan	2	Female	388	1-5 months	339	Pertussis	3	Rate	1990	2023	31.81509527138223	119.97913423143481	5.927784526744521
1	Deaths	8	Taiwan	3	Both	388	1-5 months	339	Pertussis	3	Rate	1990	2023	39.544527373924524	112.95947135806422	12.573923349120106
1	Deaths	8	Taiwan	1	Male	389	6-11 months	339	Pertussis	1	Number	1990	2023	13.469562582630145	51.82114220743365	1.8094373135676203
1	Deaths	8	Taiwan	2	Female	389	6-11 months	339	Pertussis	1	Number	1990	2023	7.938153775510816	36.52655090603618	0.4685678580686436
1	Deaths	8	Taiwan	3	Both	389	6-11 months	339	Pertussis	1	Number	1990	2023	10.9131574774016	35.40139377006241	2.4463599374079745
1	Deaths	8	Taiwan	1	Male	389	6-11 months	339	Pertussis	2	Percent	1990	2023	58.88763206574595	218.2314689654712	10.796930961665835
1	Deaths	8	Taiwan	2	Female	389	6-11 months	339	Pertussis	2	Percent	1990	2023	43.86646837512799	189.46931740046455	6.455018368555519
1	Deaths	8	Taiwan	3	Both	389	6-11 months	339	Pertussis	2	Percent	1990	2023	52.724177846617394	164.14091411856356	13.859288525846216
1	Deaths	8	Taiwan	1	Male	389	6-11 months	339	Pertussis	3	Rate	1990	2023	33.37849887262329	124.49871963709711	5.674993591937178
1	Deaths	8	Taiwan	2	Female	389	6-11 months	339	Pertussis	3	Rate	1990	2023	19.912588969565974	86.80083160949847	2.436006669951287
1	Deaths	8	Taiwan	3	Both	389	6-11 months	339	Pertussis	3	Rate	1990	2023	27.096812892152837	84.85155964832403	7.128133158992163
1	Deaths	64	High-income	1	Male	1	<5 years	339	Pertussis	1	Number	1990	2023	-0.9652931488618823	-0.8268911977616467	-0.9892903427509787
1	Deaths	64	High-income	2	Female	1	<5 years	339	Pertussis	1	Number	1990	2023	-0.9706591603034117	-0.873199894781101	-0.9901526807196517
1	Deaths	64	High-income	3	Both	1	<5 years	339	Pertussis	1	Number	1990	2023	-0.9681326028160547	-0.8647660182092419	-0.9885421051273107
1	Deaths	64	High-income	1	Male	1	<5 years	339	Pertussis	2	Percent	1990	2023	-0.902582361633358	-0.5147228630243158	-0.9701975825783458
1	Deaths	64	High-income	2	Female	1	<5 years	339	Pertussis	2	Percent	1990	2023	-0.9218604962035044	-0.6623645640499344	-0.9735065637944877
1	Deaths	64	High-income	3	Both	1	<5 years	339	Pertussis	2	Percent	1990	2023	-0.912597093293266	-0.6286365755852268	-0.9685212792443583
1	Deaths	64	High-income	1	Male	1	<5 years	339	Pertussis	3	Rate	1990	2023	-0.959517132173278	-0.7980819195389135	-0.9875080099558369
1	Deaths	64	High-income	2	Female	1	<5 years	339	Pertussis	3	Rate	1990	2023	-0.9659026629338847	-0.8526440970204948	-0.9885563137193127
1	Deaths	64	High-income	3	Both	1	<5 years	339	Pertussis	3	Rate	1990	2023	-0.9628961995150039	-0.8425445714881358	-0.9866593608859746
1	Deaths	64	High-income	1	Male	6	5-9 years	339	Pertussis	1	Number	1990	2023	-0.9814679061630204	-0.8418825967767842	-0.9969440736605891
1	Deaths	64	High-income	2	Female	6	5-9 years	339	Pertussis	1	Number	1990	2023	-0.9828895757729075	-0.8456011421717157	-0.9972492805521809
1	Deaths	64	High-income	3	Both	6	5-9 years	339	Pertussis	1	Number	1990	2023	-0.9822340553842814	-0.8340030100125452	-0.9971122911255044
1	Deaths	64	High-income	1	Male	6	5-9 years	339	Pertussis	2	Percent	1990	2023	-0.9488395339202566	-0.5611679441569218	-0.9914512835845711
1	Deaths	64	High-income	2	Female	6	5-9 years	339	Pertussis	2	Percent	1990	2023	-0.9592611816059313	-0.6308431499654108	-0.993438795237864
1	Deaths	64	High-income	3	Both	6	5-9 years	339	Pertussis	2	Percent	1990	2023	-0.953971180307095	-0.568654234248166	-0.9923913320288914
1	Deaths	64	High-income	1	Male	6	5-9 years	339	Pertussis	3	Rate	1990	2023	-0.9806660397962389	-0.8350410046305959	-0.9968118465861695
1	Deaths	64	High-income	2	Female	6	5-9 years	339	Pertussis	3	Rate	1990	2023	-0.9821548587015524	-0.8389712962287651	-0.9971311653897512
1	Deaths	64	High-income	3	Both	6	5-9 years	339	Pertussis	3	Rate	1990	2023	-0.9814681945146386	-0.826847150762742	-0.9969878067100829
1	Deaths	64	High-income	1	Male	7	10-14 years	339	Pertussis	1	Number	1990	2023	-0.9679714057100336	-0.7040421352665988	-0.9929019509661431
1	Deaths	64	High-income	2	Female	7	10-14 years	339	Pertussis	1	Number	1990	2023	-0.9769942573538756	-0.8171114972318516	-0.9955914262468764
1	Deaths	64	High-income	3	Both	7	10-14 years	339	Pertussis	1	Number	1990	2023	-0.9726253734959452	-0.7559855752351012	-0.993126913532817
1	Deaths	64	High-income	1	Male	7	10-14 years	339	Pertussis	2	Percent	1990	2023	-0.9337029324018297	-0.38733637109828467	-0.9853121874838147
1	Deaths	64	High-income	2	Female	7	10-14 years	339	Pertussis	2	Percent	1990	2023	-0.9591027568526217	-0.67674239091223	-0.9921473515444872
1	Deaths	64	High-income	3	Both	7	10-14 years	339	Pertussis	2	Percent	1990	2023	-0.94669119757699	-0.5268296660656753	-0.9866344139038544
1	Deaths	64	High-income	1	Male	7	10-14 years	339	Pertussis	3	Rate	1990	2023	-0.9678109602479085	-0.702559550800145	-0.9928663936841996
1	Deaths	64	High-income	2	Female	7	10-14 years	339	Pertussis	3	Rate	1990	2023	-0.9768559627556767	-0.8160120981646455	-0.9955649249534734
1	Deaths	64	High-income	3	Both	7	10-14 years	339	Pertussis	3	Rate	1990	2023	-0.9724748754951579	-0.7546440525266572	-0.9930891272356268
1	Deaths	64	High-income	1	Male	8	15-19 years	339	Pertussis	1	Number	1990	2023	-0.9768902370382082	-0.8313059598867941	-0.994542506438576
1	Deaths	64	High-income	2	Female	8	15-19 years	339	Pertussis	1	Number	1990	2023	-0.9746059469413504	-0.8020624023085855	-0.9933787819365751
1	Deaths	64	High-income	3	Both	8	15-19 years	339	Pertussis	1	Number	1990	2023	-0.9757929850746093	-0.8197614418777991	-0.9935752714614412
1	Deaths	64	High-income	1	Male	8	15-19 years	339	Pertussis	2	Percent	1990	2023	-0.9565088830357347	-0.6836962167894302	-0.9896721041366159
1	Deaths	64	High-income	2	Female	8	15-19 years	339	Pertussis	2	Percent	1990	2023	-0.9583778707035645	-0.6755985375981048	-0.9892098380613035
1	Deaths	64	High-income	3	Both	8	15-19 years	339	Pertussis	2	Percent	1990	2023	-0.9561984045032735	-0.6682314882481616	-0.9884041155682478
1	Deaths	64	High-income	1	Male	8	15-19 years	339	Pertussis	3	Rate	1990	2023	-0.9753022502831189	-0.8197141533500861	-0.994167494911809
1	Deaths	64	High-income	2	Female	8	15-19 years	339	Pertussis	3	Rate	1990	2023	-0.9726663991588042	-0.78694431825173	-0.9928730663352486
1	Deaths	64	High-income	3	Both	8	15-19 years	339	Pertussis	3	Rate	1990	2023	-0.9740392937126887	-0.806703954061226	-0.9931098282427924
1	Deaths	64	High-income	1	Male	22	All ages	339	Pertussis	1	Number	1990	2023	-0.9654596220622601	-0.8080183259381816	-0.9899191169584123
1	Deaths	64	High-income	2	Female	22	All ages	339	Pertussis	1	Number	1990	2023	-0.9710976513625207	-0.8671974878326011	-0.9902785812578452
1	Deaths	64	High-income	3	Both	22	All ages	339	Pertussis	1	Number	1990	2023	-0.9684415195915407	-0.8462589201908507	-0.9894617987763078
1	Deaths	64	High-income	1	Male	22	All ages	339	Pertussis	2	Percent	1990	2023	-0.9745207234105729	-0.8580873461695523	-0.9925562124170971
1	Deaths	64	High-income	2	Female	22	All ages	339	Pertussis	2	Percent	1990	2023	-0.979027308292857	-0.9035834767262708	-0.992960014835176
1	Deaths	64	High-income	3	Both	22	All ages	339	Pertussis	2	Percent	1990	2023	-0.976906333143561	-0.8873628911156535	-0.9922853146068243
1	Deaths	64	High-income	1	Male	22	All ages	339	Pertussis	3	Rate	1990	2023	-0.971735565826262	-0.8429011576287537	-0.9917508008842376
1	Deaths	64	High-income	2	Female	22	All ages	339	Pertussis	3	Rate	1990	2023	-0.9760689151734523	-0.8900397949066527	-0.9919506854106931
1	Deaths	64	High-income	3	Both	22	All ages	339	Pertussis	3	Rate	1990	2023	-0.9740202688386606	-0.8734364940833759	-0.9913246889212627
1	Deaths	163	India	1	Male	1	<5 years	294	All causes	1	Number	1990	2023	-0.760146511200755	-0.7193950354277555	-0.7972824903414363
1	Deaths	163	India	2	Female	1	<5 years	294	All causes	1	Number	1990	2023	-0.778293621632131	-0.7407317792415198	-0.8113908751111125
1	Deaths	163	India	3	Both	1	<5 years	294	All causes	1	Number	1990	2023	-0.7692154070846844	-0.7436988509263127	-0.7948616741858994
1	Deaths	163	India	1	Male	1	<5 years	294	All causes	2	Percent	1990	2023	0.0	0.0	0.0
1	Deaths	163	India	2	Female	1	<5 years	294	All causes	2	Percent	1990	2023	0.0	0.0	0.0
1	Deaths	163	India	3	Both	1	<5 years	294	All causes	2	Percent	1990	2023	0.0	0.0	0.0
1	Deaths	163	India	1	Male	1	<5 years	294	All causes	3	Rate	1990	2023	-0.7600996184918141	-0.7193401755756145	-0.7972428579257261
1	Deaths	163	India	2	Female	1	<5 years	294	All causes	3	Rate	1990	2023	-0.7784568034514759	-0.7409226075806644	-0.8115296964674082
1	Deaths	163	India	3	Both	1	<5 years	294	All causes	3	Rate	1990	2023	-0.7692730863107118	-0.7437629074203869	-0.794912943725655
1	Deaths	163	India	1	Male	6	5-9 years	294	All causes	1	Number	1990	2023	-0.856934928359607	-0.8033424991142148	-0.8952832340886978
1	Deaths	163	India	2	Female	6	5-9 years	294	All causes	1	Number	1990	2023	-0.8641114829169815	-0.8131605261684469	-0.9045175013859112
1	Deaths	163	India	3	Both	6	5-9 years	294	All causes	1	Number	1990	2023	-0.8607156780929027	-0.8230173313118166	-0.8925375305529908
1	Deaths	163	India	1	Male	6	5-9 years	294	All causes	2	Percent	1990	2023	0.0	0.0	0.0
1	Deaths	163	India	2	Female	6	5-9 years	294	All causes	2	Percent	1990	2023	0.0	0.0	0.0
1	Deaths	163	India	3	Both	6	5-9 years	294	All causes	2	Percent	1990	2023	0.0	0.0	0.0
1	Deaths	163	India	1	Male	6	5-9 years	294	All causes	3	Rate	1990	2023	-0.8679730623511146	-0.818515537650613	-0.9033626183858773
1	Deaths	163	India	2	Female	6	5-9 years	294	All causes	3	Rate	1990	2023	-0.8747278046188366	-0.827757403103893	-0.911977093586515
1	Deaths	163	India	3	Both	6	5-9 years	294	All causes	3	Rate	1990	2023	-0.8715268738206784	-0.8367546582802334	-0.9008787262789294
1	Deaths	163	India	1	Male	7	10-14 years	294	All causes	1	Number	1990	2023	-0.5930402392779545	-0.46559402272975847	-0.7087428955461723
1	Deaths	163	India	2	Female	7	10-14 years	294	All causes	1	Number	1990	2023	-0.6249673497151668	-0.49523244551529	-0.7441442551156283
1	Deaths	163	India	3	Both	7	10-14 years	294	All causes	1	Number	1990	2023	-0.6095990383789839	-0.5310717086797271	-0.6876338861569504
1	Deaths	163	India	1	Male	7	10-14 years	294	All causes	2	Percent	1990	2023	0.0	0.0	0.0
1	Deaths	163	India	2	Female	7	10-14 years	294	All causes	2	Percent	1990	2023	0.0	0.0	0.0
1	Deaths	163	India	3	Both	7	10-14 years	294	All causes	2	Percent	1990	2023	0.0	0.0	0.0
1	Deaths	163	India	1	Male	7	10-14 years	294	All causes	3	Rate	1990	2023	-0.6981353854299571	-0.6036014615636915	-0.7839584596257141
1	Deaths	163	India	2	Female	7	10-14 years	294	All causes	3	Rate	1990	2023	-0.723613356619268	-0.6280030286281133	-0.811442789142329
1	Deaths	163	India	3	Both	7	10-14 years	294	All causes	3	Rate	1990	2023	-0.7113165392328198	-0.6532492096641155	-0.7690197011908382
1	Deaths	163	India	1	Male	8	15-19 years	294	All causes	1	Number	1990	2023	-0.37891693562668466	-0.14069177731797958	-0.5413492391701277
1	Deaths	163	India	2	Female	8	15-19 years	294	All causes	1	Number	1990	2023	-0.5658042612019941	-0.4175652983295783	-0.6890823396138562
1	Deaths	163	India	3	Both	8	15-19 years	294	All causes	1	Number	1990	2023	-0.48397337726795897	-0.34751958545723255	-0.5838467816032209
1	Deaths	163	India	1	Male	8	15-19 years	294	All causes	2	Percent	1990	2023	0.0	0.0	0.0
1	Deaths	163	India	2	Female	8	15-19 years	294	All causes	2	Percent	1990	2023	0.0	0.0	0.0
1	Deaths	163	India	3	Both	8	15-19 years	294	All causes	2	Percent	1990	2023	0.0	0.0	0.0
1	Deaths	163	India	1	Male	8	15-19 years	294	All causes	3	Rate	1990	2023	-0.6100693364140478	-0.4605059375860476	-0.712048185205228
1	Deaths	163	India	2	Female	8	15-19 years	294	All causes	3	Rate	1990	2023	-0.7294718747875915	-0.637110745633436	-0.8062809828752788
1	Deaths	163	India	3	Both	8	15-19 years	294	All causes	3	Rate	1990	2023	-0.6772079529783843	-0.5918515065430267	-0.7396821339764781
1	Deaths	163	India	1	Male	22	All ages	294	All causes	1	Number	1990	2023	0.15034618784253684	0.26890929637767685	0.04517786982201098
1	Deaths	163	India	2	Female	22	All ages	294	All causes	1	Number	1990	2023	0.1447432338965881	0.2636610338702269	0.047666329450961775
1	Deaths	163	India	3	Both	22	All ages	294	All causes	1	Number	1990	2023	0.14769620950454831	0.22585496985344863	0.06630039473398606
1	Deaths	163	India	1	Male	22	All ages	294	All causes	2	Percent	1990	2023	0.0	0.0	0.0
1	Deaths	163	India	2	Female	22	All ages	294	All causes	2	Percent	1990	2023	0.0	0.0	0.0
1	Deaths	163	India	3	Both	22	All ages	294	All causes	2	Percent	1990	2023	0.0	0.0	0.0
1	Deaths	163	India	1	Male	22	All ages	294	All causes	3	Rate	1990	2023	-0.31365933261819295	-0.24292003352816147	-0.37640678581139586
1	Deaths	163	India	2	Female	22	All ages	294	All causes	3	Rate	1990	2023	-0.34266082335644904	-0.2743753542588478	-0.39840472342929084
1	Deaths	163	India	3	Both	22	All ages	294	All causes	3	Rate	1990	2023	-0.32782215811890136	-0.2820464672868237	-0.37549371323734826
1	Deaths	163	India	1	Male	27	Age-standardized	294	All causes	3	Rate	1990	2023	-0.3990555425062023	-0.33689321802763306	-0.4586328460598685
1	Deaths	163	India	2	Female	27	Age-standardized	294	All causes	3	Rate	1990	2023	-0.4460206318031331	-0.38295774669859595	-0.4925909842084061
1	Deaths	163	India	3	Both	27	Age-standardized	294	All causes	3	Rate	1990	2023	-0.42428259433357796	-0.3790350687033212	-0.4656836686125528
1	Deaths	163	India	1	Male	28	<1 year	294	All causes	1	Number	1990	2023	-0.7136011978706642	-0.6620521633844487	-0.7612885558302004
1	Deaths	163	India	2	Female	28	<1 year	294	All causes	1	Number	1990	2023	-0.7093122862789982	-0.6567408490670708	-0.7528026842074602
1	Deaths	163	India	3	Both	28	<1 year	294	All causes	1	Number	1990	2023	-0.7115729605691905	-0.6712691152939602	-0.7455114331393973
1	Deaths	163	India	1	Male	28	<1 year	294	All causes	2	Percent	1990	2023	0.0	0.0	0.0
1	Deaths	163	India	2	Female	28	<1 year	294	All causes	2	Percent	1990	2023	0.0	0.0	0.0
1	Deaths	163	India	3	Both	28	<1 year	294	All causes	2	Percent	1990	2023	0.0	0.0	0.0
1	Deaths	163	India	1	Male	28	<1 year	294	All causes	3	Rate	1990	2023	-0.7012837376568016	-0.6475176785998616	-0.7510220369261609
1	Deaths	163	India	2	Female	28	<1 year	294	All causes	3	Rate	1990	2023	-0.6936857677330072	-0.6382882443130805	-0.7395140818434162
1	Deaths	163	India	3	Both	28	<1 year	294	All causes	3	Rate	1990	2023	-0.6976882754968528	-0.6554442300241816	-0.7332605234731494
1	Deaths	163	India	1	Male	34	2-4 years	294	All causes	1	Number	1990	2023	-0.9006252323920356	-0.8667015571606845	-0.9305568700889023
1	Deaths	163	India	2	Female	34	2-4 years	294	All causes	1	Number	1990	2023	-0.9189321861813962	-0.891765160526575	-0.9417275825167719
1	Deaths	163	India	3	Both	34	2-4 years	294	All causes	1	Number	1990	2023	-0.9107605072386613	-0.8866261253307857	-0.9299838120656423
1	Deaths	163	India	1	Male	34	2-4 years	294	All causes	2	Percent	1990	2023	0.0	0.0	0.0
1	Deaths	163	India	2	Female	34	2-4 years	294	All causes	2	Percent	1990	2023	0.0	0.0	0.0
1	Deaths	163	India	3	Both	34	2-4 years	294	All causes	2	Percent	1990	2023	0.0	0.0	0.0
1	Deaths	163	India	1	Male	34	2-4 years	294	All causes	3	Rate	1990	2023	-0.9022249963748505	-0.8688474343582131	-0.931674785841158
1	Deaths	163	India	2	Female	34	2-4 years	294	All causes	3	Rate	1990	2023	-0.9207172135703586	-0.8941483770437036	-0.9430106794245207
1	Deaths	163	India	3	Both	34	2-4 years	294	All causes	3	Rate	1990	2023	-0.9124499602595165	-0.8887724826118408	-0.9313093357385617
1	Deaths	163	India	1	Male	42	<28 days	294	All causes	1	Number	1990	2023	-0.6857642167485755	-0.6109156979614675	-0.7479687271731371
1	Deaths	163	India	2	Female	42	<28 days	294	All causes	1	Number	1990	2023	-0.6612633827274195	-0.5794302350158191	-0.7272653490270288
1	Deaths	163	India	3	Both	42	<28 days	294	All causes	1	Number	1990	2023	-0.6748465856134714	-0.624177219678752	-0.7198975243584075
1	Deaths	163	India	1	Male	42	<28 days	294	All causes	2	Percent	1990	2023	0.0	0.0	0.0
1	Deaths	163	India	2	Female	42	<28 days	294	All causes	2	Percent	1990	2023	0.0	0.0	0.0
1	Deaths	163	India	3	Both	42	<28 days	294	All causes	2	Percent	1990	2023	0.0	0.0	0.0
1	Deaths	163	India	1	Male	42	<28 days	294	All causes	3	Rate	1990	2023	-0.6602036166088077	-0.5792667617322342	-0.727467972864422
1	Deaths	163	India	2	Female	42	<28 days	294	All causes	3	Rate	1990	2023	-0.6311260057752335	-0.5420121677159938	-0.7030001631416744
1	Deaths	163	India	3	Both	42	<28 days	294	All causes	3	Rate	1990	2023	-0.6472145551616635	-0.5922392296382264	-0.6960939910288929
1	Deaths	163	India	1	Male	238	12-23 months	294	All causes	1	Number	1990	2023	-0.8878999000803327	-0.8474070514724222	-0.9248884091667887
1	Deaths	163	India	2	Female	238	12-23 months	294	All causes	1	Number	1990	2023	-0.9154627299476279	-0.8871030027319583	-0.9402128067472779
1	Deaths	163	India	3	Both	238	12-23 months	294	All causes	1	Number	1990	2023	-0.9039175235284402	-0.882892007011357	-0.9238256284386434
1	Deaths	163	India	1	Male	238	12-23 months	294	All causes	2	Percent	1990	2023	0.0	0.0	0.0
1	Deaths	163	India	2	Female	238	12-23 months	294	All causes	2	Percent	1990	2023	0.0	0.0	0.0
1	Deaths	163	India	3	Both	238	12-23 months	294	All causes	2	Percent	1990	2023	0.0	0.0	0.0
1	Deaths	163	India	1	Male	238	12-23 months	294	All causes	3	Rate	1990	2023	-0.8868496918524256	-0.8459774865551821	-0.9241847272721182
1	Deaths	163	India	2	Female	238	12-23 months	294	All causes	3	Rate	1990	2023	-0.914368144633799	-0.8856412167633737	-0.9394386844737652
1	Deaths	163	India	3	Both	238	12-23 months	294	All causes	3	Rate	1990	2023	-0.902853070959425	-0.8815946226331984	-0.9229817284011
1	Deaths	163	India	1	Male	388	1-5 months	294	All causes	1	Number	1990	2023	-0.7203728664705659	-0.6036122892636369	-0.7965598815620357
1	Deaths	163	India	2	Female	388	1-5 months	294	All causes	1	Number	1990	2023	-0.7133261630977513	-0.6254052405637871	-0.7930806724559386
1	Deaths	163	India	3	Both	388	1-5 months	294	All causes	1	Number	1990	2023	-0.7169589233990916	-0.6477942317925859	-0.7668137638380526
1	Deaths	163	India	1	Male	388	1-5 months	294	All causes	2	Percent	1990	2023	0.0	0.0	0.0
1	Deaths	163	India	2	Female	388	1-5 months	294	All causes	2	Percent	1990	2023	0.0	0.0	0.0
1	Deaths	163	India	3	Both	388	1-5 months	294	All causes	2	Percent	1990	2023	0.0	0.0	0.0
1	Deaths	163	India	1	Male	388	1-5 months	294	All causes	3	Rate	1990	2023	-0.7053380281214409	-0.5822995322386696	-0.7856214248542225
1	Deaths	163	India	2	Female	388	1-5 months	294	All causes	3	Rate	1990	2023	-0.6947864540116153	-0.6011795283739908	-0.7796988299466275
1	Deaths	163	India	3	Both	388	1-5 months	294	All causes	3	Rate	1990	2023	-0.7002672107269762	-0.6270236865594314	-0.7530621285635885
1	Deaths	163	India	1	Male	389	6-11 months	294	All causes	1	Number	1990	2023	-0.8181490680943199	-0.7441211516027193	-0.868730937649753
1	Deaths	163	India	2	Female	389	6-11 months	294	All causes	1	Number	1990	2023	-0.8350118611776611	-0.7756345019383186	-0.884561742349848
1	Deaths	163	India	3	Both	389	6-11 months	294	All causes	1	Number	1990	2023	-0.8274129492911366	-0.7830937658590863	-0.8654350293417402
1	Deaths	163	India	1	Male	389	6-11 months	294	All causes	2	Percent	1990	2023	0.0	0.0	0.0
1	Deaths	163	India	2	Female	389	6-11 months	294	All causes	2	Percent	1990	2023	0.0	0.0	0.0
1	Deaths	163	India	3	Both	389	6-11 months	294	All causes	2	Percent	1990	2023	0.0	0.0	0.0
1	Deaths	163	India	1	Male	389	6-11 months	294	All causes	3	Rate	1990	2023	-0.81305810355991	-0.7369577561301471	-0.865056025820118
1	Deaths	163	India	2	Female	389	6-11 months	294	All causes	3	Rate	1990	2023	-0.8285607555020262	-0.7668617165229933	-0.8800480578848442
1	Deaths	163	India	3	Both	389	6-11 months	294	All causes	3	Rate	1990	2023	-0.8216663071070379	-0.7758714249592994	-0.8609544108149699
1	Deaths	31	Central Europe, Eastern Europe, and Central Asia	1	Male	1	<5 years	339	Pertussis	1	Number	1990	2023	-0.6902172747725358	-0.009873918507549529	-0.8979329740617527
1	Deaths	31	Central Europe, Eastern Europe, and Central Asia	2	Female	1	<5 years	339	Pertussis	1	Number	1990	2023	-0.6904044032324378	-0.12316902419959469	-0.893218045205549
1	Deaths	31	Central Europe, Eastern Europe, and Central Asia	3	Both	1	<5 years	339	Pertussis	1	Number	1990	2023	-0.6903150807441996	-0.07440307376695822	-0.8944137132064822
1	Deaths	31	Central Europe, Eastern Europe, and Central Asia	1	Male	1	<5 years	339	Pertussis	2	Percent	1990	2023	-0.05050294823724657	1.9054165933910647	-0.6895334538507358
1	Deaths	31	Central Europe, Eastern Europe, and Central Asia	2	Female	1	<5 years	339	Pertussis	2	Percent	1990	2023	-0.04055305700105092	1.7232846968895426	-0.6585204352599492
1	Deaths	31	Central Europe, Eastern Europe, and Central Asia	3	Both	1	<5 years	339	Pertussis	2	Percent	1990	2023	-0.0463304369052581	1.8433295138530725	-0.6738010702137066
1	Deaths	31	Central Europe, Eastern Europe, and Central Asia	1	Male	1	<5 years	339	Pertussis	3	Rate	1990	2023	-0.5379849801727995	0.4766902216263611	-0.8477755692221474
1	Deaths	31	Central Europe, Eastern Europe, and Central Asia	2	Female	1	<5 years	339	Pertussis	3	Rate	1990	2023	-0.5296570441676688	0.3320967004351138	-0.8377750175649831
1	Deaths	31	Central Europe, Eastern Europe, and Central Asia	3	Both	1	<5 years	339	Pertussis	3	Rate	1990	2023	-0.5339482215240079	0.3929515672234072	-0.8411008296398548
1	Deaths	31	Central Europe, Eastern Europe, and Central Asia	1	Male	6	5-9 years	339	Pertussis	1	Number	1990	2023	-0.6217782179042927	0.2242052457566638	-0.8764072761857394
1	Deaths	31	Central Europe, Eastern Europe, and Central Asia	2	Female	6	5-9 years	339	Pertussis	1	Number	1990	2023	-0.6257000533330044	0.16626356344499105	-0.8716683996084864
1	Deaths	31	Central Europe, Eastern Europe, and Central Asia	3	Both	6	5-9 years	339	Pertussis	1	Number	1990	2023	-0.6239077725464724	0.11453725629562246	-0.8728768007116497
1	Deaths	31	Central Europe, Eastern Europe, and Central Asia	1	Male	6	5-9 years	339	Pertussis	2	Percent	1990	2023	0.12076319247925918	2.5885397160254833	-0.6348668247823261
1	Deaths	31	Central Europe, Eastern Europe, and Central Asia	2	Female	6	5-9 years	339	Pertussis	2	Percent	1990	2023	-0.02738226296970695	1.9158962940632875	-0.6711592027153811
1	Deaths	31	Central Europe, Eastern Europe, and Central Asia	3	Both	6	5-9 years	339	Pertussis	2	Percent	1990	2023	0.0587811166266363	2.082692619533564	-0.6538143941461754
1	Deaths	31	Central Europe, Eastern Europe, and Central Asia	1	Male	6	5-9 years	339	Pertussis	3	Rate	1990	2023	-0.5018278702906679	0.6124532307491758	-0.8372107230367091
1	Deaths	31	Central Europe, Eastern Europe, and Central Asia	2	Female	6	5-9 years	339	Pertussis	3	Rate	1990	2023	-0.49492424520002865	0.573741740676087	-0.8268309132565861
1	Deaths	31	Central Europe, Eastern Europe, and Central Asia	3	Both	6	5-9 years	339	Pertussis	3	Rate	1990	2023	-0.49874791029570953	0.4854444947030946	-0.8305714273208312
1	Deaths	31	Central Europe, Eastern Europe, and Central Asia	1	Male	7	10-14 years	339	Pertussis	1	Number	1990	2023	-0.57980836742989	0.3372536586604588	-0.8642777710713717
1	Deaths	31	Central Europe, Eastern Europe, and Central Asia	2	Female	7	10-14 years	339	Pertussis	1	Number	1990	2023	-0.5933035720864649	0.33704231541864493	-0.8733720743440889
1	Deaths	31	Central Europe, Eastern Europe, and Central Asia	3	Both	7	10-14 years	339	Pertussis	1	Number	1990	2023	-0.5867058382001528	0.31977221447090476	-0.8645642036114937
1	Deaths	31	Central Europe, Eastern Europe, and Central Asia	1	Male	7	10-14 years	339	Pertussis	2	Percent	1990	2023	-0.0434238497002781	2.085561243124969	-0.6928772418173043
1	Deaths	31	Central Europe, Eastern Europe, and Central Asia	2	Female	7	10-14 years	339	Pertussis	2	Percent	1990	2023	-0.31565991937301663	1.362912871531042	-0.7800770357168594
1	Deaths	31	Central Europe, Eastern Europe, and Central Asia	3	Both	7	10-14 years	339	Pertussis	2	Percent	1990	2023	-0.1633079971777145	1.722936959976645	-0.7303602113326303
1	Deaths	31	Central Europe, Eastern Europe, and Central Asia	1	Male	7	10-14 years	339	Pertussis	3	Rate	1990	2023	-0.4808229113530892	0.6522734092519723	-0.8323053906408338
1	Deaths	31	Central Europe, Eastern Europe, and Central Asia	2	Female	7	10-14 years	339	Pertussis	3	Rate	1990	2023	-0.4833436280437553	0.6985431501823743	-0.839135236585758
1	Deaths	31	Central Europe, Eastern Europe, and Central Asia	3	Both	7	10-14 years	339	Pertussis	3	Rate	1990	2023	-0.4823736668610386	0.6529361290278776	-0.8303747278813766
1	Deaths	31	Central Europe, Eastern Europe, and Central Asia	1	Male	8	15-19 years	339	Pertussis	1	Number	1990	2023	-0.6037044027572339	0.2846365233946528	-0.8750942436401707
1	Deaths	31	Central Europe, Eastern Europe, and Central Asia	2	Female	8	15-19 years	339	Pertussis	1	Number	1990	2023	-0.6149673440646036	0.28471557130451447	-0.8775666078739554
1	Deaths	31	Central Europe, Eastern Europe, and Central Asia	3	Both	8	15-19 years	339	Pertussis	1	Number	1990	2023	-0.6092388823845573	0.24663748272056576	-0.8771869014747121
1	Deaths	31	Central Europe, Eastern Europe, and Central Asia	1	Male	8	15-19 years	339	Pertussis	2	Percent	1990	2023	-0.4451090220927547	0.8417183071477596	-0.8249462277199718
1	Deaths	31	Central Europe, Eastern Europe, and Central Asia	2	Female	8	15-19 years	339	Pertussis	2	Percent	1990	2023	-0.28427342171698056	1.4342425415812496	-0.7682117235510905
1	Deaths	31	Central Europe, Eastern Europe, and Central Asia	3	Both	8	15-19 years	339	Pertussis	2	Percent	1990	2023	-0.40927491813040456	0.9110232713593678	-0.8101239117809578
1	Deaths	31	Central Europe, Eastern Europe, and Central Asia	1	Male	8	15-19 years	339	Pertussis	3	Rate	1990	2023	-0.48081121146859396	0.6830085545358435	-0.8363603613659818
1	Deaths	31	Central Europe, Eastern Europe, and Central Asia	2	Female	8	15-19 years	339	Pertussis	3	Rate	1990	2023	-0.48800347157348195	0.7083483761277839	-0.8371944021742007
1	Deaths	31	Central Europe, Eastern Europe, and Central Asia	3	Both	8	15-19 years	339	Pertussis	3	Rate	1990	2023	-0.4843332693762678	0.6451213951643909	-0.8379300648417362
1	Deaths	31	Central Europe, Eastern Europe, and Central Asia	1	Male	22	All ages	339	Pertussis	1	Number	1990	2023	-0.6764664852263559	0.03140936134720726	-0.8944941437614651
1	Deaths	31	Central Europe, Eastern Europe, and Central Asia	2	Female	22	All ages	339	Pertussis	1	Number	1990	2023	-0.6786904722570053	-0.08324132137334196	-0.8884293023866332
1	Deaths	31	Central Europe, Eastern Europe, and Central Asia	3	Both	22	All ages	339	Pertussis	1	Number	1990	2023	-0.677631711913225	-0.04112557566669115	-0.8916159941042796
1	Deaths	31	Central Europe, Eastern Europe, and Central Asia	1	Male	22	All ages	339	Pertussis	2	Percent	1990	2023	-0.6986612261200125	-0.044558223396300896	-0.9016373367257351
1	Deaths	31	Central Europe, Eastern Europe, and Central Asia	2	Female	22	All ages	339	Pertussis	2	Percent	1990	2023	-0.6762899758212998	-0.07834318367953912	-0.888065581171901
1	Deaths	31	Central Europe, Eastern Europe, and Central Asia	3	Both	22	All ages	339	Pertussis	2	Percent	1990	2023	-0.6880826795926378	-0.07339589762575448	-0.8962851119751019
1	Deaths	31	Central Europe, Eastern Europe, and Central Asia	1	Male	22	All ages	339	Pertussis	3	Rate	1990	2023	-0.676213342685431	0.03221636765271586	-0.8944115927449208
1	Deaths	31	Central Europe, Eastern Europe, and Central Asia	2	Female	22	All ages	339	Pertussis	3	Rate	1990	2023	-0.6774883027970022	-0.07981129770308426	-0.8880118641418223
1	Deaths	31	Central Europe, Eastern Europe, and Central Asia	3	Both	22	All ages	339	Pertussis	3	Rate	1990	2023	-0.6768821826722635	-0.038896124303118076	-0.8913639935673984
1	Deaths	31	Central Europe, Eastern Europe, and Central Asia	1	Male	27	Age-standardized	339	Pertussis	3	Rate	1990	2023	-0.5397259447099013	0.4703132137551303	-0.849617580636901
1	Deaths	31	Central Europe, Eastern Europe, and Central Asia	2	Female	27	Age-standardized	339	Pertussis	3	Rate	1990	2023	-0.5315294456233091	0.3343393011191288	-0.8370970715029207
1	Deaths	31	Central Europe, Eastern Europe, and Central Asia	3	Both	27	Age-standardized	339	Pertussis	3	Rate	1990	2023	-0.5357825906979913	0.3791105370798427	-0.8432913545702428
1	Deaths	31	Central Europe, Eastern Europe, and Central Asia	1	Male	28	<1 year	339	Pertussis	1	Number	1990	2023	-0.6743330182372571	0.055132016960337635	-0.8970946315451986
1	Deaths	31	Central Europe, Eastern Europe, and Central Asia	2	Female	28	<1 year	339	Pertussis	1	Number	1990	2023	-0.6547805254158019	-0.09515319535139827	-0.8862637615240925
1	Deaths	31	Central Europe, Eastern Europe, and Central Asia	3	Both	28	<1 year	339	Pertussis	1	Number	1990	2023	-0.6645199056840799	-0.048613513650278245	-0.8918257563001909
1	Deaths	31	Central Europe, Eastern Europe, and Central Asia	1	Male	28	<1 year	339	Pertussis	2	Percent	1990	2023	-0.07774055508265278	1.895904299543777	-0.7010242769936283
1	Deaths	31	Central Europe, Eastern Europe, and Central Asia	2	Female	28	<1 year	339	Pertussis	2	Percent	1990	2023	-0.02324370731454052	1.6100496699314073	-0.6671315284891637
1	Deaths	31	Central Europe, Eastern Europe, and Central Asia	3	Both	28	<1 year	339	Pertussis	2	Percent	1990	2023	-0.05036564070891252	1.7403376650157618	-0.6983288646075142
1	Deaths	31	Central Europe, Eastern Europe, and Central Asia	1	Male	28	<1 year	339	Pertussis	3	Rate	1990	2023	-0.5324251090058729	0.5149010045300364	-0.8522540842871872
1	Deaths	31	Central Europe, Eastern Europe, and Central Asia	2	Female	28	<1 year	339	Pertussis	3	Rate	1990	2023	-0.4969529884750232	0.318524922484888	-0.8342657958786653
1	Deaths	31	Central Europe, Eastern Europe, and Central Asia	3	Both	28	<1 year	339	Pertussis	3	Rate	1990	2023	-0.5148478437131409	0.3758408118250083	-0.8435645855749597
1	Deaths	31	Central Europe, Eastern Europe, and Central Asia	1	Male	34	2-4 years	339	Pertussis	1	Number	1990	2023	-0.670583487318353	0.049554813951696544	-0.8914939747684609
1	Deaths	31	Central Europe, Eastern Europe, and Central Asia	2	Female	34	2-4 years	339	Pertussis	1	Number	1990	2023	-0.7236333061727939	-0.13728551422829266	-0.9022491641615835
1	Deaths	31	Central Europe, Eastern Europe, and Central Asia	3	Both	34	2-4 years	339	Pertussis	1	Number	1990	2023	-0.7001426075530482	-0.04995049987539865	-0.8938667829928443
1	Deaths	31	Central Europe, Eastern Europe, and Central Asia	1	Male	34	2-4 years	339	Pertussis	2	Percent	1990	2023	0.32950306491441395	3.247874442076607	-0.5730289288392627
1	Deaths	31	Central Europe, Eastern Europe, and Central Asia	2	Female	34	2-4 years	339	Pertussis	2	Percent	1990	2023	0.13535505491002614	2.47885055289244	-0.6015376385564447
1	Deaths	31	Central Europe, Eastern Europe, and Central Asia	3	Both	34	2-4 years	339	Pertussis	2	Percent	1990	2023	0.21953585620179547	2.81062796273466	-0.5798067848743094
1	Deaths	31	Central Europe, Eastern Europe, and Central Asia	1	Male	34	2-4 years	339	Pertussis	3	Rate	1990	2023	-0.5023103467137053	0.5856903080186237	-0.8360667301182096
1	Deaths	31	Central Europe, Eastern Europe, and Central Asia	2	Female	34	2-4 years	339	Pertussis	3	Rate	1990	2023	-0.5740190997077897	0.3297546395874181	-0.8493306538565772
1	Deaths	31	Central Europe, Eastern Europe, and Central Asia	3	Both	34	2-4 years	339	Pertussis	3	Rate	1990	2023	-0.542517828753592	0.44945803924263217	-0.8380761796079794
1	Deaths	31	Central Europe, Eastern Europe, and Central Asia	1	Male	238	12-23 months	339	Pertussis	1	Number	1990	2023	-0.7375998275903178	-0.1854704624003802	-0.9106321216635072
1	Deaths	31	Central Europe, Eastern Europe, and Central Asia	2	Female	238	12-23 months	339	Pertussis	1	Number	1990	2023	-0.7201656996490101	-0.14900590152911636	-0.9046674024704532
1	Deaths	31	Central Europe, Eastern Europe, and Central Asia	3	Both	238	12-23 months	339	Pertussis	1	Number	1990	2023	-0.7283744241767635	-0.19530037775792974	-0.9089240536968649
1	Deaths	31	Central Europe, Eastern Europe, and Central Asia	1	Male	238	12-23 months	339	Pertussis	2	Percent	1990	2023	0.2218147634994531	2.761053820401172	-0.5737090279301298
1	Deaths	31	Central Europe, Eastern Europe, and Central Asia	2	Female	238	12-23 months	339	Pertussis	2	Percent	1990	2023	0.3548860196196885	2.9669472756202255	-0.5312028512136651
1	Deaths	31	Central Europe, Eastern Europe, and Central Asia	3	Both	238	12-23 months	339	Pertussis	2	Percent	1990	2023	0.28677701566801117	2.757028068337089	-0.5711723663390872
1	Deaths	31	Central Europe, Eastern Europe, and Central Asia	1	Male	238	12-23 months	339	Pertussis	3	Rate	1990	2023	-0.6100069543472607	0.21059697570104163	-0.867176721966642
1	Deaths	31	Central Europe, Eastern Europe, and Central Asia	2	Female	238	12-23 months	339	Pertussis	3	Rate	1990	2023	-0.5770029517622716	0.28636121901214723	-0.8558954091572962
1	Deaths	31	Central Europe, Eastern Europe, and Central Asia	3	Both	238	12-23 months	339	Pertussis	3	Rate	1990	2023	-0.5929513093801618	0.20589501405814375	-0.8635167377840034
1	Deaths	31	Central Europe, Eastern Europe, and Central Asia	1	Male	388	1-5 months	339	Pertussis	1	Number	1990	2023	-0.6622157998050168	0.1374715813858675	-0.8984297174053391
1	Deaths	31	Central Europe, Eastern Europe, and Central Asia	2	Female	388	1-5 months	339	Pertussis	1	Number	1990	2023	-0.6274402160174799	0.08110763172705904	-0.8784674389657605
1	Deaths	31	Central Europe, Eastern Europe, and Central Asia	3	Both	388	1-5 months	339	Pertussis	1	Number	1990	2023	-0.6444886969044277	0.06106799742973548	-0.8874757262166877
1	Deaths	31	Central Europe, Eastern Europe, and Central Asia	1	Male	388	1-5 months	339	Pertussis	2	Percent	1990	2023	0.19989345720670923	3.0262420629143603	-0.6579235952053157
1	Deaths	31	Central Europe, Eastern Europe, and Central Asia	2	Female	388	1-5 months	339	Pertussis	2	Percent	1990	2023	0.2092483404729643	2.546826719366118	-0.6054990214289868
1	Deaths	31	Central Europe, Eastern Europe, and Central Asia	3	Both	388	1-5 months	339	Pertussis	2	Percent	1990	2023	0.21438898944582221	2.57527726042365	-0.6387382985469375
1	Deaths	31	Central Europe, Eastern Europe, and Central Asia	1	Male	388	1-5 months	339	Pertussis	3	Rate	1990	2023	-0.5167918951998538	0.6271793849097052	-0.8547013633904411
1	Deaths	31	Central Europe, Eastern Europe, and Central Asia	2	Female	388	1-5 months	339	Pertussis	3	Rate	1990	2023	-0.4592322710724111	0.5692196094969731	-0.8235964002375444
1	Deaths	31	Central Europe, Eastern Europe, and Central Asia	3	Both	388	1-5 months	339	Pertussis	3	Rate	1990	2023	-0.487816964757923	0.5286743987875266	-0.8378869431635094
1	Deaths	31	Central Europe, Eastern Europe, and Central Asia	1	Male	389	6-11 months	339	Pertussis	1	Number	1990	2023	-0.6867478500913959	0.03901663200083283	-0.9018769251258275
1	Deaths	31	Central Europe, Eastern Europe, and Central Asia	2	Female	389	6-11 months	339	Pertussis	1	Number	1990	2023	-0.6846681910724047	-0.13867486416469396	-0.8976671909608953
1	Deaths	31	Central Europe, Eastern Europe, and Central Asia	3	Both	389	6-11 months	339	Pertussis	1	Number	1990	2023	-0.6857214262054802	-0.04093514623604778	-0.8969736105543689
1	Deaths	31	Central Europe, Eastern Europe, and Central Asia	1	Male	389	6-11 months	339	Pertussis	2	Percent	1990	2023	0.18477010809555788	2.9928657932051217	-0.6240402986272836
1	Deaths	31	Central Europe, Eastern Europe, and Central Asia	2	Female	389	6-11 months	339	Pertussis	2	Percent	1990	2023	0.09942751191280663	1.9954484460706743	-0.6252001528998306
1	Deaths	31	Central Europe, Eastern Europe, and Central Asia	3	Both	389	6-11 months	339	Pertussis	2	Percent	1990	2023	0.14555067934606797	2.596627884035592	-0.6313752110846702
1	Deaths	31	Central Europe, Eastern Europe, and Central Asia	1	Male	389	6-11 months	339	Pertussis	3	Rate	1990	2023	-0.5484717793576325	0.4976603710526569	-0.8585633413375784
1	Deaths	31	Central Europe, Eastern Europe, and Central Asia	2	Female	389	6-11 months	339	Pertussis	3	Rate	1990	2023	-0.5384625268867269	0.2606841919130757	-0.850219911967916
1	Deaths	31	Central Europe, Eastern Europe, and Central Asia	3	Both	389	6-11 months	339	Pertussis	3	Rate	1990	2023	-0.543602124556668	0.39276170305018043	-0.8503842476759922
1	Deaths	64	High-income	1	Male	1	<5 years	294	All causes	1	Number	1990	2023	-0.6436442131544319	-0.6391990889326323	-0.6484645956171835
1	Deaths	64	High-income	2	Female	1	<5 years	294	All causes	1	Number	1990	2023	-0.6244796455788072	-0.6193210431986459	-0.6298262007218919
1	Deaths	64	High-income	3	Both	1	<5 years	294	All causes	1	Number	1990	2023	-0.6353772534972167	-0.6320994702732472	-0.6389419563207516
1	Deaths	64	High-income	1	Male	1	<5 years	294	All causes	2	Percent	1990	2023	0.0	0.0	0.0
1	Deaths	64	High-income	2	Female	1	<5 years	294	All causes	2	Percent	1990	2023	0.0	0.0	0.0
1	Deaths	64	High-income	3	Both	1	<5 years	294	All causes	2	Percent	1990	2023	0.0	0.0	0.0
1	Deaths	64	High-income	1	Male	1	<5 years	294	All causes	3	Rate	1990	2023	-0.5843384304514869	-0.5791535355260335	-0.5899610352028435
1	Deaths	64	High-income	2	Female	1	<5 years	294	All causes	3	Rate	1990	2023	-0.5636033517685811	-0.5576084788895042	-0.56981664677791
1	Deaths	64	High-income	3	Both	1	<5 years	294	All causes	3	Rate	1990	2023	-0.5754629861849413	-0.5716466024974615	-0.5796134356737799
1	Deaths	64	High-income	1	Male	6	5-9 years	294	All causes	1	Number	1990	2023	-0.6380786390301549	-0.6259489351318709	-0.6495215119802451
1	Deaths	64	High-income	2	Female	6	5-9 years	294	All causes	1	Number	1990	2023	-0.5797695785857062	-0.5631266401599948	-0.5929966006270248
1	Deaths	64	High-income	3	Both	6	5-9 years	294	All causes	1	Number	1990	2023	-0.6142131707526979	-0.6039887119891523	-0.6234842122241454
1	Deaths	64	High-income	1	Male	6	5-9 years	294	All causes	2	Percent	1990	2023	0.0	0.0	0.0
1	Deaths	64	High-income	2	Female	6	5-9 years	294	All causes	2	Percent	1990	2023	0.0	0.0	0.0
1	Deaths	64	High-income	3	Both	6	5-9 years	294	All causes	2	Percent	1990	2023	0.0	0.0	0.0
1	Deaths	64	High-income	1	Male	6	5-9 years	294	All causes	3	Rate	1990	2023	-0.6224186402553615	-0.6097640954146233	-0.6343566356151884
1	Deaths	64	High-income	2	Female	6	5-9 years	294	All causes	3	Rate	1990	2023	-0.5617249959138801	-0.5443674141329491	-0.5755199827682251
1	Deaths	64	High-income	3	Both	6	5-9 years	294	All causes	3	Rate	1990	2023	-0.5975825303372891	-0.5869173118477818	-0.6072532312716811
1	Deaths	64	High-income	1	Male	7	10-14 years	294	All causes	1	Number	1990	2023	-0.516714502606056	-0.5033068580204945	-0.5300967265266942
1	Deaths	64	High-income	2	Female	7	10-14 years	294	All causes	1	Number	1990	2023	-0.437413092382994	-0.4185137607899026	-0.45538012605577555
1	Deaths	64	High-income	3	Both	7	10-14 years	294	All causes	1	Number	1990	2023	-0.4864462606896626	-0.4765212147263815	-0.4963353458071004
1	Deaths	64	High-income	1	Male	7	10-14 years	294	All causes	2	Percent	1990	2023	0.0	0.0	0.0
1	Deaths	64	High-income	2	Female	7	10-14 years	294	All causes	2	Percent	1990	2023	0.0	0.0	0.0
1	Deaths	64	High-income	3	Both	7	10-14 years	294	All causes	2	Percent	1990	2023	0.0	0.0	0.0
1	Deaths	64	High-income	1	Male	7	10-14 years	294	All causes	3	Rate	1990	2023	-0.514293510780262	-0.500818701344691	-0.5277427722075044
1	Deaths	64	High-income	2	Female	7	10-14 years	294	All causes	3	Rate	1990	2023	-0.4340312093663208	-0.4150182680754633	-0.4521062484071885
1	Deaths	64	High-income	3	Both	7	10-14 years	294	All causes	3	Rate	1990	2023	-0.483622886604484	-0.47364327552868957	-0.4935663391318135
1	Deaths	64	High-income	1	Male	8	15-19 years	294	All causes	1	Number	1990	2023	-0.468770602857774	-0.45831961830757134	-0.4795076161621859
1	Deaths	64	High-income	2	Female	8	15-19 years	294	All causes	1	Number	1990	2023	-0.39002954092797026	-0.3754978913387301	-0.4046056366339617
1	Deaths	64	High-income	3	Both	8	15-19 years	294	All causes	1	Number	1990	2023	-0.4474908555174086	-0.4393995593488497	-0.4580997666550805
1	Deaths	64	High-income	1	Male	8	15-19 years	294	All causes	2	Percent	1990	2023	0.0	0.0	0.0
1	Deaths	64	High-income	2	Female	8	15-19 years	294	All causes	2	Percent	1990	2023	0.0	0.0	0.0
1	Deaths	64	High-income	3	Both	8	15-19 years	294	All causes	2	Percent	1990	2023	0.0	0.0	0.0
1	Deaths	64	High-income	1	Male	8	15-19 years	294	All causes	3	Rate	1990	2023	-0.4322671887824911	-0.42109806510334996	-0.44374199567417694
1	Deaths	64	High-income	2	Female	8	15-19 years	294	All causes	3	Rate	1990	2023	-0.343441198036053	-0.3277996496578161	-0.359130587237946
1	Deaths	64	High-income	3	Both	8	15-19 years	294	All causes	3	Rate	1990	2023	-0.407464007223741	-0.3987865323693232	-0.4188414871369876
1	Deaths	64	High-income	1	Male	22	All ages	294	All causes	1	Number	1990	2023	0.3556356728240476	0.36093028443742664	0.35049202450738415
1	Deaths	64	High-income	2	Female	22	All ages	294	All causes	1	Number	1990	2023	0.3781920076937128	0.383505334094385	0.372232990648566
1	Deaths	64	High-income	3	Both	22	All ages	294	All causes	1	Number	1990	2023	0.3665556827551656	0.3704274971555772	0.3623241490449852
1	Deaths	64	High-income	1	Male	22	All ages	294	All causes	2	Percent	1990	2023	0.0	0.0	0.0
1	Deaths	64	High-income	2	Female	22	All ages	294	All causes	2	Percent	1990	2023	0.0	0.0	0.0
1	Deaths	64	High-income	3	Both	22	All ages	294	All causes	2	Percent	1990	2023	0.0	0.0	0.0
1	Deaths	64	High-income	1	Male	22	All ages	294	All causes	3	Rate	1990	2023	0.10931835509074453	0.11365094235112563	0.10510930128359426
1	Deaths	64	High-income	2	Female	22	All ages	294	All causes	3	Rate	1990	2023	0.14114012868210893	0.14553955194007623	0.13620607490748457
1	Deaths	64	High-income	3	Both	22	All ages	294	All causes	3	Rate	1990	2023	0.12498285074154024	0.12817022528959912	0.12149934625185255
1	Deaths	64	High-income	1	Male	27	Age-standardized	294	All causes	3	Rate	1990	2023	-0.368167434698513	-0.36585644639200665	-0.3703277773735278
1	Deaths	64	High-income	2	Female	27	Age-standardized	294	All causes	3	Rate	1990	2023	-0.3310334257171528	-0.3285524217836118	-0.3335654467253058
1	Deaths	64	High-income	3	Both	27	Age-standardized	294	All causes	3	Rate	1990	2023	-0.34118128020291705	-0.33935912419318454	-0.3430742637895222
1	Deaths	64	High-income	1	Male	28	<1 year	294	All causes	1	Number	1990	2023	-0.6400905036534923	-0.6353542314000384	-0.6451769822442385
1	Deaths	64	High-income	2	Female	28	<1 year	294	All causes	1	Number	1990	2023	-0.615441454231841	-0.6093112020253948	-0.621096778759
1	Deaths	64	High-income	3	Both	28	<1 year	294	All causes	1	Number	1990	2023	-0.6294723636247684	-0.6255765453455867	-0.6333372625846947
1	Deaths	64	High-income	1	Male	28	<1 year	294	All causes	2	Percent	1990	2023	0.0	0.0	0.0
1	Deaths	64	High-income	2	Female	28	<1 year	294	All causes	2	Percent	1990	2023	0.0	0.0	0.0
1	Deaths	64	High-income	3	Both	28	<1 year	294	All causes	2	Percent	1990	2023	0.0	0.0	0.0
1	Deaths	64	High-income	1	Male	28	<1 year	294	All causes	3	Rate	1990	2023	-0.5594379111839619	-0.5536402814510296	-0.5656642254529791
1	Deaths	64	High-income	2	Female	28	<1 year	294	All causes	3	Rate	1990	2023	-0.5315606362192474	-0.5240932389269389	-0.5384495134854754
1	Deaths	64	High-income	3	Both	28	<1 year	294	All causes	3	Rate	1990	2023	-0.5475197386154923	-0.5427622503738173	-0.5522394688594224
1	Deaths	64	High-income	1	Male	34	2-4 years	294	All causes	1	Number	1990	2023	-0.645633904102695	-0.633857196484748	-0.6599016569316288
1	Deaths	64	High-income	2	Female	34	2-4 years	294	All causes	1	Number	1990	2023	-0.6512887675936544	-0.6388652091252681	-0.6652733774393471
1	Deaths	64	High-income	3	Both	34	2-4 years	294	All causes	1	Number	1990	2023	-0.6480184653036194	-0.6396513675380225	-0.656910624433108
1	Deaths	64	High-income	1	Male	34	2-4 years	294	All causes	2	Percent	1990	2023	0.0	0.0	0.0
1	Deaths	64	High-income	2	Female	34	2-4 years	294	All causes	2	Percent	1990	2023	0.0	0.0	0.0
1	Deaths	64	High-income	3	Both	34	2-4 years	294	All causes	2	Percent	1990	2023	0.0	0.0	0.0
1	Deaths	64	High-income	1	Male	34	2-4 years	294	All causes	3	Rate	1990	2023	-0.5967500737098856	-0.5833488015965019	-0.6129860238845902
1	Deaths	64	High-income	2	Female	34	2-4 years	294	All causes	3	Rate	1990	2023	-0.6044000554536794	-0.5903059896926007	-0.6202650760361283
1	Deaths	64	High-income	3	Both	34	2-4 years	294	All causes	3	Rate	1990	2023	-0.6000622485765135	-0.5905551638676526	-0.6101659323695144
1	Deaths	64	High-income	1	Male	42	<28 days	294	All causes	1	Number	1990	2023	-0.5997488952045503	-0.5926911588578473	-0.6061687419002572
1	Deaths	64	High-income	2	Female	42	<28 days	294	All causes	1	Number	1990	2023	-0.5800219590872322	-0.5721375357443769	-0.5878040177285623
1	Deaths	64	High-income	3	Both	42	<28 days	294	All causes	1	Number	1990	2023	-0.5911596870663357	-0.5857966329113596	-0.5961267697188584
1	Deaths	64	High-income	1	Male	42	<28 days	294	All causes	2	Percent	1990	2023	0.0	0.0	0.0
1	Deaths	64	High-income	2	Female	42	<28 days	294	All causes	2	Percent	1990	2023	0.0	0.0	0.0
1	Deaths	64	High-income	3	Both	42	<28 days	294	All causes	2	Percent	1990	2023	0.0	0.0	0.0
1	Deaths	64	High-income	1	Male	42	<28 days	294	All causes	3	Rate	1990	2023	-0.5064298212205564	-0.49772656431836615	-0.5143464636566993
1	Deaths	64	High-income	2	Female	42	<28 days	294	All causes	3	Rate	1990	2023	-0.48482985292534103	-0.4751583483764125	-0.49437579081791316
1	Deaths	64	High-income	3	Both	42	<28 days	294	All causes	3	Rate	1990	2023	-0.4971331262964074	-0.49053665772151545	-0.5032425564232418
1	Deaths	64	High-income	1	Male	238	12-23 months	294	All causes	1	Number	1990	2023	-0.6832844307059918	-0.6728119233806996	-0.693261922899369
1	Deaths	64	High-income	2	Female	238	12-23 months	294	All causes	1	Number	1990	2023	-0.6877326060706335	-0.6776452783195208	-0.6973011387882688
1	Deaths	64	High-income	3	Both	238	12-23 months	294	All causes	1	Number	1990	2023	-0.6852962285027167	-0.6772311459300068	-0.692754852410844
1	Deaths	64	High-income	1	Male	238	12-23 months	294	All causes	2	Percent	1990	2023	0.0	0.0	0.0
1	Deaths	64	High-income	2	Female	238	12-23 months	294	All causes	2	Percent	1990	2023	0.0	0.0	0.0
1	Deaths	64	High-income	3	Both	238	12-23 months	294	All causes	2	Percent	1990	2023	0.0	0.0	0.0
1	Deaths	64	High-income	1	Male	238	12-23 months	294	All causes	3	Rate	1990	2023	-0.6201816134202632	-0.607622550269046	-0.6321470339881493
1	Deaths	64	High-income	2	Female	238	12-23 months	294	All causes	3	Rate	1990	2023	-0.6271636018069793	-0.6151196836162499	-0.6385880967872077
1	Deaths	64	High-income	3	Both	238	12-23 months	294	All causes	3	Rate	1990	2023	-0.6234049467431847	-0.6137537430523622	-0.6323304224517842
1	Deaths	64	High-income	1	Male	388	1-5 months	294	All causes	1	Number	1990	2023	-0.6984774916258311	-0.6910852218495936	-0.7054185547072538
1	Deaths	64	High-income	2	Female	388	1-5 months	294	All causes	1	Number	1990	2023	-0.6604424661315638	-0.6523997104952833	-0.6696408466331446
1	Deaths	64	High-income	3	Both	388	1-5 months	294	All causes	1	Number	1990	2023	-0.6826215290200294	-0.6771736580761814	-0.687976225530839
1	Deaths	64	High-income	1	Male	388	1-5 months	294	All causes	2	Percent	1990	2023	0.0	0.0	0.0
1	Deaths	64	High-income	2	Female	388	1-5 months	294	All causes	2	Percent	1990	2023	0.0	0.0	0.0
1	Deaths	64	High-income	3	Both	388	1-5 months	294	All causes	2	Percent	1990	2023	0.0	0.0	0.0
1	Deaths	64	High-income	1	Male	388	1-5 months	294	All causes	3	Rate	1990	2023	-0.6298680454930373	-0.6207937137780525	-0.6383885014236275
1	Deaths	64	High-income	2	Female	388	1-5 months	294	All causes	3	Rate	1990	2023	-0.5852247913353991	-0.5754004307645354	-0.59646076701367
1	Deaths	64	High-income	3	Both	388	1-5 months	294	All causes	3	Rate	1990	2023	-0.6113376268773085	-0.6046661521456916	-0.6178949999934404
1	Deaths	64	High-income	1	Male	389	6-11 months	294	All causes	1	Number	1990	2023	-0.6975685362818583	-0.6885158256267863	-0.7060764656958514
1	Deaths	64	High-income	2	Female	389	6-11 months	294	All causes	1	Number	1990	2023	-0.6954270427297704	-0.6856343864174547	-0.7049820504853483
1	Deaths	64	High-income	3	Both	389	6-11 months	294	All causes	1	Number	1990	2023	-0.6966101624823564	-0.6894882658819417	-0.7030970787722387
1	Deaths	64	High-income	1	Male	389	6-11 months	294	All causes	2	Percent	1990	2023	0.0	0.0	0.0
1	Deaths	64	High-income	2	Female	389	6-11 months	294	All causes	2	Percent	1990	2023	0.0	0.0	0.0
1	Deaths	64	High-income	3	Both	389	6-11 months	294	All causes	2	Percent	1990	2023	0.0	0.0	0.0
1	Deaths	64	High-income	1	Male	389	6-11 months	294	All causes	3	Rate	1990	2023	-0.6311041506781675	-0.6200619550523838	-0.6414818402497459
1	Deaths	64	High-income	2	Female	389	6-11 months	294	All causes	3	Rate	1990	2023	-0.6302703011825301	-0.6183827196276023	-0.6418693944550629
1	Deaths	64	High-income	3	Both	389	6-11 months	294	All causes	3	Rate	1990	2023	-0.6307997240943207	-0.6221329664620979	-0.6386937633396605
1	Deaths	31	Central Europe, Eastern Europe, and Central Asia	1	Male	1	<5 years	294	All causes	1	Number	1990	2023	-0.673694115711954	-0.6602002611092849	-0.6869778646829543
1	Deaths	31	Central Europe, Eastern Europe, and Central Asia	2	Female	1	<5 years	294	All causes	1	Number	1990	2023	-0.6769513842727773	-0.6642663940135545	-0.6899608165302373
1	Deaths	31	Central Europe, Eastern Europe, and Central Asia	3	Both	1	<5 years	294	All causes	1	Number	1990	2023	-0.6750818264617429	-0.6651454466057429	-0.6840401550271104
1	Deaths	31	Central Europe, Eastern Europe, and Central Asia	1	Male	1	<5 years	294	All causes	2	Percent	1990	2023	0.0	0.0	0.0
1	Deaths	31	Central Europe, Eastern Europe, and Central Asia	2	Female	1	<5 years	294	All causes	2	Percent	1990	2023	0.0	0.0	0.0
1	Deaths	31	Central Europe, Eastern Europe, and Central Asia	3	Both	1	<5 years	294	All causes	2	Percent	1990	2023	0.0	0.0	0.0
1	Deaths	31	Central Europe, Eastern Europe, and Central Asia	1	Male	1	<5 years	294	All causes	3	Rate	1990	2023	-0.513342070677517	-0.4932171153649833	-0.5331536710167861
1	Deaths	31	Central Europe, Eastern Europe, and Central Asia	2	Female	1	<5 years	294	All causes	3	Rate	1990	2023	-0.5092189863644578	-0.48994773097348887	-0.5289831396197389
1	Deaths	31	Central Europe, Eastern Europe, and Central Asia	3	Both	1	<5 years	294	All causes	3	Rate	1990	2023	-0.5110233556074597	-0.49606987477723347	-0.5245049451213916
1	Deaths	31	Central Europe, Eastern Europe, and Central Asia	1	Male	6	5-9 years	294	All causes	1	Number	1990	2023	-0.6628916450590211	-0.6366723660009181	-0.687896008622303
1	Deaths	31	Central Europe, Eastern Europe, and Central Asia	2	Female	6	5-9 years	294	All causes	1	Number	1990	2023	-0.6157325151684768	-0.584521283511035	-0.6468214447637252
1	Deaths	31	Central Europe, Eastern Europe, and Central Asia	3	Both	6	5-9 years	294	All causes	1	Number	1990	2023	-0.645227586145513	-0.625456656930708	-0.666281388949528
1	Deaths	31	Central Europe, Eastern Europe, and Central Asia	1	Male	6	5-9 years	294	All causes	2	Percent	1990	2023	0.0	0.0	0.0
1	Deaths	31	Central Europe, Eastern Europe, and Central Asia	2	Female	6	5-9 years	294	All causes	2	Percent	1990	2023	0.0	0.0	0.0
1	Deaths	31	Central Europe, Eastern Europe, and Central Asia	3	Both	6	5-9 years	294	All causes	2	Percent	1990	2023	0.0	0.0	0.0
1	Deaths	31	Central Europe, Eastern Europe, and Central Asia	1	Male	6	5-9 years	294	All causes	3	Rate	1990	2023	-0.5559801283965679	-0.5214455915027805	-0.588914447988967
1	Deaths	31	Central Europe, Eastern Europe, and Central Asia	2	Female	6	5-9 years	294	All causes	3	Rate	1990	2023	-0.4814741715177425	-0.43935811852871076	-0.5234251916048849
1	Deaths	31	Central Europe, Eastern Europe, and Central Asia	3	Both	6	5-9 years	294	All causes	3	Rate	1990	2023	-0.5271627520247798	-0.5008122484490538	-0.5552230571344842
1	Deaths	31	Central Europe, Eastern Europe, and Central Asia	1	Male	7	10-14 years	294	All causes	1	Number	1990	2023	-0.5609644839751204	-0.5301169626925123	-0.5874736321031333
1	Deaths	31	Central Europe, Eastern Europe, and Central Asia	2	Female	7	10-14 years	294	All causes	1	Number	1990	2023	-0.4063476774196553	-0.3390613299764489	-0.4586272016732783
1	Deaths	31	Central Europe, Eastern Europe, and Central Asia	3	Both	7	10-14 years	294	All causes	1	Number	1990	2023	-0.5064715007254161	-0.4672878438970263	-0.533920360369587
1	Deaths	31	Central Europe, Eastern Europe, and Central Asia	1	Male	7	10-14 years	294	All causes	2	Percent	1990	2023	0.0	0.0	0.0
1	Deaths	31	Central Europe, Eastern Europe, and Central Asia	2	Female	7	10-14 years	294	All causes	2	Percent	1990	2023	0.0	0.0	0.0
1	Deaths	31	Central Europe, Eastern Europe, and Central Asia	3	Both	7	10-14 years	294	All causes	2	Percent	1990	2023	0.0	0.0	0.0
1	Deaths	31	Central Europe, Eastern Europe, and Central Asia	1	Male	7	10-14 years	294	All causes	3	Rate	1990	2023	-0.4575399333199253	-0.4194255944086048	-0.49029389908414106
1	Deaths	31	Central Europe, Eastern Europe, and Central Asia	2	Female	7	10-14 years	294	All causes	3	Rate	1990	2023	-0.2458398103930048	-0.16036101646667728	-0.3122543335474046
1	Deaths	31	Central Europe, Eastern Europe, and Central Asia	3	Both	7	10-14 years	294	All causes	3	Rate	1990	2023	-0.38188493574028565	-0.3328097382714252	-0.4162629983400162
1	Deaths	31	Central Europe, Eastern Europe, and Central Asia	1	Male	8	15-19 years	294	All causes	1	Number	1990	2023	-0.28620094019814896	-0.23021002377369523	-0.32872625268638783
1	Deaths	31	Central Europe, Eastern Europe, and Central Asia	2	Female	8	15-19 years	294	All causes	1	Number	1990	2023	-0.46244087860660565	-0.41700515430481827	-0.4983639529070147
1	Deaths	31	Central Europe, Eastern Europe, and Central Asia	3	Both	8	15-19 years	294	All causes	1	Number	1990	2023	-0.33884873217030603	-0.29197401324401084	-0.37400639536574476
1	Deaths	31	Central Europe, Eastern Europe, and Central Asia	1	Male	8	15-19 years	294	All causes	2	Percent	1990	2023	0.0	0.0	0.0
1	Deaths	31	Central Europe, Eastern Europe, and Central Asia	2	Female	8	15-19 years	294	All causes	2	Percent	1990	2023	0.0	0.0	0.0
1	Deaths	31	Central Europe, Eastern Europe, and Central Asia	3	Both	8	15-19 years	294	All causes	2	Percent	1990	2023	0.0	0.0	0.0
1	Deaths	31	Central Europe, Eastern Europe, and Central Asia	1	Male	8	15-19 years	294	All causes	3	Rate	1990	2023	-0.06484838163277291	0.008505590173700036	-0.12056100025962879
1	Deaths	31	Central Europe, Eastern Europe, and Central Asia	2	Female	8	15-19 years	294	All causes	3	Rate	1990	2023	-0.28518165995871636	-0.22476358177637362	-0.3329503077570034
1	Deaths	31	Central Europe, Eastern Europe, and Central Asia	3	Both	8	15-19 years	294	All causes	3	Rate	1990	2023	-0.12751372293649066	-0.0656556414438043	-0.17390942716365435
1	Deaths	31	Central Europe, Eastern Europe, and Central Asia	1	Male	22	All ages	294	All causes	1	Number	1990	2023	0.0736459912189701	0.08719444596908028	0.06196407586977012
1	Deaths	31	Central Europe, Eastern Europe, and Central Asia	2	Female	22	All ages	294	All causes	1	Number	1990	2023	-0.00745644075726252	0.007542679993641949	-0.02049104529290633
1	Deaths	31	Central Europe, Eastern Europe, and Central Asia	3	Both	22	All ages	294	All causes	1	Number	1990	2023	0.03346032647781413	0.04306234432403472	0.02305764114979508
1	Deaths	31	Central Europe, Eastern Europe, and Central Asia	1	Male	22	All ages	294	All causes	2	Percent	1990	2023	0.0	0.0	0.0
1	Deaths	31	Central Europe, Eastern Europe, and Central Asia	2	Female	22	All ages	294	All causes	2	Percent	1990	2023	0.0	0.0	0.0
1	Deaths	31	Central Europe, Eastern Europe, and Central Asia	3	Both	22	All ages	294	All causes	2	Percent	1990	2023	0.0	0.0	0.0
1	Deaths	31	Central Europe, Eastern Europe, and Central Asia	1	Male	22	All ages	294	All causes	3	Rate	1990	2023	0.07448604475859052	0.08804510023506923	0.06279498912067474
1	Deaths	31	Central Europe, Eastern Europe, and Central Asia	2	Female	22	All ages	294	All causes	3	Rate	1990	2023	-0.003742870347363852	0.01131236914057223	-0.01682624344460774
1	Deaths	31	Central Europe, Eastern Europe, and Central Asia	3	Both	22	All ages	294	All causes	3	Rate	1990	2023	0.03586319537867934	0.04548753860060745	0.025436323066002315
1	Deaths	31	Central Europe, Eastern Europe, and Central Asia	1	Male	27	Age-standardized	294	All causes	3	Rate	1990	2023	-0.28847762985486025	-0.277233752272581	-0.29682371561633414
1	Deaths	31	Central Europe, Eastern Europe, and Central Asia	2	Female	27	Age-standardized	294	All causes	3	Rate	1990	2023	-0.3325006051925624	-0.3237307234284452	-0.34061010615490317
1	Deaths	31	Central Europe, Eastern Europe, and Central Asia	3	Both	27	Age-standardized	294	All causes	3	Rate	1990	2023	-0.2965478433926526	-0.2881632418017233	-0.304065283220387
1	Deaths	31	Central Europe, Eastern Europe, and Central Asia	1	Male	28	<1 year	294	All causes	1	Number	1990	2023	-0.6468147640694788	-0.6307752015750213	-0.6629506571088646
1	Deaths	31	Central Europe, Eastern Europe, and Central Asia	2	Female	28	<1 year	294	All causes	1	Number	1990	2023	-0.6461222803454727	-0.6290070365895163	-0.6630926045524079
1	Deaths	31	Central Europe, Eastern Europe, and Central Asia	3	Both	28	<1 year	294	All causes	1	Number	1990	2023	-0.6465235290986019	-0.6346417781880747	-0.6578535309989073
1	Deaths	31	Central Europe, Eastern Europe, and Central Asia	1	Male	28	<1 year	294	All causes	2	Percent	1990	2023	0.0	0.0	0.0
1	Deaths	31	Central Europe, Eastern Europe, and Central Asia	2	Female	28	<1 year	294	All causes	2	Percent	1990	2023	0.0	0.0	0.0
1	Deaths	31	Central Europe, Eastern Europe, and Central Asia	3	Both	28	<1 year	294	All causes	2	Percent	1990	2023	0.0	0.0	0.0
1	Deaths	31	Central Europe, Eastern Europe, and Central Asia	1	Male	28	<1 year	294	All causes	3	Rate	1990	2023	-0.4929159004787967	-0.46988717142451575	-0.5160829356757515
1	Deaths	31	Central Europe, Eastern Europe, and Central Asia	2	Female	28	<1 year	294	All causes	3	Rate	1990	2023	-0.48433636447683753	-0.45939636874419404	-0.5090651863000881
1	Deaths	31	Central Europe, Eastern Europe, and Central Asia	3	Both	28	<1 year	294	All causes	3	Rate	1990	2023	-0.4888225114990244	-0.4716398017872602	-0.505207313297402
1	Deaths	31	Central Europe, Eastern Europe, and Central Asia	1	Male	34	2-4 years	294	All causes	1	Number	1990	2023	-0.7521037339756479	-0.7273809502440319	-0.7763664899444249
1	Deaths	31	Central Europe, Eastern Europe, and Central Asia	2	Female	34	2-4 years	294	All causes	1	Number	1990	2023	-0.7565865039952527	-0.7320072082200945	-0.7811818471052963
1	Deaths	31	Central Europe, Eastern Europe, and Central Asia	3	Both	34	2-4 years	294	All causes	1	Number	1990	2023	-0.7540387439442131	-0.7345337606647244	-0.7714369684222627
1	Deaths	31	Central Europe, Eastern Europe, and Central Asia	1	Male	34	2-4 years	294	All causes	2	Percent	1990	2023	0.0	0.0	0.0
1	Deaths	31	Central Europe, Eastern Europe, and Central Asia	2	Female	34	2-4 years	294	All causes	2	Percent	1990	2023	0.0	0.0	0.0
1	Deaths	31	Central Europe, Eastern Europe, and Central Asia	3	Both	34	2-4 years	294	All causes	2	Percent	1990	2023	0.0	0.0	0.0
1	Deaths	31	Central Europe, Eastern Europe, and Central Asia	1	Male	34	2-4 years	294	All causes	3	Rate	1990	2023	-0.6254729136548819	-0.5881211926877212	-0.6621296146428507
1	Deaths	31	Central Europe, Eastern Europe, and Central Asia	2	Female	34	2-4 years	294	All causes	3	Rate	1990	2023	-0.6248118804207038	-0.5869263074601765	-0.6627221881206717
1	Deaths	31	Central Europe, Eastern Europe, and Central Asia	3	Both	34	2-4 years	294	All causes	3	Rate	1990	2023	-0.6247453212853453	-0.594987235189789	-0.6512891975096359
1	Deaths	31	Central Europe, Eastern Europe, and Central Asia	1	Male	42	<28 days	294	All causes	1	Number	1990	2023	-0.5719474652227633	-0.5482477038514574	-0.5942411693402168
1	Deaths	31	Central Europe, Eastern Europe, and Central Asia	2	Female	42	<28 days	294	All causes	1	Number	1990	2023	-0.5911925835945637	-0.5602459158029749	-0.6160329536261453
1	Deaths	31	Central Europe, Eastern Europe, and Central Asia	3	Both	42	<28 days	294	All causes	1	Number	1990	2023	-0.5798944302669354	-0.5605495655412157	-0.5968684734388444
1	Deaths	31	Central Europe, Eastern Europe, and Central Asia	1	Male	42	<28 days	294	All causes	2	Percent	1990	2023	0.0	0.0	0.0
1	Deaths	31	Central Europe, Eastern Europe, and Central Asia	2	Female	42	<28 days	294	All causes	2	Percent	1990	2023	0.0	0.0	0.0
1	Deaths	31	Central Europe, Eastern Europe, and Central Asia	3	Both	42	<28 days	294	All causes	2	Percent	1990	2023	0.0	0.0	0.0
1	Deaths	31	Central Europe, Eastern Europe, and Central Asia	1	Male	42	<28 days	294	All causes	3	Rate	1990	2023	-0.38900461321125995	-0.3551759503967811	-0.42082629224251655
1	Deaths	31	Central Europe, Eastern Europe, and Central Asia	2	Female	42	<28 days	294	All causes	3	Rate	1990	2023	-0.4088191167109805	-0.36406680140136993	-0.4447410479362508
1	Deaths	31	Central Europe, Eastern Europe, and Central Asia	3	Both	42	<28 days	294	All causes	3	Rate	1990	2023	-0.39653318786590996	-0.3687449729783698	-0.42091580133253764
1	Deaths	31	Central Europe, Eastern Europe, and Central Asia	1	Male	238	12-23 months	294	All causes	1	Number	1990	2023	-0.7846181298843253	-0.7596992416646717	-0.8054647333004841
1	Deaths	31	Central Europe, Eastern Europe, and Central Asia	2	Female	238	12-23 months	294	All causes	1	Number	1990	2023	-0.7926785773917396	-0.7699975066672372	-0.8147646993319215
1	Deaths	31	Central Europe, Eastern Europe, and Central Asia	3	Both	238	12-23 months	294	All causes	1	Number	1990	2023	-0.7883105726401616	-0.7717087692071609	-0.8027960235599914
1	Deaths	31	Central Europe, Eastern Europe, and Central Asia	1	Male	238	12-23 months	294	All causes	2	Percent	1990	2023	0.0	0.0	0.0
1	Deaths	31	Central Europe, Eastern Europe, and Central Asia	2	Female	238	12-23 months	294	All causes	2	Percent	1990	2023	0.0	0.0	0.0
1	Deaths	31	Central Europe, Eastern Europe, and Central Asia	3	Both	238	12-23 months	294	All causes	2	Percent	1990	2023	0.0	0.0	0.0
1	Deaths	31	Central Europe, Eastern Europe, and Central Asia	1	Male	238	12-23 months	294	All causes	3	Rate	1990	2023	-0.6798880475823369	-0.6428522749994979	-0.7108713746248563
1	Deaths	31	Central Europe, Eastern Europe, and Central Asia	2	Female	238	12-23 months	294	All causes	3	Rate	1990	2023	-0.6866132933319994	-0.6523286257437086	-0.7199986373587951
1	Deaths	31	Central Europe, Eastern Europe, and Central Asia	3	Both	238	12-23 months	294	All causes	3	Rate	1990	2023	-0.6827695478832215	-0.6578906596237136	-0.7044769434849955
1	Deaths	31	Central Europe, Eastern Europe, and Central Asia	1	Male	388	1-5 months	294	All causes	1	Number	1990	2023	-0.7178497400990859	-0.6916439638309368	-0.7438088210731092
1	Deaths	31	Central Europe, Eastern Europe, and Central Asia	2	Female	388	1-5 months	294	All causes	1	Number	1990	2023	-0.6914670785948752	-0.6627924753643488	-0.719051291637512
1	Deaths	31	Central Europe, Eastern Europe, and Central Asia	3	Both	388	1-5 months	294	All causes	1	Number	1990	2023	-0.706752361680717	-0.6868120470927009	-0.7236820223015638
1	Deaths	31	Central Europe, Eastern Europe, and Central Asia	1	Male	388	1-5 months	294	All causes	2	Percent	1990	2023	0.0	0.0	0.0
1	Deaths	31	Central Europe, Eastern Europe, and Central Asia	2	Female	388	1-5 months	294	All causes	2	Percent	1990	2023	0.0	0.0	0.0
1	Deaths	31	Central Europe, Eastern Europe, and Central Asia	3	Both	388	1-5 months	294	All causes	2	Percent	1990	2023	0.0	0.0	0.0
1	Deaths	31	Central Europe, Eastern Europe, and Central Asia	1	Male	388	1-5 months	294	All causes	3	Rate	1990	2023	-0.5963775325284919	-0.5588895639436984	-0.6335125977937425
1	Deaths	31	Central Europe, Eastern Europe, and Central Asia	2	Female	388	1-5 months	294	All causes	3	Rate	1990	2023	-0.5521667813306655	-0.5105458100569681	-0.5922050594342986
1	Deaths	31	Central Europe, Eastern Europe, and Central Asia	3	Both	388	1-5 months	294	All causes	3	Rate	1990	2023	-0.5775198589633485	-0.548791965474611	-0.6019103210580867
1	Deaths	31	Central Europe, Eastern Europe, and Central Asia	1	Male	389	6-11 months	294	All causes	1	Number	1990	2023	-0.7361015922325316	-0.7094758644913108	-0.7590178998033064
1	Deaths	31	Central Europe, Eastern Europe, and Central Asia	2	Female	389	6-11 months	294	All causes	1	Number	1990	2023	-0.7130001280999316	-0.6833717667270537	-0.7419487548821618
1	Deaths	31	Central Europe, Eastern Europe, and Central Asia	3	Both	389	6-11 months	294	All causes	1	Number	1990	2023	-0.7258979434481699	-0.703787918340276	-0.7454061538869796
1	Deaths	31	Central Europe, Eastern Europe, and Central Asia	1	Male	389	6-11 months	294	All causes	2	Percent	1990	2023	0.0	0.0	0.0
[truncated: 11,771 more rows]
